# Supplementary material for: Integrative identification of immune-related key genes in atrial fibrillation using weighted gene coexpression network analysis and machine learning
Source: Front Cardiovasc Med. 2022 Jul 27;9:922523. doi: 10.3389/fcvm.2022.922523 (PMC9363882; doi:10.3389/fcvm.2022.922523)
Supplement: Supplementary file 2 [file Data_Sheet_2.xls]

## Sheet: Additional Table S1
geneNames	GSM2102198	GSM2102200	GSM2102202	GSM2102204	GSM2102206	GSM2102208	GSM2102184	GSM2102186	GSM2102188	GSM2102190	GSM2102192	GSM2102194	GSM2102196	GSM3182708	GSM3182710	GSM3182712	GSM3182714	GSM3182716	GSM3182718	GSM3182720	GSM3182722	GSM3182724	GSM3182726	GSM3182728	GSM3182730	GSM3182732	GSM3182734	GSM3182736	GSM3182680	GSM3182682	GSM3182684	GSM3182686	GSM3182688	GSM3182690	GSM3182692	GSM3182696	GSM3182698	GSM3182700	GSM3182702	GSM3182704	GSM3182707
A1BG	5.76905	5.14732	5.76279	6.03223	5.60287	5.07541	5.6574	5.46394	5.90316	5.70359	5.68286	5.73669	5.84877	5.86816	5.1848	5.43942	5.6173	5.79776	5.42974	6.03237	5.96843	5.54096	5.87116	5.86622	5.61959	4.80985	5.67362	5.64224	5.70909	5.40887	5.72596	5.31108	5.89801	5.55796	5.56464	5.69734	5.73261	5.11262	5.76628	5.73531	6.02591
A2M-AS1	6.1247	6.36688	6.33373	6.44932	7.04692	6.25105	6.10157	6.95684	6.70364	6.90124	6.81385	6.4408	6.78513	6.46326	6.04845	7.02045	6.5693	6.76046	6.87232	6.43938	6.15184	6.71103	6.65105	6.50536	6.32725	6.71118	7.07732	6.76044	7.12057	6.12974	7.04293	5.57681	6.54574	6.2157	7.20028	6.30676	6.38561	6.1788	6.52876	6.53595	7.02707
A2MP1	3.84956	3.72679	4.0114	3.93027	3.50926	3.787	3.0927	3.28728	3.64	3.70179	3.63157	3.63458	3.96562	3.46202	3.67828	3.56785	3.61022	3.63672	3.74761	4.59128	3.8218	3.73424	3.9399	3.3242	3.64547	3.65931	3.50593	3.52578	3.48465	3.50451	3.69998	3.75523	3.51111	3.21056	3.83252	3.66989	3.3884	3.34692	3.90185	3.6595	4.60435
AAAS	6.22508	5.90923	6.1994	5.75089	6.10282	6.28991	6.21293	6.33202	6.14659	6.02438	6.22196	6.29374	6.29171	5.69813	6.20796	6.43288	6.30755	5.92563	5.9257	6.16436	6.16016	6.28903	5.98838	6.10692	6.70945	6.46385	6.39879	5.66041	6.1397	5.82437	6.43099	6.02195	6.45695	5.6337	5.52028	6.18137	6.7921	5.7782	6.41276	5.94892	6.33929
AACS	6.69043	7.22603	6.48653	6.44966	6.20135	6.51919	6.4285	6.74617	6.80984	6.0398	6.73142	6.18594	6.07255	6.94534	6.56435	6.51469	5.99804	6.53897	6.68727	6.86456	6.39633	6.9088	6.89464	6.73358	6.45784	6.35787	5.94959	6.39014	6.55496	6.11045	6.2631	6.42787	6.7329	6.89242	6.66881	6.65567	6.15581	6.43152	6.12019	6.87379	6.75319
AADAC	4.86808	7.3573	4.14704	4.49406	5.47181	5.10183	5.12203	2.68074	3.96474	4.14324	4.3889	3.71916	2.87497	4.08501	4.06212	4.4446	5.09906	4.53357	4.16297	3.84347	4.29341	4.67506	4.66842	6.39418	4.29202	4.03311	4.16342	4.53485	4.37633	4.29214	4.16108	4.22329	4.09478	7.35486	4.28918	4.69965	4.20836	5.91112	4.11645	4.08762	4.3117
AADACP1	3.27652	2.99759	3.25125	2.98804	2.64926	2.8862	4.35743	2.63507	3.23628	3.04015	3.63791	2.93664	3.9594	3.24701	3.21476	3.24701	3.46395	3.16402	3.09394	3.35786	3.38963	3.24701	2.86645	3.22465	3.15722	3.2512	3.07337	3.34389	3.20681	3.20777	3.29627	3.35647	3.3292	3.27178	3.31876	3.12465	3.33384	3.20056	3.16846	3.13478	3.24767
AAED1	5.80495	6.45186	6.62127	6.8439	6.22194	6.72704	7.17239	6.74492	6.96753	6.69226	6.82638	6.86261	6.73252	6.58879	6.4713	6.6952	6.61866	6.28214	7.07061	5.92282	6.35375	6.25123	6.76194	7.05118	6.60555	6.67453	6.72705	6.57968	6.89167	7.08906	6.6172	6.2977	6.52693	6.77712	6.62006	6.99532	6.69545	7.14873	7.38094	6.67035	6.15475
AASDH	5.57214	6.08893	5.83446	6.32018	5.92369	5.94755	6.00294	6.06839	6.27598	5.92122	5.97808	5.92213	5.98094	5.7621	5.77607	5.92346	6.01658	5.98763	6.04379	5.37854	5.254	5.57765	5.71858	5.69288	6.06064	6.41	6.08232	6.14514	6.16333	6.38883	6.0818	5.96499	6.3062	6.2056	5.71009	6.28109	6.36871	6.36485	6.27106	5.87885	5.60262
AASS	4.18771	4.73195	4.19527	5.54246	4.80459	5.12247	5.20153	5.63268	5.01338	5.0168	4.83198	4.79516	5.00881	4.78008	5.47534	4.77608	5.41701	5.66636	4.72659	3.84094	4.0873	4.86494	4.48421	4.49185	5.09732	5.22771	5.09813	4.9782	5.58337	4.81477	5.01089	4.60647	4.64071	4.95021	5.28039	4.82983	4.98617	4.98661	4.70903	5.9409	4.51267
ABAT	5.84833	6.25095	6.64584	6.38548	7.01173	6.25246	6.20392	7.54515	6.09715	6.40677	6.17172	6.04585	6.80028	6.5061	6.27467	5.79546	6.22259	6.64026	5.80258	6.25622	6.20052	5.73715	5.33636	6.98423	6.17347	6.49147	6.40005	6.68882	6.49384	6.39322	6.98742	6.24754	7.004	6.28743	7.83704	6.16825	6.3199	5.30457	6.98115	7.81076	7.47784
ABCA11P	4.81564	4.79525	4.76465	4.62851	4.78344	5.35831	5.11765	5.31406	5.23335	5.4274	5.10078	5.09633	5.87663	5.46953	4.63123	5.5664	4.8125	5.13012	5.18491	5.15507	5.14144	5.01993	5.5422	5.46393	4.95894	4.85755	5.06981	5.49168	5.22679	4.8033	5.18339	5.30736	4.96143	5.27478	5.48933	3.99284	4.83615	5.27415	4.75123	5.52423	4.98799
ABCA17P	4.76396	3.92359	4.3598	4.57895	4.18057	4.32432	3.83842	4.22278	4.39962	4.42825	4.38969	4.04019	4.62302	4.2443	4.40297	4.63924	4.62979	4.39229	4.15102	4.54158	4.61723	4.62306	5.39878	4.31632	4.2549	3.92326	4.76212	4.19559	3.99829	3.85917	4.22173	4.06567	4.16651	4.10319	3.98598	4.09615	4.04434	4.12826	4.14443	4.59691	4.75296
ABCA6	5.64356	5.22944	4.89627	5.61663	5.8536	6.4525	6.72837	6.01353	5.35658	5.85489	5.51154	5.87759	5.81607	5.81044	4.94112	6.48708	4.86349	5.56946	5.99562	5.07683	5.64084	5.75908	5.64577	5.85529	4.96313	5.99562	5.15901	6.45803	6.0807	6.12877	6.07498	5.91506	5.935	6.48063	6.88182	5.61023	6.7037	6.04433	5.67939	6.06106	4.01669
ABCA7	5.19153	4.70471	5.33152	4.78419	5.1	4.48163	4.9202	4.92194	4.8769	4.87005	4.87244	5.2129	4.52153	4.9907	5.41936	4.85661	4.58494	4.92718	4.8911	4.72866	5.45955	4.95026	4.98948	4.69707	4.64605	4.73933	4.41059	4.76273	3.78752	4.502	4.9038	4.87839	4.93847	4.72558	4.67597	6.22597	5.02097	5.08965	4.82432	5.29022	5.24662
ABCA9	4.2142	4.37881	4.05232	4.24271	5.06276	4.80417	4.88249	4.4906	4.23454	4.42861	4.76966	4.14841	4.91236	4.20198	4.13017	4.68915	3.9512	4.41701	4.35449	4.38214	4.49918	4.41491	5.02175	4.06106	4.31065	5.07846	4.50742	4.19208	4.65083	4.71477	4.5825	4.69452	4.37309	5.24453	4.56323	4.74565	4.98105	4.73017	4.58466	4.4513	3.73304
ABCB10	4.52564	6.17677	5.1509	5.10169	4.97064	5.5454	6.0036	5.6858	5.60418	5.56833	5.44953	5.54719	5.60486	6.27911	6.11626	5.42795	5.1961	5.19319	5.31931	4.9138	5.20827	5.56951	5.58119	6.40671	4.93373	5.22647	4.8597	5.78681	5.4798	5.46356	5.49103	5.35101	5.89187	5.91383	6.7906	5.10487	4.78216	5.27804	5.18128	5.99306	4.98281
ABCB4	5.17765	4.33443	4.83107	4.88486	5.52178	5.1282	4.71297	5.41761	5.10683	5.29833	5.33282	4.42682	4.70784	5.53983	4.92281	5.02852	5.56113	5.1073	4.52965	4.52235	4.32888	5.23553	4.35211	5.14564	4.60275	4.63236	5.2206	5.31614	5.23798	5.15697	5.58337	4.71397	5.74971	5.26988	5.03354	4.00452	5.3081	4.58829	4.49018	4.76193	5.74078
ABCE1	6.17736	7.12439	6.5235	7.0253	6.47992	6.81176	7.28239	6.99772	7.29929	7.03289	6.90224	6.85456	6.96368	7.44591	7.45911	6.83537	6.9995	6.53762	7.00792	6.69232	6.91347	7.2301	6.9615	7.20855	6.4717	6.56287	6.33474	7.10847	7.3038	7.07438	7.11912	6.52234	7.25684	7.26784	7.37465	6.09799	6.46965	6.69791	6.82952	7.48608	7.04167
ABCF1	8.28773	7.81796	7.96476	7.49436	8.14048	7.93355	7.72337	7.72311	7.56584	7.56342	7.71895	7.578	7.47278	8.29001	8.08645	7.55439	8.43551	7.60099	7.76636	7.7313	7.03538	7.55683	7.61142	8.219	7.28818	7.56691	7.17958	7.89498	7.89262	7.92845	8.12807	7.39274	8.20053	7.93983	8.07264	7.91029	8.14758	7.46693	8.07154	8.33461	7.70903
ABCG1	4.91436	5.1839	5.47724	4.94042	4.95487	4.21074	5.07491	5.58295	5.4984	5.00961	5.21245	4.8612	5.08346	5.34083	5.04491	5.26617	4.63138	5.57262	5.46868	4.33973	4.55009	4.98535	5.27345	4.72244	4.61875	4.84522	4.83035	5.19411	5.52923	5.16582	5.4669	5.16532	4.72009	5.45623	5.43127	5.20776	5.29869	4.9327	5.0338	5.4636	4.7448
ABCG2	3.7322	4.76947	4.58316	4.11342	4.61341	4.70702	4.69099	5.10784	4.64476	4.89154	4.69269	4.80731	5.65692	4.75829	4.13606	4.52466	4.73931	4.89927	4.31498	4.9133	4.56925	4.70821	4.62149	4.92022	4.63047	4.87517	4.45087	4.62905	4.7885	4.82393	4.8186	4.34546	5.36001	4.47102	5.36055	4.28996	4.41786	4.69013	4.56926	5.55351	4.17285
ABHD10	5.4432	6.20402	5.67088	6.22198	5.82611	6.11311	6.51328	6.86005	6.66824	6.74535	6.66058	6.63888	6.75073	6.59239	6.34089	6.59586	6.21981	6.2351	6.21062	6.26397	6.11035	6.83373	6.3932	6.55404	5.69604	6.17844	6.2318	6.47389	6.57026	6.19727	6.44764	6.01239	6.69338	6.56479	7.02632	5.90836	6.11238	6.01929	6.36997	6.48832	6.20115
ABHD14B	8.04554	7.24778	7.49633	6.581	7.5346	7.51538	7.26831	7.50386	7.29488	7.27071	7.36087	7.28409	6.85344	6.80942	7.36296	7.90111	6.99124	6.94318	6.44885	7.67335	7.69355	8.02011	7.41684	7.43692	7.62078	7.49345	7.62395	6.2452	7.37775	6.70068	7.01578	6.72957	7.78454	7.18769	7.13231	8.07287	7.21521	7.03498	7.19143	7.80019	7.42658
ABHD2	6.0435	6.44735	6.18628	7.21591	6.21286	7.01764	6.79053	6.33946	6.45713	6.12392	6.44673	6.2964	6.39235	6.77311	6.89337	6.34465	6.97662	6.47835	6.70465	5.62284	5.83961	6.27007	6.04069	6.12649	7.04124	6.12064	6.55612	6.35328	6.97354	7.05529	6.72076	6.74156	6.4068	6.52427	5.8496	6.31187	7.03245	6.90001	6.34726	6.84746	5.78976
ABHD3	3.96967	4.83125	4.44218	4.63161	4.52082	4.9734	5.47753	5.22848	5.37166	4.82102	5.08554	4.91288	4.5766	4.99439	5.34137	4.88074	4.65462	5.08217	4.77317	4.88158	4.90027	5.22486	4.88232	4.86387	4.55401	4.67594	4.22567	4.45005	4.79551	4.47135	4.76544	4.41224	4.85663	5.03883	5.23133	4.74936	4.57869	4.80784	4.72984	5.75096	4.73205
ABI3BP	4.63251	5.38778	4.69633	5.41304	4.98534	4.54935	5.30484	4.81818	4.7878	4.71903	4.86337	4.91649	4.75478	4.7212	5.06162	5.31226	4.77593	4.29465	5.07782	4.9652	5.04923	5.01487	5.07701	5.14058	4.72026	5.05116	4.3237	4.96627	4.85379	4.92805	4.94872	5.21985	4.82045	5.40577	5.03764	4.71407	5.2839	5.8154	4.68431	4.94574	4.23214
ABL1	7.09057	8.14824	7.53653	7.59237	7.1774	7.72434	7.92406	7.71984	7.55868	7.89282	7.62622	7.51413	7.52372	6.9814	7.45664	8.18984	7.85639	7.6311	7.88143	7.49867	7.27585	7.5676	7.41106	7.80691	7.59982	7.94767	7.36367	7.81881	7.64936	7.7359	7.93412	7.70793	8.19559	7.81904	7.21893	7.31903	7.76645	7.82628	7.51882	7.6121	7.53612
ABLIM1	10.1228	10.3329	10.2865	10.4881	10.3796	9.90676	9.9483	9.87149	9.86153	9.82193	10.0667	9.92727	10.3239	9.83474	10.175	9.87058	10.1964	10.1441	10.4283	9.19838	9.61234	9.78747	9.94149	9.34478	10.259	10.2689	10.476	10.3123	10.5295	10.5499	10.273	10.1963	10.2216	9.87377	9.51124	10.3268	10.9305	10.6015	10.2913	10.2879	9.9256
ABLIM3	9.225	8.49315	8.8484	8.4627	8.96105	8.66978	8.63411	8.65551	8.13956	8.64925	8.76552	8.61029	8.34806	9.2961	8.63321	8.42698	9.04225	8.75106	8.73913	9.07078	8.64587	8.77505	9.20401	8.76651	9.05701	9.03448	8.57732	8.75595	8.64846	8.35016	9.19958	7.87258	8.39355	8.19694	8.89194	8.79942	8.83673	8.57722	8.38074	8.36823	8.80008
ABRA	4.50705	5.14613	5.27758	4.04072	5.36544	5.32191	5.94103	6.06594	5.06013	7.14773	5.96794	5.94435	6.27541	6.93148	5.8546	4.55736	8.42562	5.07621	4.77721	4.68181	4.45691	5.03561	4.91716	5.95679	6.70572	6.91093	4.64821	5.73859	5.77223	6.27011	4.94416	5.58717	6.44497	5.61854	6.13139	5.24658	4.76438	4.5055	6.15507	5.72542	5.39535
ABRACL	5.12055	6.6058	5.79095	5.33612	4.96943	5.07948	5.92148	5.56598	5.7668	5.40572	5.31224	5.58742	5.18772	5.92852	5.8695	5.52373	5.86095	5.10404	5.69984	4.68742	5.52363	5.13464	5.56695	6.07478	4.45081	5.18047	4.96188	5.9873	5.58241	5.83864	5.84759	5.76568	5.72209	6.50535	5.32166	5.76551	5.26859	5.61859	5.33887	5.46186	5.06574
AC005498.3	5.21721	4.30133	4.95252	5.41945	4.74709	4.60294	4.35908	4.8808	4.94437	4.65463	5.0797	4.94867	4.94057	4.63256	4.36717	4.75936	4.34533	4.91444	4.86309	5.03651	5.81524	4.84124	5.03242	5.19136	5.02408	4.61708	5.07529	4.66698	4.62479	4.5856	4.87689	4.73242	5.22752	4.5647	5.0754	5.31875	4.24297	4.57697	4.50923	4.72544	5.03189
AC010524.4	4.79113	4.15358	4.95996	4.9438	5.14781	4.70215	4.46174	4.28593	4.47936	4.01902	4.44193	4.80634	4.45904	4.43937	4.02292	4.29572	4.75135	5.12835	4.82766	4.66908	5.14601	4.93221	4.42687	4.55363	4.85066	4.69192	4.99459	4.54591	4.2422	4.6647	4.7159	4.76164	3.91874	4.48025	4.40453	4.80165	4.23782	4.26865	4.7958	4.19482	4.5819
AC012065.7	5.06307	7.4668	5.86105	5.68762	5.21618	5.36723	6.46273	5.35016	5.7087	5.53519	5.66492	4.92224	3.84761	4.74579	4.99569	5.76179	5.03193	5.06413	5.69815	5.10411	5.56536	5.16993	5.24548	6.16815	5.53046	5.15564	5.40096	4.67797	4.91208	5.75495	5.30128	5.64414	7.5589	8.53253	4.85086	5.35558	5.85693	6.94138	5.17833	5.46359	5.50161
AC017002.2	4.9613	4.6775	4.96119	4.94957	4.9228	4.72956	3.82021	4.99331	4.77397	4.78602	4.42395	4.75122	4.72927	4.47212	5.50018	4.70132	5.90398	4.26429	5.14378	4.09127	4.53041	4.33481	4.58267	3.87083	6.56592	4.82425	4.95717	4.6359	4.66724	5.07736	4.37171	4.91225	4.36098	4.22133	3.36984	5.20893	5.76821	5.57715	4.73477	4.24499	4.05431
AC018755.16	5.31337	4.6719	5.1235	5.17884	5.03933	4.79884	4.85803	4.88968	4.73408	5.27449	4.93993	5.04094	4.81919	5.00287	5.30383	5.08547	5.57129	5.37773	5.25051	4.94175	4.63134	5.50694	5.38613	5.103	5.03001	4.89309	5.4848	4.93214	4.82865	5.03792	4.74293	5.20918	4.90608	4.91586	4.47065	4.7416	4.59625	4.95952	4.50517	4.60411	4.68484
AC018816.3	5.30381	4.44575	5.12366	5.20578	5.06212	4.50246	5.08548	4.55005	4.95237	4.245	4.45913	4.45977	4.67216	4.95946	5.88461	4.81415	5.00901	4.83832	4.52462	4.89522	4.37455	4.869	3.96282	4.76282	4.63348	4.58279	4.70874	4.10744	4.66154	5.03322	4.85309	4.44736	4.80129	4.50856	4.41264	4.73158	5.2678	4.60364	4.9783	5.07624	5.15684
AC024560.2	4.40343	4.14795	5.04978	4.41407	4.93339	4.56873	4.06138	4.36885	4.34108	4.29633	4.12043	4.36363	4.13043	4.27878	4.34605	4.4081	4.28547	4.69876	4.27952	5.00164	4.39794	4.20045	3.79507	4.43165	4.20773	4.94407	4.63488	4.23524	3.94214	4.23485	4.86349	4.50764	4.07368	4.15531	4.48901	4.16057	4.6652	4.9209	4.50725	4.63418	4.13079
AC068039.4	4.04765	4.40544	4.56683	4.40247	4.86106	3.95509	4.29965	3.91365	4.39659	3.8795	4.22945	3.75228	3.9087	3.88922	4.32001	4.04838	4.47645	4.51703	4.187	4.22766	4.53453	4.44424	4.31862	3.7602	4.22367	4.22955	4.64853	4.15872	4.37214	4.18263	3.78302	4.14026	3.87751	4.18618	3.68813	4.5674	3.92421	4.14508	4.07797	3.90502	5.30134
AC083843.1	4.51792	4.60499	4.55417	4.59593	5.12023	5.1133	5.00463	4.92819	5.35886	4.77476	5.04189	4.88845	5.32802	4.93115	4.73392	5.4364	5.28147	4.67631	4.73426	4.30176	4.99526	5.31892	4.73912	5.10515	5.51733	4.98372	5.04723	4.77353	5.13381	4.77752	4.52865	4.4158	4.66854	4.89241	5.09038	4.71408	4.74042	4.99059	4.85794	4.67826	5.31994
AC092620.2	4.29271	4.12496	3.75867	3.82114	4.54536	3.45278	3.98009	3.84548	4.00197	3.73765	3.73685	3.71783	3.49874	3.90895	3.87167	4.10339	3.44084	3.70743	3.52765	4.57502	3.5496	4.66013	3.73082	3.80669	3.53217	3.5952	3.98049	3.76281	4.18871	3.89781	3.84676	3.99261	4.05375	4.34349	3.90023	4.04733	4.10805	3.83695	3.48304	3.75955	4.13473
ACACB	7.44814	7.03626	6.71338	6.67283	7.44025	7.6177	6.85542	7.3515	7.36476	6.88303	7.83137	6.94819	6.62702	6.54135	6.90541	7.34915	7.16771	7.55098	6.41286	7.58798	7.31926	7.44532	7.31889	6.96043	7.22095	7.47103	7.52032	7.01051	7.13177	6.7233	6.82689	6.74535	6.76043	6.73799	7.20808	7.40159	7.17298	7.03454	7.32501	7.13385	7.79926
ACAD8	6.17819	6.67375	6.44115	6.62485	6.51018	6.96857	6.4685	7.44255	7.14604	7.19727	7.12137	7.2602	7.37603	7.76591	7.12484	6.84091	6.76732	6.52401	6.78695	6.09755	6.69114	7.10958	6.95587	7.40108	6.48231	7.17566	6.18942	7.41004	7.2688	6.99718	7.3862	6.4177	7.02053	7.35482	7.70353	6.14749	6.86019	7.04636	7.04641	7.45397	6.42126
ACADL	4.09927	3.62634	3.3481	3.42769	3.92261	4.38745	3.75897	4.37435	4.28314	4.20158	4.81329	3.75578	4.06003	3.73505	3.78704	4.05831	3.88987	3.96371	3.79228	4.00072	3.86836	4.94106	3.99018	4.13978	3.65605	4.08028	3.77632	3.97706	3.90333	3.8402	3.92169	4.08273	3.92603	4.19814	4.24419	3.8538	3.74134	3.99756	3.82542	4.05037	4.62726
ACADM	9.01587	9.65023	9.29489	9.79217	9.59859	9.6828	9.91373	9.99998	10.1861	10.0522	9.79985	10.3622	10.3141	10.8449	10.2044	9.75191	9.87511	9.85399	10.1913	8.39376	10.2142	9.74689	10.0033	10.2423	9.70188	9.92627	9.44683	10.6043	10.3161	10.3555	10.7186	9.2839	9.59038	9.79424	10.8091	8.79235	8.9759	9.5163	9.76019	10.4498	9.62016
ACADSB	5.56046	5.72221	5.96179	6.08256	6.26481	6.53682	5.82012	6.63724	6.31655	6.34279	6.25946	6.24592	6.90521	7.20497	6.28643	5.9545	6.26613	6.43287	6.07503	5.77266	6.27483	6.69839	6.44004	6.54115	5.9582	6.03767	5.76553	6.7676	6.78778	6.22557	6.81883	6.07738	6.17597	6.3005	7.06268	5.63633	5.41471	5.8284	5.86098	6.27644	6.37339
ACAP3	6.08296	5.7032	5.91435	5.34096	6.13835	5.49308	5.74663	5.52045	5.48864	5.69535	5.67198	5.71719	5.65879	5.36078	6.05784	6.06665	6.30212	5.37397	4.9622	6.1509	5.77166	5.49834	5.47833	5.83749	6.18918	6.01137	6.16763	5.23259	5.39884	5.2275	5.60708	5.10258	6.21776	5.08302	5.56288	6.39962	6.10555	5.43146	5.51788	5.28958	6.44541
ACAT2	5.60211	5.61813	5.6594	5.65254	5.43162	5.90185	5.79085	6.11596	5.95101	5.81035	5.70991	5.24543	5.21242	5.62023	5.92945	5.32761	5.80745	5.51121	5.53864	5.8964	4.98016	5.63463	5.87186	6.46645	5.56541	5.57209	5.55516	5.63526	5.89019	5.51041	5.68249	5.55223	6.14492	5.59938	6.40893	5.36958	5.65939	5.74651	5.53439	5.7956	5.33329
ACBD3	6.33887	8.38869	7.41001	6.84913	7.48004	7.61785	7.3146	7.13072	8.07146	7.6401	7.63997	7.62142	7.98336	7.38212	7.58389	6.66556	7.72226	7.20282	7.76551	6.52153	7.1152	7.49178	6.82607	7.26285	7.53898	7.25647	7.50721	7.51336	7.77902	8.26049	7.67796	7.99734	8.1907	7.91737	6.73115	8.03021	8.13449	7.72522	7.76885	8.16265	7.0628
ACBD4	6.58539	5.6787	6.27076	6.1205	6.23519	6.09069	5.90955	5.93284	5.94977	6.26796	6.28544	6.31986	6.21497	5.86846	5.75102	6.36336	5.37266	6.20635	6.01824	6.58521	6.40176	6.38807	6.41441	6.01565	5.971	6.43421	6.20649	6.1485	6.16876	6.10808	6.09848	6.16058	5.9928	5.90357	5.82803	6.47271	6.34816	5.54986	5.88836	6.04723	6.75259
ACBD5	6.77615	7.25066	6.76177	7.33383	6.99147	7.30904	7.78407	7.70998	7.44362	7.26484	7.48642	7.67985	7.95209	7.44246	7.58376	7.27891	6.63184	6.95762	7.72369	6.33342	7.20576	7.26695	7.33002	6.66621	7.47134	6.89541	7.4694	7.62873	7.75428	8.01191	7.64101	7.57841	7.04233	7.49892	7.27179	7.64012	7.95497	7.61988	7.6722	7.3417	6.80243
ACBD6	7.49881	6.88016	6.87967	6.55717	6.94186	6.93463	6.69749	6.62879	6.65222	6.78081	6.83002	6.36161	6.65182	7.02772	6.80836	6.60484	6.99854	6.85711	6.57624	6.60903	6.62932	6.50218	6.64534	7.46479	6.6566	6.49182	6.45842	7.10735	7.04517	6.91397	7.12115	6.72428	7.29305	6.79329	7.38806	6.67085	6.56741	6.37786	6.77725	6.99682	6.93287
ACCS	7.40681	6.72065	6.34208	6.64953	7.73571	6.4904	6.77778	6.55191	6.92328	7.08891	6.72386	6.9672	6.80325	6.78917	7.00509	7.40196	6.43094	6.17896	6.71061	6.99018	6.4166	6.46827	6.88821	7.17419	7.54279	6.82179	6.32251	6.43658	7.364	6.40858	6.45092	6.46383	6.86038	7.10773	6.36924	7.8415	7.20563	7.60354	6.31471	6.55171	7.40876
ACD	6.35279	6.1886	5.72488	5.98553	5.74657	5.92371	6.04597	5.90551	5.74182	6.2179	6.10018	5.79045	5.53775	5.53794	5.96682	5.99305	6.14317	5.74638	5.47356	6.60576	5.85595	5.95678	6.2957	6.10408	5.56905	5.96511	5.68647	5.58982	5.78878	5.5178	5.6872	5.49044	6.33942	6.16209	6.56905	6.55755	6.02329	5.7008	6.05539	5.92507	6.02883
ACE2	5.36758	6.85496	4.66506	5.5128	6.36644	5.10135	6.51083	4.40269	4.78901	5.1484	4.89817	4.85642	4.67051	7.27898	6.1799	4.72925	5.4933	4.79923	4.48051	4.93808	4.15194	4.43851	4.96755	6.23402	5.87056	4.68059	4.81908	4.8045	5.57199	5.39664	5.02066	4.58816	6.65738	5.06891	7.17196	5.43805	5.73991	4.93196	5.3976	6.81108	5.0279
ACHE	4.99866	5.005	4.69675	5.38571	5.06707	4.77144	4.97216	4.06214	4.6878	4.60715	4.68071	4.41997	4.49485	4.51975	4.53419	4.84206	5.30055	4.89535	4.42867	4.80544	4.7221	4.65014	4.42978	5.10786	5.35636	4.66441	5.34421	4.55515	4.61922	4.38686	4.88967	4.9732	4.56335	4.43277	4.4919	4.52083	5.65369	4.38378	4.63454	4.5706	4.70392
ACIN1	6.379	6.79288	6.57666	6.75831	6.28636	6.61866	6.93866	6.7023	6.70562	6.74929	6.84183	6.96739	6.77701	6.56649	6.12095	6.83012	7.10295	6.39805	6.35272	7.28521	6.16232	6.2138	6.03722	6.86758	6.70008	6.95919	6.62154	6.60053	6.73245	6.39565	7.1944	6.68953	7.11454	6.672	6.99837	6.8447	7.10035	6.435	7.04956	7.15426	6.53055
ACKR1	7.08138	5.8406	7.29666	6.31024	5.84791	7.57677	6.53157	7.40905	7.49668	7.08131	6.76228	6.70579	3.65771	7.09239	8.0705	6.90008	7.61662	6.68005	6.75784	4.83662	6.55884	6.83663	6.12794	7.30245	5.73493	6.18111	5.37954	6.85014	5.90708	5.61059	6.4175	8.14882	4.94729	6.83164	7.36382	7.64086	7.07535	7.16071	7.17795	9.13737	4.69718
ACKR3	5.59271	5.98381	5.17908	6.29157	5.18252	5.85877	5.72328	5.63865	5.85104	5.68394	5.88594	5.60574	6.2656	5.55087	5.79984	6.39395	5.59665	5.40921	5.86029	5.5722	5.59966	6.36696	6.17733	6.08757	5.41869	5.77848	5.13689	6.0286	6.0159	5.32813	5.92482	5.7004	6.21252	6.29192	5.63057	5.28548	5.77965	6.22248	5.48788	5.70054	5.6337
ACKR4	4.70547	5.06879	4.28598	4.46277	4.48349	4.41776	5.31064	5.31387	5.10716	5.79901	5.38581	5.23306	5.14819	4.42055	4.8998	5.36028	4.37585	4.55772	5.25205	5.54414	4.98043	5.02333	5.39846	5.12987	4.9363	4.64194	4.75945	5.01762	5.05714	4.88461	5.06408	5.10598	5.14694	5.64759	4.85401	4.88132	5.00867	5.23633	4.7667	4.44447	5.00473
ACN9	4.30715	4.55352	5.22703	5.10714	4.76734	5.37682	5.19576	5.50773	5.56607	5.51192	5.5924	5.67311	5.75285	5.85354	5.36487	5.18258	5.22085	5.19003	5.5472	5.06499	5.40531	5.15359	5.3112	5.65042	4.93959	4.97108	4.64692	5.4118	5.75606	5.31137	5.6194	5.35615	5.27195	5.29863	5.53795	4.55332	4.8239	4.95741	5.08373	5.49395	5.00108
ACO1	5.91597	5.74858	5.3689	5.45253	5.83617	5.93046	5.52207	5.89058	6.08908	5.54838	6.0216	5.65596	5.23343	5.66719	5.55043	5.61704	5.60074	5.61572	5.6924	6.0363	5.73371	7.02972	5.76054	5.7207	5.47596	5.6462	5.34742	5.62287	5.80115	5.73731	6.75725	5.63132	5.63218	5.68847	5.90229	5.33141	5.3516	6.25885	5.40972	5.70358	5.34024
ACOT13	8.6441	7.63625	9.10229	8.73598	8.56116	9.10697	8.30266	8.84269	9.12835	8.98374	9.17969	8.53964	9.35387	8.99901	9.27795	9.74293	8.73188	8.99278	9.47124	7.7015	8.8099	8.73708	8.99807	9.22621	8.57406	8.73943	8.14281	9.92406	9.45333	8.75556	9.61725	8.76284	8.93108	8.54411	8.81954	6.69213	8.61345	8.90749	8.8926	8.87111	8.74825
ACOT9	7.54649	8.14469	8.07032	7.83425	7.83788	8.05536	7.91519	7.76415	7.74264	7.70161	7.70049	7.68822	7.47661	8.64793	8.4709	7.70281	8.31383	7.63018	7.51703	7.00879	7.51004	7.53371	7.61568	8.10709	7.73117	7.66585	7.06129	8.01749	7.97529	8.14534	7.69138	7.53084	8.00631	7.88609	8.28036	7.7218	7.92831	7.88151	7.71243	8.25298	7.35302
ACOX2	7.03104	6.84036	7.31666	6.88446	7.13168	7.1941	6.71873	7.20559	6.97746	7.08702	7.24765	7.04587	7.38084	7.12105	7.12637	7.07457	6.78327	6.57997	6.86412	7.01184	7.01787	6.61758	7.54026	7.43355	6.7263	7.34959	6.68652	7.13251	7.24183	7.03798	7.71002	6.75137	7.15109	7.22242	7.66129	6.09302	7.03325	7.30141	7.31027	7.41613	7.43902
ACOX3	6.42532	5.8299	5.92096	5.48786	5.7923	6.20229	5.81389	5.51072	5.69414	5.78108	5.97337	5.37319	5.91601	6.18148	6.11733	6.20823	6.74916	5.48705	5.63084	5.69078	5.96175	5.65518	6.00085	6.1868	6.33052	5.4653	5.41012	5.6947	5.86141	5.92006	5.85761	5.93364	6.27613	5.81633	5.59302	5.75947	6.00096	5.57174	5.41563	5.68027	5.83906
ACP2	6.87697	6.85859	6.74386	6.28695	6.51004	6.68187	6.60925	6.41088	6.29292	6.7062	6.62033	6.30492	6.38373	6.41093	6.80271	6.60494	6.8186	6.61844	5.83107	6.65747	6.44089	6.59928	6.86608	7.12313	6.59003	6.97507	6.63587	6.55923	6.43592	6.91316	6.89554	5.6366	5.93595	6.77583	6.66387	6.92111	6.5395	6.78497	7.10064	6.39957	5.61646
ACP5	4.46958	4.19028	4.22832	3.90539	4.10516	4.05758	5.08944	4.39753	4.07386	4.16199	3.99469	4.32542	4.45062	4.47496	4.30647	3.6986	4.25007	4.36653	4.14887	4.48272	4.20506	3.99517	4.53545	3.78486	4.15078	4.03079	4.21618	4.09788	4.22952	4.65086	4.06929	4.12322	3.62732	4.07629	4.61939	4.84127	4.68889	4.25776	4.16148	4.18281	4.66851
ACP6	5.10995	5.23578	5.51566	5.2725	5.87737	5.2115	5.01203	4.76183	5.48802	5.53405	5.58964	5.3465	5.50134	5.67425	5.21533	5.86717	5.51951	5.4744	5.45111	4.68925	5.61775	4.93155	5.43952	4.91967	5.60471	4.90991	5.21943	5.89827	5.45053	5.20099	5.8149	4.62696	5.49972	5.71137	5.91502	4.60343	5.37793	4.85942	4.98931	5.58629	5.56988
ACSF2	8.18844	7.15062	7.35955	6.71274	7.86898	7.47992	7.11354	7.88096	7.66873	7.30974	7.77242	7.33247	7.54443	7.25581	7.12311	7.76738	7.37294	7.44199	7.55381	7.6645	7.83991	8.00009	8.18977	7.39838	7.47105	8.04624	7.6416	7.79738	7.21639	6.9922	7.98319	7.35501	7.5634	7.11565	6.66813	7.52195	6.54271	7.29549	7.88903	7.59563	8.11477
ACSL1	7.90703	8.38125	7.32104	7.96346	8.50725	8.99233	7.63516	8.89657	9.06724	8.03366	9.34945	8.40015	7.11129	8.20619	7.60674	7.91322	8.28818	8.26387	8.42362	6.97392	8.72227	9.75533	8.35336	8.28427	7.08774	8.88969	7.66503	8.92111	8.59028	9.46269	8.38883	8.98911	7.61737	8.8407	9.04752	7.17504	7.45544	8.29944	8.78229	8.99324	7.81114
ACSM5	4.24797	3.99198	3.74653	4.47933	4.10288	4.17924	4.1872	4.22731	3.88431	3.73665	4.27583	3.96061	5.17382	4.00752	3.7546	4.26758	3.90126	5.27637	4.06815	5.2864	4.2309	4.38647	4.14187	3.80394	4.02242	4.24621	4.01891	3.86962	3.83381	4.02953	3.91876	4.3291	4.16592	4.10718	3.92392	4.54812	4.13305	4.02586	4.16418	4.01455	4.33741
ACSS3	5.71945	6.34627	5.26691	5.86391	5.73217	6.34878	5.95948	6.22348	6.26234	5.98873	6.16802	5.82272	5.92334	6.07471	6.13433	6.14278	6.08953	6.60067	6.03756	5.21754	6.18365	6.115	6.14726	6.16379	6.01322	5.95656	5.67292	6.00729	6.12552	5.69769	5.91216	5.85026	5.66383	6.00145	6.37414	5.13056	5.71074	6.03925	5.4946	6.49155	6.45868
ACTA1	11.8625	12.384	12.7359	12.1179	11.8937	11.5494	12.0426	8.19311	10.2182	10.2498	10.4963	10.7279	9.45829	12.9665	12.887	11.1608	13.1935	10.8565	10.4491	11.5964	8.98606	10.431	9.89678	12.7531	11.9427	11.1198	10.489	11.7857	10.9144	10.5456	12.5737	11.7844	12.2596	9.98931	12.5989	10.7649	12.2136	12.3335	9.22079	10.2574	9.89164
ACTA2	7.81352	7.8801	7.82785	7.18235	7.45086	8.1766	7.6664	7.29651	7.17316	7.52598	7.37005	7.53032	6.92934	7.92912	7.76181	7.73376	7.87174	7.46256	7.78905	7.61066	7.81906	7.58598	7.65566	7.82804	7.78237	7.87163	7.23049	7.49159	7.55173	7.42309	7.87066	7.84167	7.61663	7.52099	7.39237	6.83098	7.60244	7.81293	7.38332	7.00172	7.152
ACTB	10.6645	11.8942	11.5132	11.0502	10.8367	11.5043	12.0628	11.8863	11.6711	11.763	11.5888	11.8589	11.6232	11.2748	11.609	11.8014	12.0086	11.2011	11.6242	11.2117	11.2726	11.2286	11.3869	11.8623	11.99	12.3941	10.9753	11.3969	11.1238	11.4911	11.4352	11.8708	11.8009	11.6324	11.5592	11.8045	11.8668	12.0943	11.8565	11.7506	10.2497
ACTG2	6.17123	6.3231	6.02554	5.65691	4.56491	5.62503	6.31022	5.41367	5.56345	6.12284	5.96965	6.26008	4.62253	5.14913	6.49517	6.30121	4.92312	5.47402	6.63128	5.30834	5.35311	5.9347	5.79217	6.79094	6.25545	7.57783	5.07052	6.32377	5.13132	6.25499	5.12612	6.27298	5.71272	5.10981	6.16876	4.86925	5.12577	6.94262	6.43697	5.24626	4.81234
ACTL6A	5.13834	6.67708	5.74906	5.62815	5.25937	5.80558	6.01646	6.00973	6.15558	6.16845	6.18932	5.98802	5.91991	6.23008	5.94684	6.13105	5.89336	5.90088	6.47368	4.90411	5.94207	5.63174	6.09701	6.58135	5.54119	5.6614	5.81679	6.40135	6.27913	5.97556	6.15663	5.99557	5.94998	6.40444	6.34148	5.26084	5.01293	5.97569	5.64999	6.69158	5.66113
ACTL8	5.0882	4.68099	5.22674	4.63867	4.96964	5.16583	4.91745	4.88187	4.9769	4.7633	5.05777	5.16828	5.23181	5.04129	4.42751	4.87435	4.70507	5.19028	5.04254	5.43502	4.92561	5.44085	5.18535	4.56504	5.50189	5.17899	5.59608	5.02169	4.80852	4.61774	5.01456	5.00984	4.40265	4.58513	4.61014	4.93858	5.03222	5.00984	5.15842	4.9409	4.95096
ACTN1	8.92358	8.75336	8.91827	8.48123	8.46348	8.57742	9.04576	8.38417	8.57948	8.41623	8.52761	8.55048	8.21015	9.00112	9.28434	8.80433	8.96134	8.36148	8.52907	8.26631	8.43687	8.4907	8.10933	8.60919	9.06857	8.48045	8.57842	8.38112	8.62402	8.91864	8.7387	9.00899	8.89973	8.48367	8.24162	8.51021	9.05168	8.81747	8.33621	8.46894	7.91801
ACTN2	9.81197	9.93172	10.3809	10.4323	10.6176	10.4557	10.065	10.3678	10.1576	10.4763	10.0113	10.3273	10.4363	10.6548	10.746	10.0126	10.7446	10.4449	10.0994	9.3659	9.89124	9.96381	10.229	10.5099	10.4963	10.1042	10.0617	10.6091	10.5624	10.5151	10.5766	10.1399	10.4779	10.2695	10.6848	9.89549	10.3157	10.1448	10.3512	10.6639	10.2272
ACTN4	8.09224	7.79024	8.38475	7.08981	7.94417	7.42732	8.28949	7.97163	7.86395	7.90743	7.85237	7.81501	7.09757	6.98657	8.13298	7.93938	8.79984	7.28412	7.61959	7.80281	7.16361	7.52006	7.36725	7.95144	8.77041	8.46197	8.11908	7.25908	7.50052	7.73129	7.33807	7.96429	8.03945	7.37185	7.21182	8.94775	8.61886	7.87932	8.0378	7.8432	7.03441
ACTR3BP2	3.4556	3.69555	3.37172	3.80883	2.96637	2.87638	3.09991	3.06408	3.31204	3.1146	3.40397	3.44018	3.1545	2.95653	3.13267	2.92673	3.00165	3.49454	3.37977	3.64701	3.56911	3.33478	3.55195	3.17178	3.06009	3.25201	3.26203	3.30501	3.30823	3.16804	3.46484	3.1302	3.28923	3.2048	3.19283	3.39011	3.07968	3.04401	3.24503	3.07169	4.75361
ACVR1	6.42904	8.12622	6.84198	7.31959	6.57585	7.60415	7.76314	7.27882	7.42911	7.66281	7.5711	7.41855	7.57628	7.94732	7.41864	7.52719	7.19784	7.33434	7.86284	6.27083	7.26589	7.50985	7.22725	7.81024	7.23027	7.04505	6.95946	7.74392	7.49027	7.80157	8.00427	7.48987	7.54317	8.03912	8.02574	6.35964	6.98242	7.67996	6.91735	7.87146	7.05202
ACVR1C	4.40856	4.80213	3.20342	2.75619	4.83814	5.12985	3.57084	4.83613	5.54445	4.13783	5.29455	4.07181	2.86606	4.05228	3.9678	4.12527	4.09625	4.13197	4.00929	4.52095	4.20875	5.9385	4.36301	3.81096	4.13516	4.56924	3.83165	3.80552	4.15962	3.96949	4.07488	5.36766	4.46148	3.95251	4.4406	4.46858	4.18075	3.877	4.79337	4.17447	4.16001
ACVR2A	5.2382	6.1314	5.18261	5.579	5.63414	5.28618	5.76179	5.84211	5.92136	5.74329	5.73268	5.36317	5.65296	5.77468	5.32102	5.98573	5.17527	6.0283	5.66535	5.40814	5.47211	5.93358	5.44245	5.85939	5.03772	5.5351	5.71163	5.86146	5.65963	5.48042	5.90556	5.32026	5.97643	5.8778	6.21206	5.53457	5.30363	5.24018	5.48043	5.82622	5.49343
ACYP1	5.97391	5.60513	6.33841	6.28327	6.1291	6.47457	6.54972	6.4774	6.54609	7.01997	6.58603	6.59531	6.53026	6.63183	7.09257	6.39073	5.96846	6.5933	6.78697	6.15898	6.31966	6.08543	6.5132	6.52468	6.1139	6.33345	5.99851	6.88923	6.33123	6.33256	6.49511	6.00626	6.59869	6.39168	6.98806	5.75248	6.15372	6.45894	5.90295	6.65562	6.79583
ADAM10	4.79323	5.92013	5.05453	5.64561	5.02161	5.44616	6.16744	6.03768	5.93663	5.97627	5.78316	6.06024	6.13465	5.94205	5.6614	5.64854	5.62153	5.78978	5.61434	5.52217	5.56628	6.00693	5.64169	5.79526	5.54686	5.54923	5.35332	5.7952	5.96594	6.02701	5.65033	5.45602	6.15958	5.83456	5.80863	5.345	5.81085	5.61628	5.52911	6.1313	5.32661
ADAM11	6.20909	5.33459	5.80377	5.73207	5.69052	5.89441	5.4331	5.7494	5.26355	5.83806	5.93395	5.84982	5.83466	6.23041	5.80697	6.0954	5.51945	6.01899	5.42589	5.35189	6.16559	6.02089	6.02825	5.63297	5.95467	6.26993	5.93845	5.85468	5.93603	5.35671	6.06177	5.54179	4.97876	5.1335	5.94617	5.22764	5.57121	5.64329	5.86001	5.58252	5.72554
ADAM19	5.38333	5.75645	5.60023	4.98367	5.50535	5.36063	5.18677	4.93539	5.25224	5.48567	5.4184	5.32326	5.14227	5.95939	5.81664	5.22488	6.72683	5.0701	5.09073	4.7801	5.02111	4.64896	4.80028	5.5241	5.85209	5.28405	5.2947	5.2872	5.32949	5.35302	5.65417	5.52273	5.68275	5.07402	5.25412	4.99232	5.80551	5.0509	4.98426	5.62579	5.19074
ADAM23	4.74062	4.51354	4.6575	5.00952	4.89364	5.01683	4.64922	5.33894	4.87839	5.1391	4.92576	5.16591	5.46252	5.29162	5.15292	4.93162	5.14982	4.85191	5.05251	4.52647	5.31133	5.01347	5.49435	5.11785	4.82091	4.99093	4.90022	5.38296	5.17052	4.63397	5.13441	4.41405	4.72858	4.8628	5.31411	4.43365	4.75072	4.87566	4.68485	4.97329	5.33222
ADAM33	7.80489	7.13637	7.29753	6.84821	7.78942	7.01724	6.99605	6.81606	6.99815	7.18431	7.1943	6.76579	7.11376	6.33213	6.67655	7.56265	7.13051	6.49535	6.99205	7.38978	7.42963	7.20731	7.34771	7.13213	7.36477	7.40954	7.45658	7.0321	6.90772	7.00712	6.86099	7.22665	6.90633	7.17995	7.34701	7.2343	7.53186	7.71541	7.32333	6.86563	7.13143
ADAMDEC1	2.82988	2.69238	2.86218	2.77415	3.13029	2.77002	3.35942	3.97888	4.66422	2.89226	2.82954	3.79213	2.8631	3.15574	3.39642	3.23757	3.13895	3.28864	3.11361	3.70243	3.26536	3.55458	3.19786	3.02394	3.17	3.13518	3.11417	2.9498	3.22773	3.00129	3.14472	3.14101	3.23092	3.00192	3.35752	3.09417	3.22674	3.21922	3.22868	2.9975	3.15172
ADAMTS1	5.3549	6.57818	6.77429	7.26949	6.67358	8.56163	7.29557	7.15693	8.164	7.95041	6.75747	7.13401	7.10127	8.06606	7.06615	7.57554	9.26283	6.75566	7.48097	6.44113	7.07	7.36295	7.12239	7.46097	8.83792	8.63538	7.00708	7.88205	6.2599	6.36722	7.38278	6.77443	6.4972	7.27893	7.11582	6.6655	6.37494	8.48466	6.65969	7.92853	5.24937
ADAMTS2	4.93098	5.40996	5.19882	4.75261	4.55861	4.78302	5.13473	4.33099	4.86762	5.11654	4.76524	4.35321	4.82604	4.47166	5.17203	4.63618	4.57054	4.55242	5.08327	4.92963	4.67156	4.66649	4.61146	4.86836	5.1159	4.66574	4.57017	4.31872	4.15739	4.97811	4.72636	5.41578	6.06425	5.06672	4.86753	5.06261	4.77268	6.03633	4.5929	4.80474	4.56588
ADAMTS3	4.6537	5.49523	4.19092	4.46483	3.82696	3.77258	4.43656	3.23275	4.18923	3.50593	3.31186	3.23895	3.16172	4.05233	3.72004	4.45927	3.99021	3.70689	4.00104	3.60661	4.60818	3.80894	4.04707	4.01668	3.77952	3.76116	3.60572	4.70879	3.90019	3.81485	3.79367	3.47944	4.38741	5.22818	3.72546	3.5243	4.14418	4.52693	3.53433	4.14569	3.98134
ADAMTS5	5.27368	4.92247	4.56222	5.68001	5.34232	5.44395	5.37604	4.68325	4.8098	4.83148	4.7976	4.55194	4.62833	4.66621	5.42133	5.04234	4.65703	5.84032	5.02091	4.81491	4.8151	5.55009	5.85323	4.96917	4.41601	5.13312	4.27065	5.01433	5.52886	4.81133	4.57414	5.14261	4.55639	5.30668	4.90297	5.42538	5.02866	4.88033	4.92089	4.98835	4.50323
ADAMTS8	4.89297	4.44202	4.36474	5.14205	4.35107	4.24885	4.38245	4.07964	4.17195	4.34157	4.29256	4.21555	4.06232	4.62889	4.76542	4.36362	4.72276	4.71585	4.89396	4.09912	4.22575	4.38491	4.34252	4.52907	4.99514	4.23567	4.54625	4.20028	4.21581	4.25626	4.7989	4.46901	4.24484	4.20281	4.03471	4.03049	4.44446	4.49174	4.21544	4.33063	4.07963
ADAMTS9	4.5253	4.3504	4.49237	5.12909	4.60962	4.76977	5.27914	4.18848	4.87015	4.40183	4.33509	4.17685	4.20316	4.71077	4.81568	4.78705	5.5818	5.01173	4.51333	4.37831	4.40568	4.54146	4.32602	4.55486	4.87403	4.43915	4.48559	4.32054	4.16346	4.37144	4.39056	4.49361	4.3024	4.57937	4.28186	4.93343	4.3044	4.47442	4.28359	5.53465	4.14771
ADAMTSL2	5.97552	5.06976	5.24897	4.82278	5.34858	5.38977	5.97703	5.06538	5.25306	5.6059	5.24296	5.48286	6.10358	4.85439	4.74532	5.25697	4.81917	5.14556	4.98438	7.035	5.12733	5.04336	5.23942	5.24805	5.28019	5.41896	5.77767	5.14384	5.52382	5.99996	5.6182	5.68144	6.05338	5.10276	5.26185	6.26808	6.06605	5.29019	5.3399	5.43437	5.07391
ADAMTSL3	4.87458	5.4289	5.42062	5.17803	5.49773	5.44439	5.69569	5.6719	5.36631	5.93594	5.44315	5.63861	5.98948	5.53287	5.18884	5.48734	5.00502	4.85343	5.68546	5.78405	5.5561	5.39376	5.71006	5.93211	5.27412	5.61071	5.30986	5.37663	5.61696	5.34883	5.6614	5.44343	5.99982	5.79291	5.93459	5.25194	5.46773	5.64078	5.21966	5.70405	5.53603
ADAP1	6.36986	5.52094	6.53623	6.13864	6.40632	6.16911	6.20398	6.25327	6.30878	6.01878	6.31081	6.409	6.14827	6.31116	6.27512	6.20897	6.03623	5.97001	5.99358	5.85341	6.15146	5.97771	5.96866	5.86903	6.52864	6.5157	6.8311	5.74736	6.06589	6.57813	6.02764	5.88768	6.12841	5.77203	5.92184	6.76908	6.34255	6.44374	6.6566	6.16919	6.20136
ADAP2	5.96127	5.71913	5.70658	4.99945	6.04011	5.28666	5.86497	5.95524	5.89272	5.68282	5.7202	5.96961	5.06792	5.62882	5.63042	6.02549	5.30825	5.19817	5.52642	5.86676	5.42056	5.35331	5.62618	5.49771	5.59378	5.45406	5.55844	5.49748	5.57311	6.02963	5.37826	5.67651	6.04203	5.89865	5.42919	6.65385	6.14022	5.81281	5.63785	5.28622	5.17202
ADAT1	5.93499	5.13305	5.50923	4.78592	5.49249	5.22078	4.89252	5.10832	5.06304	5.26524	5.02995	5.14789	5.00297	5.57493	5.70964	4.70744	5.43632	4.8576	5.08985	5.54943	4.3151	5.35201	4.34729	5.66505	4.98242	5.09812	4.60038	4.76332	5.72295	5.08327	5.00136	5.10952	5.89271	5.9467	5.67447	5.01384	5.33501	5.17185	5.23784	5.61686	5.1054
ADCY10P1	3.89556	4.47475	4.03641	4.54463	4.72003	4.29342	4.80095	4.72444	4.9214	4.48943	4.46206	4.54143	4.48123	4.27419	4.84317	4.7489	4.529	4.62251	3.94538	4.51448	4.49478	4.42673	4.30495	4.24563	4.55039	4.41436	4.56323	4.41189	4.57599	4.30617	4.35294	4.19406	4.25295	4.10316	4.92224	4.31085	4.55981	4.55689	4.32964	4.87466	5.43225
ADCY4	8.12292	6.98276	8.01392	7.1928	8.06025	7.75711	7.62511	7.77047	7.53246	7.78081	7.81689	7.62944	7.239	7.78342	8.30586	7.96967	7.84653	7.24627	6.92108	7.64958	8.22369	7.74094	7.75905	7.47946	7.86383	7.47946	7.85439	7.47946	7.60548	7.54362	7.78671	7.64336	7.16486	7.00565	7.52931	8.35552	7.79039	7.65462	7.46958	7.31179	7.48052
ADCY6	7.08124	7.44506	7.79616	7.49683	8.0914	7.92967	7.90864	7.96463	7.68426	8.08952	7.99049	7.81665	7.88975	7.4264	7.96629	7.64732	7.97276	7.54241	7.20797	7.19313	7.30772	7.5451	7.28348	7.89087	7.57719	8.12076	7.67386	7.56597	8.13609	7.74148	8.11253	7.38749	7.9061	7.78984	7.77083	7.74927	8.40882	7.61692	8.12353	8.14482	8.40674
ADD3	8.38739	9.6163	8.90274	8.97767	8.92932	9.28266	9.81495	9.47862	9.43958	9.43742	9.46977	9.52843	9.74955	9.43049	9.10242	9.53741	8.93814	9.06765	9.70418	8.48149	8.95377	9.10747	9.23023	9.09233	9.27595	9.69442	9.30637	9.52349	9.61861	9.55252	9.53738	9.43643	9.2368	9.46906	9.29965	9.28628	9.64127	9.77236	9.41287	9.22931	8.39893
ADH1B	6.66882	6.53771	5.07826	6.04886	6.48891	7.26292	6.76782	6.84736	6.6964	6.43142	7.01737	6.51534	6.92815	6.6303	5.83619	6.54246	5.5984	6.39489	6.14502	7.3032	6.39462	7.92165	6.90705	7.01878	5.65924	7.07045	5.61426	6.68612	6.47386	6.09145	6.57974	7.29568	6.43105	6.76979	7.9503	6.7302	6.31448	5.93224	6.70891	7.00599	5.92647
ADH1C	4.70597	4.86429	3.66873	4.06913	4.04783	5.09551	4.74382	5.06629	4.54031	4.74773	4.84154	4.5271	4.3627	4.38657	4.4445	4.61388	4.59448	4.50898	4.14319	5.08498	4.36369	5.17609	4.97783	4.7875	4.18008	4.66594	3.74283	4.60712	4.60149	4.45458	4.49728	4.71008	4.22163	4.47335	5.3979	4.38067	4.57443	4.64666	4.33823	4.39927	4.62059
ADH5	8.14905	8.96628	8.64112	8.49863	8.66543	8.9593	9.11187	9.07876	9.04419	9.15989	9.19909	9.07706	9.05635	9.22712	9.07433	9.00281	8.90734	8.88363	9.1389	8.44704	8.96379	9.24772	9.27928	9.39531	8.67259	8.92841	8.49735	9.36102	9.24257	8.76416	9.31885	8.94009	8.81891	9.29691	9.57371	7.85424	8.74499	8.77296	8.75843	9.03312	8.81327
ADHFE1	7.66156	7.08265	8.03954	7.4596	8.03047	8.02273	7.55233	8.21495	7.84277	7.91376	8.11483	7.87185	7.68285	7.81711	7.89415	8.02598	7.34331	8.15898	7.97641	7.76159	7.66517	7.57009	7.89067	8.25208	7.84653	7.97894	7.75788	8.15592	7.6862	7.3661	8.47941	7.37293	7.37871	7.55255	7.94736	7.48655	7.66378	7.16905	7.75607	8.78217	8.2237
ADIPOQ	7.44159	8.05209	6.22832	2.86915	8.29231	8.6542	5.90553	8.57678	8.75003	7.64679	8.89989	7.87435	2.21423	4.80249	5.06528	5.95413	4.89586	5.91164	7.04065	5.3267	7.76705	12.5945	8.53129	5.71806	5.40879	11.0983	5.68359	5.18736	5.2211	5.06243	9.19084	11.5438	6.52787	5.09527	9.26166	7.71195	4.8137	7.24449	9.70096	10.2106	4.99953
ADIPOR1	7.24219	8.30406	8.02815	8.6205	7.59065	8.45199	8.6362	8.54891	8.2982	8.37034	8.39833	8.61791	8.58677	8.909	8.29038	7.95214	8.55452	8.70602	8.45971	7.57508	7.86843	7.81177	8.17168	8.86377	8.06259	8.14634	8.0986	8.55404	8.47162	8.70042	8.9337	8.2111	8.21499	8.4609	8.80546	7.51674	8.33082	7.96216	8.31651	8.97361	8.08897
ADIPOR2	7.72705	7.66773	7.66246	7.79279	7.76093	8.53461	7.87194	7.97127	8.09552	7.70996	8.14703	7.59591	8.03451	8.09131	7.82201	7.86929	7.84326	8.07377	7.74933	8.00001	7.48233	8.40768	7.97788	8.44188	7.54306	7.94057	7.18491	8.0149	8.05991	8.01827	7.89111	7.89076	8.35584	7.63821	8.44604	7.87642	7.89709	8.012	8.14051	8.59962	7.36818
ADIRF	10.4493	9.36468	9.26614	7.93343	9.53298	9.32361	8.903	9.49493	9.63185	9.49315	10.0397	9.01058	8.65968	8.65642	8.53916	9.77811	9.19293	8.8579	8.89908	10.305	9.72652	11.0316	9.52745	10.0187	8.53961	9.87885	8.07086	9.70686	8.50133	8.60337	9.36148	10.6644	9.24151	9.68235	9.73309	9.43046	9.03975	9.67346	9.53391	9.08061	7.80289
ADIRF-AS1	5.18113	4.34147	4.68093	4.31515	4.91793	4.76306	4.36307	4.6335	4.67002	4.20388	4.60649	4.66145	5.03078	4.79204	4.1867	4.90653	4.4181	5.06012	4.68776	5.11575	5.30662	4.18331	4.6924	4.68546	4.87526	4.77335	4.9877	4.45935	4.40101	4.5544	4.40357	4.51788	4.4103	4.62063	4.86287	4.59091	4.40507	4.24674	4.80442	4.78856	4.29601
ADK	5.41104	5.23323	5.21674	5.38865	5.1382	5.89934	5.59284	5.91273	5.75253	6.10135	5.71748	5.49254	6.04616	6.03051	5.64233	5.54258	5.85728	5.31571	5.89893	5.28849	5.50327	5.69985	5.7131	5.96848	5.40383	5.04104	5.22991	6.10477	6.08547	5.69144	5.99637	5.65757	5.68048	5.59006	6.05521	5.07494	5.32113	5.56796	5.27344	5.92806	5.62972
ADM	8.98097	8.95205	8.60089	9.98232	9.06256	9.21359	8.54774	9.3146	8.97519	8.48882	8.7383	8.72912	10.2846	8.94998	8.3377	9.00982	9.0055	9.36494	8.47916	10.0849	9.48793	9.15336	9.21804	9.10693	7.43247	7.98132	8.53315	8.67137	9.6263	8.43738	9.27544	8.76187	10.0822	8.84403	9.71816	9.41805	9.55546	8.25813	8.697	10.0541	11.3991
ADNP	6.48566	7.66988	6.65054	6.70642	6.9697	6.68609	7.04459	6.99935	6.73922	7.01343	6.91479	6.70705	6.69732	7.29253	7.01802	7.02879	6.95255	6.67	6.98832	6.16964	6.57893	7.00548	6.60768	7.1424	6.40975	6.97578	6.514	7.10871	7.15668	6.98026	7.19414	6.50535	7.0275	7.32512	7.49048	6.48054	6.62455	7.04307	6.81885	7.24105	6.72164
ADO	7.50446	8.00201	7.2721	7.61178	7.35718	7.5152	7.68644	7.54332	7.27331	7.4705	7.61058	7.13019	7.77886	7.91067	7.61379	7.2974	7.39274	7.13782	7.60018	7.16593	7.29131	7.6269	7.25392	8.07767	7.07893	7.17261	7.63927	7.71575	8.17139	7.64798	7.83424	7.09353	7.80784	7.87109	7.96151	7.28941	7.26906	7.53557	7.54974	8.10276	7.45502
ADPRHL1	8.14108	7.42501	8.33074	7.97777	8.63707	8.42447	7.78617	8.58402	8.17432	8.27027	8.13502	8.51488	8.76476	8.26417	7.92049	8.05319	8.35592	8.06976	7.96025	8.56262	8.21513	8.02446	8.14973	8.52063	8.3263	8.2838	8.01188	8.26474	8.68569	8.20681	8.27971	7.95227	8.85943	7.90567	8.39845	8.02596	8.66278	7.51432	8.76525	8.36054	8.84514
ADRA2A	4.36365	4.6128	4.22436	4.0785	4.49638	4.65786	4.66024	5.14095	5.75175	4.9066	5.19901	4.50469	3.47358	4.8515	5.0252	4.72038	5.09911	4.41451	4.74573	4.06794	4.33438	5.36906	4.48243	4.74098	3.9544	4.38015	4.29039	5.28903	4.51515	4.33537	5.01596	4.28599	4.28593	5.0987	5.6999	4.54505	4.59393	4.21726	4.28974	4.18726	4.69295
ADRB2	5.7917	6.19407	5.43451	5.23496	5.72851	6.16863	5.98502	6.42907	6.33878	6.06672	6.15313	5.8126	5.33123	6.26367	5.39632	5.27626	6.17997	5.32834	5.50276	6.38087	5.98057	6.20292	6.01416	6.04045	4.85916	6.09479	5.71763	5.67367	6.52352	6.01304	6.37752	5.21483	6.523	6.36785	6.19195	5.92533	5.32657	5.26615	5.43025	6.25378	6.68837
ADSL	8.54928	8.20608	8.53383	8.20258	8.28486	8.32785	8.16797	8.23474	8.18792	8.34043	8.25622	7.87303	7.88829	8.47621	8.3658	8.03617	8.36421	8.27146	8.34109	7.86669	7.73882	8.0255	8.22306	8.61279	7.88916	8.18311	7.5743	8.51142	8.28289	8.51945	8.4008	7.88907	8.69512	8.48102	8.86065	7.74869	8.26939	8.34177	8.55076	8.55419	8.03074
AEBP1	8.81008	9.49197	9.36596	8.85087	9.14542	8.61111	10.0608	9.02328	8.8991	9.52173	8.60545	9.41939	7.93168	8.39869	9.08876	8.68732	8.53317	7.23689	9.30655	9.20691	8.26999	8.6159	8.28489	9.49134	9.5012	10.0519	8.37727	8.39594	8.16841	10.3152	8.96702	9.87715	10.0557	10.4552	9.0545	9.75832	10.3406	9.96737	9.09304	8.77415	8.31033
AES	9.56308	8.61862	9.56095	9.13219	9.24289	9.52109	9.56002	9.71661	9.27992	9.68697	9.68054	9.91456	9.92091	8.82115	9.29856	9.63282	9.74012	9.22516	9.16622	10.169	8.95666	8.97393	9.40604	9.53843	9.82979	10.1058	9.83093	9.1323	9.53845	9.43791	9.30455	9.16929	10.1294	9.2397	9.19873	9.68643	9.82807	8.97662	10.0543	9.19293	10.0205
AGAP4	4.92767	4.95607	5.27011	4.78125	5.58916	4.6944	4.78263	4.32287	4.31767	4.39204	4.4706	4.37372	4.16739	4.17289	4.71927	3.8903	4.81	4.84334	4.81712	4.21355	4.79958	4.58483	4.30563	3.70876	4.90115	5.09894	5.45696	4.96435	4.93085	5.30049	4.60312	4.83767	4.42038	4.76277	3.87034	4.91472	5.34535	5.19327	5.09994	4.4456	4.64061
AGAP9	4.35279	4.07275	4.19691	4.36029	4.04691	3.8284	3.92206	4.05956	4.08582	4.16601	4.01511	3.99797	3.87821	3.76526	4.14857	3.61572	4.06945	3.77284	4.05526	3.9243	3.85164	4.08341	3.68328	3.42637	4.06221	4.06041	4.69358	4.37723	4.05135	3.99337	3.91841	4.30426	3.96147	4.0132	3.51438	4.85996	4.28195	4.33196	3.92044	4.07714	4.4322
AGL	8.2383	8.58191	8.27713	8.69576	8.60027	8.26978	8.723	9.10063	8.74542	8.95561	8.52674	8.66024	8.93418	9.36424	8.96466	8.41277	8.86964	8.68495	8.76921	8.44306	8.95278	8.81454	8.82485	9.07631	8.49096	8.50428	8.50449	9.171	9.11851	9.19245	9.08425	8.44681	8.87089	8.70673	9.26947	7.86276	7.25023	8.4165	8.32287	8.81879	8.92782
AGO2	4.95285	5.78402	5.57643	6.14761	5.04601	5.53382	5.65546	5.20118	5.48417	5.25196	5.34339	4.95232	5.24346	5.92529	5.73806	5.19291	6.15559	5.16414	5.49533	3.98285	4.35391	4.71273	4.80692	5.02053	5.43659	5.89006	5.08583	5.66547	6.03571	6.42065	5.47575	5.63521	4.82993	5.86857	5.55924	5.90461	6.10716	5.3216	5.42899	5.73728	4.56052
AGPAT2	7.79405	7.13737	7.5157	7.30452	7.72401	7.83107	7.41465	7.95226	7.95391	7.6524	8.57181	7.60882	7.26667	6.99468	7.54835	7.48217	7.84299	7.48737	7.6484	7.69485	7.45878	8.54448	7.42815	7.4701	7.79389	8.0801	7.93441	7.57865	7.54984	7.87087	7.46532	8.09184	7.93394	7.25525	7.19484	7.95507	7.98313	7.43025	8.06274	6.78873	7.90353
AGPAT9	6.75183	7.61704	7.44625	7.73282	7.92542	7.93556	8.12692	8.15723	8.67403	7.84221	8.19913	7.79543	7.38052	8.60428	8.09037	7.31129	8.59351	8.1811	7.25157	6.69283	6.78206	7.82121	7.78549	7.80843	8.60736	8.05179	7.80412	8.56896	8.14125	7.94638	7.50249	7.69974	7.68305	7.96148	7.95286	8.03605	7.71842	6.938	8.27572	8.06528	7.71417
AGPS	4.65704	5.80321	4.79457	5.17983	4.65976	5.12782	5.65697	5.43825	5.36393	5.53491	5.53973	5.21815	5.34274	5.65498	5.28942	5.09048	5.08537	4.76286	5.24324	4.89649	5.05463	5.13179	5.23969	5.58232	5.00267	5.05078	5.25282	5.42091	5.53071	5.32319	5.33474	4.96287	5.52286	5.72814	5.78719	5.09481	5.17494	5.34842	5.00492	5.50499	4.8701
AGT	10.6917	10.395	10.4786	10.3219	10.4321	10.0873	10.8979	10.9398	10.4203	11.1943	10.7864	10.7939	10.6441	10.7703	10.7892	10.5945	10.6708	10.9097	11.0599	11.3615	10.2889	10.2644	10.8391	10.9701	10.4796	10.9916	10.2952	10.6521	10.4013	11.0588	10.993	10.453	10.4749	10.7312	11.0993	10.127	10.7929	10.4	10.8453	10.1188	10.4631
AGTR1	5.03748	5.69782	5.63201	5.00023	6.4012	6.56416	5.6649	5.57857	5.89954	6.59349	6.69991	5.79186	6.4273	7.19675	6.32245	5.74478	7.01139	6.02916	5.7195	5.7898	5.62346	5.83182	5.83147	6.54866	5.44027	7.18457	5.54703	7.08567	6.0896	5.57415	5.40188	5.38016	5.97485	5.7194	7.64859	4.93212	5.25173	5.5203	5.72523	6.22732	5.39999
AHCY	8.0838	7.37323	8.08053	7.08577	7.63287	7.68989	7.62643	7.70226	7.14872	7.49807	7.66187	7.33831	7.24575	7.79198	8.01814	7.37056	7.66454	7.28854	7.66725	7.40024	7.4469	7.40211	7.90896	8.19143	7.15327	7.40891	6.75329	7.82807	7.45908	7.8786	7.78793	7.46593	8.25254	8.28193	7.48069	7.07119	7.641	7.72374	7.9299	7.78497	7.482
AHNAK2	5.09376	5.19259	4.90297	4.42443	4.70269	4.52744	4.74783	4.18273	4.34582	4.52162	4.46774	4.46596	3.7817	4.56518	4.63847	4.98058	4.32316	4.35188	4.47321	4.51517	4.65027	4.15576	4.66834	4.68766	4.24487	4.29671	4.35356	4.52958	4.41984	4.67324	4.54707	4.41468	4.45413	5.02219	4.64212	4.85014	5.38167	5.30949	4.41574	4.53126	3.95944
AHR	5.85627	7.49299	6.57849	6.68946	6.44052	6.72235	7.41325	7.18329	7.19537	7.35119	7.03482	7.08311	6.53975	6.69286	6.97329	7.12105	6.7181	6.43701	7.05453	6.93705	6.92188	7.49492	6.9776	7.28473	6.13364	7.28128	6.41222	6.96387	6.64736	6.7503	6.74321	7.12891	7.04646	7.63633	7.08694	6.93226	6.55066	7.14613	6.84547	7.03561	6.44163
AHSA1	7.95541	8.22164	8.28613	7.95595	8.04191	8.27727	8.16037	8.33481	7.90442	8.09863	8.25093	8.04936	8.17733	8.36315	7.95655	8.19953	8.00509	8.62952	8.88447	6.51494	8.33879	8.03228	9.02021	8.68648	7.35266	8.24953	7.46396	8.92639	7.53644	8.80657	8.62687	8.32788	8.83873	8.43676	8.89485	7.401	7.28712	8.11684	8.43676	8.52722	7.17509
AIDA	7.45089	8.85112	8.11996	8.18528	7.82284	8.51941	9.02897	8.72345	8.55935	8.55576	8.58255	8.56101	8.5702	8.64067	8.85681	8.35622	8.1365	8.36035	8.68272	7.41208	8.09699	8.52873	8.43945	9.05682	8.17225	8.51095	7.77585	8.75738	8.48271	8.48717	8.75687	8.46665	8.3225	8.80288	8.90026	8.10667	8.34986	8.77131	8.65839	8.85495	8.06405
AIF1	6.51424	5.77329	6.28941	5.92965	6.26492	6.15471	6.40039	6.42581	6.41446	6.1122	6.0876	6.5353	5.88042	6.16791	6.01609	6.14265	5.85567	5.63155	5.92948	6.3857	6.15453	5.93526	6.0467	6.37677	6.00705	6.1545	5.9754	5.95513	5.95909	6.69836	6.1482	6.10764	6.91513	6.99397	6.34728	6.83569	6.49429	6.38988	6.35776	6.11132	5.55308
AIF1L	5.84045	5.6715	6.10401	5.93548	5.98667	6.18155	6.12197	5.99675	5.6364	6.26945	6.37266	6.14282	6.04194	6.27999	6.49328	6.30003	6.20743	6.11694	6.12512	5.46259	5.61562	6.14739	6.28794	6.26944	6.1351	5.84687	5.62054	5.73605	5.51652	6.18997	5.93549	6.48033	6.27674	5.33571	6.07458	6.19904	6.06467	6.3325	6.2768	6.09285	5.7299
AIFM1	8.0231	6.93423	8.03513	7.61731	7.99744	7.89922	7.37766	8.19142	8.04204	7.98496	7.88372	7.84001	8.26397	8.60065	8.19383	7.84429	7.71724	7.6584	8.19195	6.7792	7.44398	7.48542	8.1479	8.20755	7.56994	7.88806	6.84218	8.46983	8.43857	8.4401	8.47366	7.67887	8.32473	8.03558	8.48184	6.58978	8.17502	7.78884	8.14376	8.15437	7.53149
AIFM2	6.31976	5.71227	5.8309	5.4856	6.16936	6.17431	5.52245	5.97441	6.02445	5.93556	6.4378	5.7074	5.59489	5.71551	5.80437	6.14788	5.77159	5.53498	5.92854	5.79975	5.67136	6.77425	5.90615	5.99407	5.66896	6.14441	5.61962	5.85276	5.83149	5.92483	5.83449	6.04836	6.50881	5.69593	6.26528	5.78192	5.85291	5.74891	6.08861	6.19045	6.1082
AIM1	4.6248	5.12673	4.32821	4.64847	4.60945	5.22663	4.76685	4.68646	5.39613	4.62976	4.76178	4.23705	3.4582	4.73631	5.18405	4.97991	4.77866	4.52775	4.50181	4.24967	4.58776	5.6984	4.5606	4.92546	4.18018	4.52538	4.18589	4.75685	4.0357	4.50705	4.48687	4.77278	4.29464	5.18865	4.80845	5.25514	4.55203	4.69638	4.79673	5.46446	3.89215
AIMP1	6.29325	6.51031	6.21133	6.71023	6.29432	6.87377	7.07727	7.05416	7.10398	7.20592	7.14395	6.85594	7.11185	7.21507	7.16075	7.01642	6.75115	6.78139	7.02289	6.38222	6.86992	7.07034	6.95801	7.28833	6.43115	6.47332	6.25895	7.254	7.13774	6.92272	7.0475	6.45757	6.90961	6.7371	7.49609	6.12583	6.46663	6.61002	6.63847	7.30126	6.88791
AJUBA	4.24721	5.22325	4.23441	3.87591	4.46368	3.8751	4.38133	4.13675	3.98814	4.12001	3.99735	4.11553	3.7191	4.96155	4.27475	4.35715	4.49965	3.78789	4.14445	3.98564	4.19819	4.03792	4.24403	4.83623	3.95557	4.23549	3.87586	4.59464	4.09375	4.23885	4.05213	3.95004	4.49017	4.43788	4.72988	3.92732	3.98233	4.07113	4.07407	4.13465	3.92114
AK021804	7.06109	7.50666	6.64568	7.1247	7.79465	6.36292	7.7647	6.89308	6.94333	6.93198	6.78215	6.79613	6.68031	6.93941	7.24265	7.33026	7.29968	7.1201	7.29945	6.89575	6.2366	6.36909	6.41203	6.29027	6.79768	6.87898	7.13419	6.89238	7.91282	7.13488	6.77808	6.8049	7.43882	7.71459	6.66387	6.94857	7.84758	7.46181	6.81057	6.76303	7.58351
AK021977	6.68142	7.06985	6.29558	6.55677	8.15241	6.17022	7.34979	6.57282	7.34837	6.56665	6.6506	6.4185	5.75592	7.11776	6.96108	7.3113	6.50862	6.88912	7.58007	5.83154	6.08319	7.08186	7.22912	5.86335	7.09683	7.09718	6.93167	6.96332	6.90269	7.48636	6.14065	6.90593	7.31714	7.70109	6.13358	6.994	6.81509	7.07403	6.16351	5.0962	5.63023
AK025288	6.8581	8.40403	6.85688	6.98112	8.1398	6.04793	7.08556	6.74206	7.45373	7.14704	7.28666	6.5893	6.29272	6.49069	7.15458	7.12486	8.03438	6.63642	6.72588	6.78685	5.60735	7.5292	6.31415	7.23459	7.46812	7.21915	6.75301	6.75127	6.77063	7.09877	6.55611	7.18252	8.33603	7.6938	6.95123	7.56065	7.60855	7.25097	6.51552	7.35034	7.18865
AK026905	5.34643	5.71691	5.36068	5.07023	5.26645	5.20699	5.01812	5.03439	4.97231	4.80602	5.01397	4.80004	5.18628	4.32094	5.07138	5.33215	5.67612	5.36499	4.61484	5.3245	4.95254	4.88131	4.48812	5.17832	5.20602	5.28988	5.23857	4.56354	5.32256	5.13282	5.04168	5.11796	5.55826	4.93659	4.69965	5.08279	5.76488	5.4788	5.40668	5.11507	5.71609
AK055981	6.17272	5.79493	6.35338	5.99732	6.26259	6.3648	5.74485	6.67065	6.28508	6.67646	6.5179	6.21709	5.49211	6.45925	6.61351	6.11868	6.60339	6.5478	6.09429	5.79774	5.69795	5.60502	5.62052	6.65246	6.27837	6.30499	5.93184	6.30518	6.9806	5.92673	7.02984	5.96571	6.96613	6.17105	6.67745	5.5554	5.78022	6.12821	6.10713	6.78271	5.83098
AK090844	4.52918	4.22899	4.21117	4.21732	5.15822	4.27836	4.63802	4.3845	4.12897	3.81535	4.15337	3.97639	3.78803	3.75662	4.48617	4.25402	4.17493	4.44491	4.06776	4.79467	4.52579	4.33505	4.39814	3.87792	4.77634	4.65646	5.09392	3.8684	4.0498	4.09323	3.78963	4.2554	3.34449	4.16405	3.67438	4.87647	4.37365	4.58389	4.50422	3.6504	4.69442
AK094644	4.49963	4.62849	4.77673	5.2393	4.97782	5.1137	4.5914	4.86477	5.27626	5.14529	5.88557	4.88929	5.79932	4.11197	5.21613	4.99812	4.94636	5.48532	4.9414	5.72531	5.60011	5.26201	5.00926	4.24084	5.0692	5.83849	5.69373	5.32347	6.09141	4.53731	4.90837	4.68944	4.4854	4.96452	4.54375	4.84043	4.49122	5.31095	5.20795	4.90004	5.51604
AK3	8.0121	8.40881	7.90197	8.8904	8.44476	8.4712	8.64068	8.40134	8.55128	8.60925	8.20542	8.74675	8.9375	8.98047	8.3943	7.95224	8.61157	8.72165	9.18386	7.76221	7.95367	8.35997	8.39696	8.70459	8.05231	8.48113	8.29206	8.85054	9.22349	9.0502	9.11718	8.54479	8.39927	8.69149	8.85752	7.72476	8.28846	8.6487	8.64706	9.2117	7.93798
AK6	7.09158	7.04183	7.60429	7.78368	7.21525	8.11841	8.02624	7.87201	7.834	7.94161	8.00186	7.78821	8.02655	8.41281	8.05809	7.68402	7.83952	7.46014	8.00228	7.4766	8.05879	8.19618	7.86458	8.27011	7.20251	7.52911	6.78012	8.61643	8.05255	7.92814	8.31381	7.67637	8.11241	7.9255	8.28393	6.49294	7.56031	7.50132	7.4395	8.14898	7.54634
AKAP12	5.41677	6.36131	5.30001	5.78393	5.01218	6.15577	6.25753	5.84268	5.84048	6.34954	5.82927	5.71816	6.13856	5.87297	5.60053	5.73591	5.92706	5.25582	6.11047	6.11498	5.4164	6.22956	5.78276	6.22047	5.6261	6.09683	5.11425	5.84305	5.69342	5.71423	5.72904	6.18907	6.44204	6.32682	6.44927	5.88823	5.74192	6.11783	5.76263	6.41347	5.07759
AKAP13	6.67585	6.52242	6.87447	6.81109	7.2472	7.22376	7.15398	6.55133	6.71956	6.51908	6.64697	6.66825	6.78987	6.49868	6.67773	6.72218	6.98228	6.93894	6.94044	5.72913	6.46345	6.33842	6.5403	5.99899	7.39029	6.74377	7.32621	6.96559	7.2032	7.38735	6.95967	7.09444	6.52797	6.71386	5.98011	7.28698	7.68395	7.22597	7.11564	6.73144	5.95515
AKAP3	5.76294	5.13522	7.01785	5.24206	5.74706	8.04631	4.98339	7.11477	5.56182	5.86882	7.57538	6.04961	6.19002	6.61237	6.78472	6.73656	5.63554	6.71242	6.86022	7.15969	7.38946	7.6152	7.7986	7.45977	5.45859	7.91369	6.54831	8.62116	5.38665	5.10012	5.39154	5.67342	5.07297	4.76954	6.63396	5.47458	5.21692	8.18159	5.30347	4.66401	5.42744
AKIRIN1	4.72106	5.9153	5.78611	5.91888	5.6112	6.58108	6.40233	6.25145	6.40231	6.29	6.21795	6.19596	6.3767	6.25666	6.47095	5.83431	6.59847	5.7595	6.38341	5.29797	5.7924	5.45773	5.97692	6.0276	6.09909	5.84514	5.76016	6.48525	6.55533	6.7732	5.90019	6.28047	5.49251	6.49816	5.92315	5.66349	6.18929	6.38561	6.47488	6.60066	5.3121
AKR1A1	9.26486	8.82282	8.77105	8.18013	8.7557	8.82797	8.8117	8.83583	8.78086	8.95956	8.90144	8.70557	8.47708	8.99167	9.09306	8.77281	8.66024	9.04632	8.89307	8.71079	8.88987	8.81046	8.72676	9.2792	8.66545	8.73034	8.12969	9.15165	8.51793	8.59129	9.03728	8.80099	9.26681	9.17763	9.12554	8.09228	8.58997	8.89899	8.41549	9.03945	8.2738
AKR1B1	10.3141	10.0712	9.50543	9.70949	10.2084	10.3501	10.6466	10.5543	10.4702	10.564	10.7291	10.4049	9.70541	11.1806	10.0124	10.5617	10.6223	10.4223	10.5597	9.16751	10.8265	10.204	10.9672	10.0875	10.0209	9.83637	9.76569	10.3422	10.7061	11.1521	10.8869	9.94441	9.74144	11.0619	10.1007	10.0279	10.3153	11.0106	10.4935	10.5229	8.96037
AKR1C3	8.10441	7.78571	7.64777	6.98701	6.8966	8.25378	7.95354	8.20803	7.40285	7.79262	8.2335	7.15805	7.82729	7.49757	7.62625	8.07715	7.33383	6.37104	8.08795	8.26117	7.38098	9.35182	7.79593	8.05243	6.7577	7.3709	6.26308	8.13829	7.30138	7.91963	7.69634	8.58205	8.70931	8.81555	8.21049	8.05875	7.64037	8.22617	7.54204	7.93567	5.86678
AKR7A2	8.21857	7.68149	7.62834	7.10905	7.46419	7.52825	7.47472	7.90946	7.58179	7.89977	7.82399	7.45543	7.51335	8.01754	7.96527	6.717	7.55036	7.71768	7.42274	7.86937	7.53187	7.93199	8.21555	7.98972	7.28785	7.80248	7.0359	7.74275	7.63402	7.64034	7.77102	7.27138	7.93702	8.0901	8.12574	7.5166	7.27652	7.45177	8.01142	8.05654	7.61349
AKT1	7.33865	7.44473	7.94758	7.13839	7.20362	7.53049	8.06341	7.69102	7.5505	7.85044	7.70174	7.69574	7.66034	7.36084	7.42374	7.89778	7.93132	7.21864	7.5204	7.57294	6.4378	7.57131	7.1492	7.56238	7.68388	7.90336	7.64495	7.45284	8.04178	7.96413	7.82916	7.38507	8.42578	7.34871	7.16704	7.58736	7.87445	7.60299	7.92392	7.94361	7.52415
AKT1S1	4.4822	5.13214	5.23478	4.87818	5.10683	5.65206	5.2267	5.18	4.97861	5.33365	5.37465	5.11648	5.17253	4.49169	5.09316	5.38186	5.518	5.38126	5.36541	5.20086	4.84984	5.0815	5.183	4.97904	5.13962	5.56062	5.2472	5.3864	5.332	5.26499	4.81196	5.23669	5.25018	4.85415	4.65136	5.09409	5.63144	5.18881	5.36585	4.61387	5.24254
AKTIP	6.57887	6.70357	7.04908	7.3448	6.5607	7.33684	7.30336	7.35689	7.25664	7.29691	7.22928	7.35243	7.5792	7.7495	7.17261	7.04272	7.35177	7.10803	7.32097	6.66159	7.08074	6.90725	7.39476	7.70213	6.88048	6.81924	6.44525	7.40071	7.38472	7.43026	7.54546	6.91761	7.35392	7.23153	7.7268	6.57953	7.08277	7.2473	7.22013	7.53237	6.87471
ALAS1	8.49978	7.82501	8.68328	7.96537	8.51968	8.58489	7.90621	8.90325	8.37144	8.41896	8.36168	8.48297	8.27847	8.90798	8.79803	8.45018	8.52258	8.38686	8.95242	7.71778	7.68559	8.0593	7.8134	8.92427	8.28113	8.50558	7.49737	8.69637	8.74305	8.81721	9.09425	8.40531	8.64884	8.15042	8.92699	7.32411	8.52017	8.73471	8.55695	9.0258	7.72741
ALCAM	4.43384	5.00379	4.13122	4.21945	5.09841	4.19136	4.47045	4.63179	4.40659	4.45922	4.6874	4.75254	4.28427	4.47765	4.52629	4.18659	4.52849	4.86944	4.51235	5.4533	4.18986	4.36522	4.58537	5.08274	4.18041	4.83426	4.93512	4.54634	3.94802	4.6447	4.94476	4.14131	5.14342	4.42641	4.5454	4.60322	4.30006	4.29835	4.46293	4.3183	4.39089
ALDH18A1	5.9076	6.69253	5.83546	6.06882	5.41424	5.83618	6.46178	6.16722	6.31938	6.23583	6.13043	5.95011	5.84367	6.09401	6.01574	6.21072	5.79562	5.75002	5.9996	5.69256	5.73102	6.14365	5.67728	6.58467	5.89917	5.64649	5.84148	6.06245	6.10751	6.23514	6.13712	6.1355	6.82455	6.64029	6.61149	5.9065	5.7077	6.5446	5.90756	6.24486	5.8211
ALDH1A1	5.42854	6.11735	4.91239	4.38192	5.42968	7.15231	6.87922	7.22393	6.57994	6.97447	6.89047	6.98585	7.27322	6.48126	5.21464	6.20052	5.48211	5.54168	7.18169	6.04687	5.35247	7.18618	6.85545	7.48482	5.40684	7.45495	5.43833	6.70202	5.28766	6.01008	6.15529	6.65724	7.607	7.0971	7.83754	5.86122	5.81382	6.67795	6.78598	6.43096	5.84576
ALDH1A3	4.62211	5.09475	4.79177	4.51321	4.3206	4.95449	4.50458	4.11345	4.46845	4.41038	4.34842	4.03736	4.23773	4.46361	4.56655	4.79336	5.5294	4.30283	4.47729	4.39957	4.8169	4.47162	4.27335	4.93285	4.34891	4.30569	4.33143	4.42735	4.23313	4.44025	4.44355	4.5788	4.75848	4.51624	4.18893	4.41458	4.44152	4.68659	4.23027	4.46108	4.4101
ALDH1L1	5.67245	5.10285	5.46697	5.42589	5.72314	5.72202	5.15907	5.66923	5.69223	5.28152	5.87426	5.37807	4.86434	5.63258	5.47826	4.85608	5.32567	5.91898	5.24066	5.10984	5.38641	5.88047	5.60653	5.5225	5.7526	5.68344	5.21217	5.38534	5.05451	5.50591	5.84254	5.68533	4.93161	5.1534	5.53732	5.38453	5.23261	5.32609	5.80883	6.15473	5.28652
ALDH1L1-AS2	4.87621	4.69244	5.44887	5.13406	5.17578	4.93183	4.82098	5.3001	5.08418	4.78522	5.01355	5.04654	4.63104	4.97198	4.73272	4.90166	5.31728	5.69226	5.04241	4.68373	4.72087	5.61445	4.97739	4.81251	4.97406	4.93987	4.91927	5.01467	4.87249	4.88332	5.27377	5.27067	4.49237	4.68301	5.24189	4.84826	4.82781	4.79693	5.00826	5.87617	4.83805
ALDH2	10.7087	10.0325	9.96633	9.73925	10.4415	10.7216	9.98068	10.4585	10.2267	10.077	10.5282	10.095	10.3311	10.7682	10.0584	10.2476	10.4761	10.6982	10.3469	10.0933	10.2821	10.6983	10.5546	10.581	9.88104	10.3428	9.84768	10.5274	10.2625	10.3393	11.0486	10.2767	9.68982	10.2813	10.7548	9.39203	9.78109	10.1591	10.4387	10.4215	10.1668
ALDH3A2	7.19676	7.8218	7.49461	6.87381	7.46371	7.51008	7.37486	7.44746	7.44977	7.28502	7.47077	7.18719	7.21457	6.91329	7.1869	7.07309	7.28769	6.79373	7.42752	6.5227	7.3503	7.35823	7.32306	7.22989	7.29618	7.57987	7.17447	7.69906	7.54388	8.05231	7.63305	7.43876	7.19949	7.74214	7.42561	7.31295	7.70549	7.92536	7.68329	7.29009	6.75326
ALDH4A1	5.91019	5.79836	6.3645	6.21606	6.50415	6.33284	5.94043	6.67413	6.22638	6.3033	6.46836	6.43055	6.35357	6.99967	6.44111	5.74827	6.93988	6.40205	6.16598	5.9476	5.49344	6.51223	6.31074	6.53848	6.02314	6.21023	6.20572	6.25659	6.36046	6.66417	6.56329	5.70696	6.48498	5.90219	6.57918	6.33898	6.38096	5.88326	6.54346	6.45972	6.56828
ALDH6A1	5.66734	6.1631	6.06736	6.16195	6.32891	6.66566	6.32381	6.78233	6.61427	6.21498	6.76745	6.20902	6.28611	6.6531	6.39737	5.84159	6.50416	6.48502	6.25925	5.51231	5.63222	6.52447	6.21941	6.42831	6.14888	6.32398	6.4574	6.73121	6.76141	6.90974	6.76456	6.32003	6.21351	6.60699	6.80323	6.02419	6.18889	5.90591	6.50833	6.56478	5.83762
ALDH8A1	3.67203	4.12604	2.98566	4.52252	3.11331	2.98377	3.50489	2.81904	3.76542	2.72139	2.76943	2.79241	2.53293	2.97749	3.00516	3.39222	3.35137	3.49141	2.99924	3.35854	3.43117	3.34394	3.5028	3.03097	3.34043	3.42606	3.07345	3.07882	3.15671	3.17983	3.24886	2.8072	3.45119	4.4436	3.54994	3.35681	3.42843	3.35329	3.14545	3.06829	3.29072
ALDOAP2	3.92451	2.98632	3.48954	3.70821	3.63507	3.07248	3.05945	2.88414	3.50134	3.37529	3.41375	3.20188	3.49587	3.31775	3.15972	3.38318	3.15384	3.45448	3.31775	4.91818	3.58686	3.86152	3.36018	3.05594	3.28432	3.09594	3.40676	3.29786	3.58939	3.27105	3.35363	3.11901	3.09421	3.16336	3.35303	3.21412	3.39101	3.1478	3.44112	3.01095	3.95852
ALDOC	9.70916	8.17911	9.07799	8.82277	9.16811	9.73805	8.9136	9.70608	9.2321	9.35778	9.31426	9.39069	9.21467	9.04561	8.71017	9.04718	9.73865	9.50947	9.15365	9.67299	9.27493	8.66317	9.4078	9.71318	9.19057	9.96545	9.1607	9.41204	9.38823	8.77201	9.70734	8.93177	9.50066	8.78155	9.66687	8.35905	9.30909	8.77025	9.92734	9.40783	9.40638
ALG6	5.57792	6.28327	5.73532	5.54792	5.32337	5.62219	5.83917	5.95479	5.94492	5.7009	6.09382	5.52611	5.93005	5.99321	5.90209	6.3931	5.70039	5.75238	5.67265	5.13721	5.31201	6.34776	5.26605	6.48514	5.77761	5.93614	5.39221	5.71685	5.96071	5.4974	5.67617	5.24294	6.27819	6.42617	6.13145	5.39398	5.24807	6.02715	5.68262	6.31405	5.54423
ALG8	6.42272	6.55684	6.02245	6.19421	5.91418	5.97542	6.35045	6.17798	6.57795	6.1042	6.2575	6.17548	5.80141	6.54367	6.25641	6.16332	6.38544	5.92165	5.95051	5.24343	5.7323	6.47388	5.91815	6.61173	6.07703	6.01625	5.89812	6.29998	6.43545	6.33026	6.47715	6.06425	6.63295	6.65528	6.73167	5.82813	6.31142	6.14317	5.65008	6.89245	6.02874
ALG9	5.18542	5.67232	4.97279	6.25127	5.22333	5.31633	6.02919	5.20585	5.52903	5.28484	5.4728	5.37771	5.13837	5.79994	5.29548	5.68244	5.73678	5.26853	5.30122	5.09403	4.57161	5.63826	4.96049	6.01752	5.64993	5.11791	5.18006	5.26898	5.8298	5.60056	5.51583	5.00391	5.77147	5.74919	5.91729	5.05864	5.44541	5.40129	5.21144	5.79436	5.51414
ALKBH3	6.27018	5.40707	5.86308	5.40318	5.68709	5.71809	5.40731	5.63338	5.65311	5.76981	5.54718	5.35685	5.56237	5.84262	5.82308	5.89992	4.98393	5.20733	5.31394	5.94652	5.60933	5.77878	5.17651	5.76397	5.48485	5.3818	5.52696	5.47104	5.54032	5.39988	5.72579	5.53018	6.20912	5.8664	6.2892	5.80414	5.83552	5.41296	5.32297	6.11239	5.67408
ALKBH6	6.08987	5.11704	5.25609	5.274	5.45076	5.37611	5.27454	5.47049	5.38809	5.61283	5.61531	5.57671	5.46405	5.43336	5.56906	5.55921	4.59806	5.34413	5.32904	6.30677	5.7628	6.0303	5.96393	5.44212	5.46888	5.42147	5.87529	5.20309	5.66285	5.1885	5.06213	5.38803	5.55582	5.32931	5.36131	5.40008	5.20026	5.55881	5.17217	4.9932	5.51919
ALOX12P2	4.36576	3.99252	4.77919	4.29751	4.61851	4.69105	4.36437	4.29156	4.64369	4.17728	4.57557	4.84032	4.81689	4.16241	4.42643	4.37952	4.60569	4.52717	4.66247	4.57376	5.61264	4.70842	4.79139	4.42868	4.65418	4.61447	4.68616	4.39897	3.81136	4.25763	4.35375	4.55813	4.07253	4.48886	4.44501	4.48795	3.93236	4.41895	4.78936	4.24392	4.70967
ALOX15	5.60628	6.99926	5.55813	4.63991	5.19229	5.01139	5.20983	3.63803	4.25166	4.33439	4.83968	4.0353	3.30419	4.48572	4.34902	4.93741	4.95063	4.82151	4.65714	4.50702	4.69652	4.90738	5.10205	6.39255	5.05882	4.97968	4.82151	5.8596	4.67362	4.16825	4.61185	4.85944	4.37903	7.13347	4.34378	4.61029	4.75235	5.21919	4.68491	4.16581	4.72832
ALOX5AP	4.87527	5.28468	5.05502	5.18985	4.8489	5.71161	5.58156	5.95178	5.89114	5.75797	5.67797	5.8035	4.67629	5.50507	4.94478	5.20312	5.0359	5.34596	5.4584	5.34775	5.46179	5.34195	5.29884	5.28362	5.22858	5.38149	5.33818	5.57296	5.20862	5.55494	5.45818	5.39091	5.25928	5.95645	5.47718	5.36417	5.29325	5.43269	5.4024	5.59275	5.10412
ALPK2	9.402	8.92595	9.09259	9.90932	9.90186	9.22849	9.015	9.43048	9.36874	9.40907	9.29986	9.93257	9.03478	9.43479	9.5761	8.75494	9.86014	10.4186	9.2368	9.13875	9.59536	9.2527	9.66355	9.47216	8.87882	9.32696	9.22052	9.43891	9.71634	9.46084	9.83455	9.0032	8.85902	9.21012	9.56143	8.56676	9.49901	9.30271	9.45996	9.76388	9.76161
ALPK3	7.58755	7.69853	8.1331	7.79561	8.42161	7.58828	7.86979	7.65313	7.7865	7.81807	7.72365	7.57681	7.78669	7.7597	8.24466	7.77509	8.2642	7.71352	7.35525	7.21209	6.8229	7.2213	7.04051	7.94257	7.36861	7.68447	7.81828	7.70175	8.37393	8.2629	7.83327	7.72452	8.50893	7.5878	8.00882	7.26268	8.64982	7.7689	7.92512	8.20423	8.74789
ALS2CR12	4.44024	3.69706	4.26676	4.62552	4.57626	4.46939	4.43155	4.81267	4.65003	4.33112	4.75234	4.89682	4.85477	3.86101	4.34933	4.27146	4.58501	4.09112	4.32156	3.91825	4.18766	4.28642	4.58861	3.89947	4.79342	4.57554	5.16656	4.0424	4.87818	4.84898	4.40262	4.2878	4.09043	4.43909	3.84117	5.67576	5.71362	4.59794	5.03036	4.15475	4.03712
ALYREF	5.69718	6.51254	6.31913	6.48654	5.80596	6.77622	7.19963	7.49349	7.24457	7.49409	7.3669	7.23383	7.18015	6.94497	7.15055	5.59671	7.28293	6.57059	7.02002	6.52348	6.38209	6.7023	7.05672	7.07114	6.72706	7.1125	6.02116	7.44796	6.82554	7.49457	7.04534	6.96748	7.37742	7.32971	6.81111	6.91513	7.22176	6.86433	7.66248	6.76315	6.62526
AMD1	6.52455	7.30481	6.84438	7.01107	6.50199	7.22908	7.47752	7.32903	7.0628	7.375	7.38598	6.99956	7.30236	7.56926	6.83051	7.46306	7.79117	7.00392	6.83232	6.99657	7.07065	7.36882	7.05487	7.84087	6.73845	7.04341	6.91499	7.49847	7.38402	7.15003	7.17611	6.71696	7.27365	7.25782	7.73915	6.57499	6.71711	6.6446	6.82302	7.55327	7.37392
AMFR	4.74522	5.4965	5.45497	4.45032	5.47919	4.65655	6.13423	4.5171	5.95445	5.81968	6.48667	5.79615	6.11888	5.82482	5.90289	5.51082	5.71456	5.58209	5.30013	4.6829	5.74513	5.68349	5.39977	5.2361	5.22203	5.05919	5.07206	6.01537	5.73495	6.10474	4.49997	5.59246	6.21746	5.86242	4.96447	5.31453	5.823	5.45831	6.15528	6.59031	4.19277
AMICA1	5.25213	4.83787	5.6221	4.94238	5.44688	4.86907	5.51428	5.82002	6.14166	5.5485	5.28378	5.66216	4.74348	5.4115	5.27956	4.91594	4.3118	5.29269	4.94785	6.31769	5.98001	5.68603	5.47121	5.21342	5.21938	5.21938	4.95478	4.71652	4.81282	5.64018	5.22562	5.12595	5.36195	6.05282	5.27688	6.53031	5.69373	5.2644	4.996	5.35492	5.40654
AMIGO1	6.44963	5.79655	5.99958	6.07857	6.31209	5.70527	5.53829	5.67017	5.41418	6.11588	5.89951	6.04885	5.80246	6.16333	5.79006	6.37919	6.24782	6.04774	5.79978	6.06425	5.72524	6.34162	5.77775	6.01537	5.10681	5.11411	6.16824	5.92411	6.04985	6.16751	6.21601	5.90192	6.63844	5.70556	6.26416	5.82889	5.58634	5.42255	5.87335	6.10754	5.83585
AMIGO2	6.26753	6.52698	6.19473	5.03276	5.21923	6.28469	6.13456	6.43589	6.16238	6.79479	6.83964	5.63075	6.04446	5.98933	6.13642	7.05771	6.22509	5.17458	6.44873	6.51385	6.45394	7.22199	6.30466	7.11319	5.58235	6.79191	5.56193	6.32871	5.88399	5.72929	5.70967	6.17494	6.86696	7.26071	6.79762	5.44999	5.03326	6.40137	6.49198	6.76944	4.36227
AMMECR1L	6.60965	7.38549	6.35201	6.82326	6.4415	6.57379	6.61461	6.56207	6.3761	6.69205	6.43733	5.96829	6.43318	6.92207	7.12332	6.87007	7.09108	6.62548	6.48856	5.92868	6.41076	6.68404	6.66378	7.19468	5.99657	6.40146	6.01192	6.45935	6.54301	6.56973	6.33675	6.4747	6.95576	7.09763	6.95536	6.30426	6.35681	6.93333	5.94835	7.00345	6.88778
AMN1	5.18359	5.24515	5.43226	5.49016	5.63799	5.3557	5.2586	5.50444	5.67288	5.77658	5.62478	5.34982	5.9497	6.09243	5.63794	5.9359	5.39058	5.93182	5.48593	5.35322	5.36072	5.3596	5.78457	5.8166	5.1526	5.17331	5.56781	5.60775	6.04791	5.16784	5.78042	5.1362	5.70088	5.94705	6.20957	4.83199	4.74756	5.02872	5.35303	5.60594	5.40811
AMOTL2	8.05871	9.01447	8.02467	7.74658	8.4496	8.40349	8.114	8.19582	7.89048	8.6105	8.46209	7.72303	7.24023	8.963	7.90269	8.19658	8.01665	7.83762	8.7566	7.0026	8.01223	8.27491	8.43177	8.69563	8.38712	8.50622	8.16322	8.93404	8.0667	8.36658	7.78323	8.87173	8.03693	8.66829	8.29028	8.40584	7.9205	8.12102	7.89954	8.74289	7.20383
AMPD2	6.5759	6.16713	6.2895	5.83502	6.17176	5.60638	5.78455	5.67904	6.0688	5.83651	5.78323	5.54716	5.49923	5.92832	6.44062	6.26421	6.1714	5.23486	5.52111	6.30392	5.92835	5.83156	5.95536	6.07601	5.5374	5.51281	5.45701	5.53046	5.79743	5.64076	5.70657	5.8565	6.70961	6.28733	5.95707	6.32844	6.05996	6.13533	5.30656	5.98959	6.21639
AMPD3	5.47993	5.80632	5.24359	5.32089	5.63117	5.5018	5.62107	5.92825	5.81374	5.40854	5.07936	5.61262	5.50611	5.9781	5.32242	5.42587	5.30736	5.12859	5.12993	5.60383	5.4214	5.64632	5.36261	4.98638	5.25346	5.06875	5.1705	5.42368	6.07761	5.98172	5.42548	5.29905	5.77186	6.27373	5.65731	5.63381	5.51072	5.39386	5.20611	5.72333	6.71204
AMPH	5.52428	6.15527	5.65565	6.30563	7.00807	6.6059	6.44089	6.32197	5.78777	6.30411	7.04019	5.83177	4.90708	6.32419	6.29958	5.58072	6.74926	6.5537	5.08988	5.13497	5.61351	5.51394	5.85273	7.17043	5.65104	6.45925	5.87003	7.18999	7.07237	6.37929	5.93837	5.52738	5.94788	6.00393	7.99491	5.8016	5.97576	5.38903	6.64224	8.12808	5.76709
AMZ2	9.33211	8.57855	9.40854	9.30327	9.09481	9.46744	9.00871	9.30138	9.34308	9.113	9.22732	9.28704	9.20471	9.87613	9.21788	9.06246	9.14713	9.1426	9.26279	9.01093	9.05948	8.9815	9.41705	9.65945	8.91034	9.12506	8.47521	9.45961	9.46242	9.47725	9.6944	8.9033	9.52682	9.39276	9.89599	8.46949	9.25849	9.27077	9.3778	9.72883	8.97984
AMZ2P1	5.5463	5.69342	6.01191	6.07668	5.96145	6.50935	6.01333	6.44761	6.4048	6.11826	6.34319	6.19104	6.43506	6.75646	6.03026	5.89642	6.26579	6.06858	6.44146	6.03644	5.99095	5.77171	5.73879	6.58101	5.40091	5.90452	5.65664	6.37785	6.60995	6.1866	6.63307	5.87907	6.31066	6.38109	6.8295	5.31977	6.01767	5.97227	6.37729	6.58387	6.28916
ANAPC10	4.36245	5.02502	5.03689	5.02358	4.56533	5.22737	5.37777	5.34187	5.32423	5.43638	5.43414	5.25932	5.16823	5.52774	5.27733	5.11319	5.08226	4.79717	5.2688	4.68531	5.18375	5.06405	5.01164	5.58173	4.54606	4.86233	4.78847	5.53439	5.405	5.1939	5.71761	4.99378	5.31407	5.41994	5.68524	4.46419	4.73726	5.0727	4.86604	5.64129	4.99596
ANAPC15	7.89179	6.94098	7.50353	7.22656	7.15072	7.14601	6.76063	7.13533	7.06153	7.34309	7.27747	7.12969	7.26853	6.81317	7.40327	7.24001	7.64536	7.11221	7.13574	7.40278	7.12082	7.4571	7.56785	7.27338	7.4213	7.06344	7.26617	6.56281	7.45005	6.87039	6.84608	7.29666	8.09371	6.86451	7.07198	7.38255	7.37488	6.61438	7.36156	6.97387	7.56417
ANAPC2	6.64914	5.44353	5.96942	5.7044	6.44685	5.56725	5.72073	5.75336	5.5833	5.91269	5.60099	5.72775	5.92592	5.01641	5.57093	6.03177	6.44796	5.87123	5.34752	6.2415	6.07881	5.40538	5.87036	5.93357	6.14246	6.62291	6.25178	5.4089	5.68247	4.98549	5.62296	5.32801	6.62851	5.37579	5.69949	6.63262	6.32246	5.2663	6.0337	5.82138	6.19608
ANG	5.60435	4.86426	4.43631	4.87901	4.94732	4.86736	5.63705	5.37939	5.83051	5.26265	5.65439	5.03822	5.35881	4.965	5.0073	5.37311	4.3499	4.85933	4.9038	5.52731	4.94211	5.92964	5.152	5.53717	4.59625	5.70014	4.80196	5.27072	4.82716	5.11541	5.32697	5.67682	5.55571	5.83197	6.00859	5.32816	4.86123	5.20876	5.27624	5.77046	4.63869
ANGPT1	3.87929	4.06157	3.63366	3.80467	4.41594	4.58416	4.31725	4.98149	4.23674	4.7043	4.30942	4.36383	4.34405	4.13917	4.11586	4.16446	4.09722	3.78329	3.96924	4.18877	3.82146	4.47883	4.19292	4.2114	4.04145	5.26364	4.43127	4.01054	4.15369	4.04013	4.10392	4.38934	4.16328	4.36503	4.60268	4.58375	4.50597	4.18076	4.29127	4.29943	4.60356
ANGPT2	4.0156	4.46592	5.03781	3.85324	4.3306	4.38174	5.09793	4.30716	4.74344	4.28698	4.26906	3.82916	4.55733	4.48905	4.56204	4.54025	4.27233	4.15701	4.67576	4.48551	4.27904	4.39406	4.09727	4.36474	4.20693	4.15559	4.21061	4.28733	4.32572	4.23998	4.44142	4.82545	4.6604	4.51559	4.37193	5.04783	4.33339	4.32282	4.02346	4.57321	4.25875
ANGPTL1	4.8209	5.02484	4.38221	4.93826	4.37947	5.44813	6.14487	5.04289	4.82909	5.34236	5.39482	5.1241	5.40587	4.96629	4.85672	5.20611	4.85639	4.77769	5.69531	5.12446	4.75419	5.32973	5.02525	5.3823	4.90964	5.76287	4.73766	4.94701	4.95089	5.01632	5.06695	4.99792	4.84479	5.58765	5.62195	4.49007	4.92678	5.91103	5.2015	5.05439	4.60078
ANGPTL2	6.71752	6.57767	7.26104	6.308	6.71834	6.70363	7.26759	6.24152	6.91103	6.63076	6.89109	6.70975	6.99016	5.80138	6.42123	6.48468	6.92194	5.54557	6.72902	6.47149	6.20718	6.73437	6.60123	6.69935	6.24878	6.01941	5.44915	6.47128	7.5671	8.02072	7.00838	6.98776	8.03627	7.58337	6.62762	6.98465	7.67393	6.90391	7.00056	6.99474	7.17847
ANGPTL4	5.77154	4.87047	4.83396	5.07599	5.02686	5.52661	5.05971	4.91578	5.1575	4.74551	5.58415	4.50774	4.94641	4.86713	4.49211	4.92225	5.63516	4.87124	4.68936	5.62677	4.76268	6.04289	4.66491	5.03014	4.8712	5.82358	5.60395	4.88	4.89228	5.10167	4.89732	5.46872	4.87946	4.73324	4.65396	5.17915	4.52084	5.16999	5.44103	5.13078	5.37664
ANGPTL7	4.83851	4.69556	4.5719	4.62543	4.39287	4.68318	4.46111	4.13403	3.64595	4.37904	4.64509	3.99406	4.64134	5.07052	4.68262	4.68844	4.54326	4.17877	4.34214	4.71612	4.6701	4.58615	4.44275	4.94095	4.26996	4.64133	4.42099	4.52896	4.18563	4.05948	4.42397	4.46559	4.23855	4.41177	4.88725	4.0201	4.23061	4.35256	4.23228	4.41184	4.21758
ANK1	7.03072	6.44779	7.54204	6.58524	6.84697	7.83926	6.6106	7.43961	7.07405	6.83564	6.97297	7.20925	7.32384	8.47028	7.98271	6.20698	7.35653	7.21712	7.14832	6.17162	6.67615	6.27284	6.61292	6.81931	6.47902	7.24997	6.81694	7.42493	7.69954	7.60967	7.56964	7.69522	7.39071	6.47954	7.27549	7.03633	7.27789	7.66771	7.08952	6.85042	5.65653
ANK3	7.22544	7.35418	7.23924	7.87652	8.23829	7.72042	7.67082	7.84723	7.63835	7.80746	7.75199	7.49019	7.83297	7.76824	7.57372	7.6652	8.04099	8.12134	7.62319	6.88994	7.56266	7.67329	7.93959	7.23305	7.54246	7.75476	8.17272	7.85739	8.1658	7.88732	7.84881	7.3583	7.37727	7.44754	7.56234	7.53363	7.86366	7.5829	7.82661	7.86275	7.39203
ANKMY2	9.24447	8.46613	8.73395	8.58594	9.11102	8.84531	8.74313	9.25635	9.40961	9.42666	9.07442	8.88498	9.36244	9.50616	9.02527	8.53715	9.18923	8.89731	8.84527	9.00639	8.96174	8.93701	9.23469	9.40864	8.77548	8.97324	8.59224	9.45788	9.52001	9.13851	9.44734	8.86184	9.42987	9.16685	9.57723	7.91508	9.22988	8.61124	8.97482	9.27358	9.60598
ANKRA2	5.816	6.72315	6.49743	6.68468	6.52356	7.01209	7.05979	6.85372	7.17847	6.96987	6.94181	7.12352	7.1574	7.20865	6.77827	7.07941	6.81357	7.20066	7.13954	5.89402	7.23947	7.08438	6.88394	7.2756	6.56405	6.72948	6.69832	7.36721	6.85041	6.72132	7.11928	6.82759	6.64865	7.21894	7.33451	5.81451	6.12312	6.86083	6.07891	7.19271	6.69813
ANKRD1	9.75032	9.9258	11.6122	10.4633	11.3975	10.964	11.2534	10.7492	12.4719	11.2609	10.0828	10.6984	11.0858	11.7324	11.9603	11.1963	11.7858	10.3658	11.4995	7.9782	10.9751	10.7873	11.3648	11.0569	12.0574	11.108	11.2381	11.4859	10.9719	11.2312	10.4532	10.8445	10.4577	11.5107	10.525	11.357	11.7828	11.4525	11.8496	9.3915	10.7419
ANKRD10-IT1	7.4855	7.6131	7.56147	7.18213	8.07061	7.29954	7.9461	7.69121	6.85985	7.37901	7.03756	7.13112	6.82769	6.73024	7.51924	7.31334	7.51047	7.40228	7.60723	6.9661	7.13671	7.14237	7.09151	6.83956	7.55409	7.75174	7.81637	7.59669	7.71789	7.6955	7.08073	7.5603	7.27697	7.65063	6.78868	7.8462	8.04226	7.79969	7.33179	6.87721	7.23399
ANKRD17	8.17286	8.56296	8.27086	8.25088	8.64704	8.53925	8.43287	8.24317	8.19757	8.08767	8.26766	8.14954	8.11845	8.14941	8.45191	8.14874	8.38119	8.54531	8.24013	7.16906	8.12636	8.09269	8.10741	7.90278	8.36926	8.38975	8.42605	8.69688	8.77534	8.64729	8.76875	8.36352	8.12694	8.42217	8.06914	8.24581	8.85273	8.52614	8.55672	8.63465	7.95059
ANKRD18A	3.56006	3.50778	3.92631	3.67956	4.24927	3.87463	3.41157	3.40657	3.90519	3.6665	4.01034	3.29882	3.89758	3.47834	3.7515	3.60508	4.01967	3.65467	3.08249	3.92643	3.70758	3.42857	3.01738	4.31069	3.8569	3.41809	4.5111	3.80453	4.10714	3.14508	3.39861	3.27875	4.04707	3.4624	4.37678	3.87617	3.46741	3.63285	3.16047	4.01361	5.03883
ANKRD2	5.44443	5.27447	5.98539	5.76019	5.5847	5.53584	5.60502	5.00197	5.65158	5.39604	4.92853	5.28674	6.28986	8.15892	7.69661	5.69307	5.83935	5.47732	5.26551	5.60956	4.36031	4.81187	4.41813	5.49744	5.59583	5.39419	5.36703	5.79056	5.43791	5.32208	5.09061	5.38654	6.05374	4.89888	5.61804	4.82388	5.2819	5.40547	5.898	6.47991	4.95506
ANKRD20A11P	6.03918	5.82751	5.84686	6.33465	6.15011	6.06237	5.68788	6.09511	6.13547	6.46027	6.27556	6.1702	6.26846	4.86812	6.08109	6.00069	6.03341	6.51751	6.47699	6.21243	6.55242	6.1534	6.23496	5.50495	6.40083	6.42265	6.90082	6.1534	5.86719	5.99277	5.435	6.16679	5.8365	5.68342	5.3019	6.48776	6.35711	6.61144	6.07875	5.41666	6.40212
ANKRD20A12P	4.43719	3.56865	3.9071	3.8336	3.86458	3.95484	3.74427	3.67913	3.63112	3.71961	3.94693	4.09088	4.29908	3.62098	3.68272	3.49852	3.82487	4.16556	3.88159	5.19342	4.59753	3.68267	4.08567	3.78691	3.86728	4.03696	3.84213	3.74015	3.74327	3.68249	3.7906	4.08443	3.52506	3.7378	3.60176	3.81015	3.67538	3.69136	3.82876	3.65872	4.89113
ANKRD23	5.6884	4.70458	5.02426	4.91759	5.69204	5.20275	4.43505	4.96887	4.93075	5.00362	5.03377	5.26947	4.70429	5.92764	5.90545	5.33994	5.66636	5.61763	4.9713	5.14784	6.4821	5.58688	5.53433	5.74756	4.82241	5.35645	4.96931	5.71152	4.96575	4.29327	5.08187	4.45201	4.26305	4.16232	5.12097	4.84096	4.75706	5.23194	4.11439	4.72658	4.29078
ANKRD29	5.30487	6.33245	5.48782	5.30522	5.04572	5.86593	6.07286	6.16396	5.95686	6.18251	5.66747	5.6676	5.48305	6.00508	5.9586	6.76141	5.70478	5.02359	6.05565	5.58986	6.05783	5.60664	5.53604	6.33419	5.85676	5.64595	5.10885	5.51858	5.38274	5.6068	5.74834	6.10821	5.98537	6.08715	6.28726	5.40448	5.38719	6.30923	5.15445	5.94418	4.83049
ANKRD33B	4.27043	5.22862	5.21197	5.17399	5.77965	5.07226	4.91065	5.35369	4.6533	4.85633	5.1326	5.10013	4.74879	4.74795	4.39921	4.68581	4.95095	5.36157	4.64167	4.57312	4.86731	4.43092	4.59343	5.09999	4.77124	5.30474	5.07539	6.0278	5.45847	5.01293	5.07779	4.88155	4.35535	5.00323	5.32579	5.80945	5.48871	4.58645	6.08036	5.89638	4.87051
ANKRD35	6.35171	5.88685	5.49715	5.78178	5.41178	5.78185	5.93676	5.95939	6.06508	6.10933	6.13853	5.82529	6.01384	5.61374	5.7536	5.76825	5.67647	4.95425	5.60303	6.26312	5.64387	6.04168	5.73338	5.82537	5.79446	5.91378	5.82309	5.8469	5.56181	6.07465	5.94359	5.8915	6.38333	6.26436	6.25845	5.9972	6.30674	6.02804	5.8417	6.33889	6.01133
ANKRD36	2.66955	3.78894	3.67529	3.63293	3.85346	3.83528	3.59074	3.78855	3.73903	3.77236	3.76495	3.8865	3.22332	3.25097	3.29712	3.36798	3.7292	3.07428	3.61753	3.27815	3.46748	3.48134	3.64897	3.10458	3.874	3.64955	4.44792	3.80971	3.75663	3.84818	3.58235	3.40498	3.21505	3.88548	2.99626	4.58895	3.94561	4.08663	3.91488	3.35347	3.542
ANKRD36B	5.70208	7.08316	6.49808	6.65553	8.36867	6.65975	6.51807	5.81508	6.50792	5.9196	6.26364	5.45032	6.17182	5.50771	6.40117	6.48051	6.10039	6.07583	7.02666	5.90185	6.64732	5.88621	6.29948	4.73295	7.27457	6.82227	6.89335	6.80532	6.6767	6.8731	6.6711	7.07971	5.87316	6.74144	4.75488	7.05634	7.37201	7.55078	6.30641	6.23205	5.9648
ANKRD39	5.82783	4.88004	5.54212	5.57102	5.49669	5.36132	5.44758	5.73309	5.58943	5.70644	5.66299	5.50137	5.38152	5.77168	5.73602	5.51326	5.22386	5.20288	5.65646	4.54202	5.01943	5.35881	5.63161	5.62834	5.31394	5.58128	5.60046	5.74573	5.76377	5.50877	5.52574	5.49725	5.67964	5.66333	5.85893	5.12875	5.93821	5.49167	5.65315	6.02329	5.1407
ANKRD46	6.52751	7.32687	6.95127	7.14066	6.76974	6.99065	7.41495	7.40283	7.3313	7.52664	7.64382	7.25538	7.67327	7.92972	7.52929	7.68313	7.20868	6.87476	7.43989	6.44849	7.4434	7.90166	7.40409	7.89834	6.60645	7.15336	6.61801	7.51961	7.46799	7.28098	7.37859	7.36512	7.78559	7.69217	7.80995	6.01629	6.52042	7.0091	7.15702	7.66749	7.08318
ANKRD49	6.84823	6.67159	6.6045	6.42623	6.44276	6.35824	7.09044	6.89623	6.74726	6.63497	6.90129	6.49571	6.96781	7.12858	6.53596	7.11379	6.72123	6.80487	6.85725	6.30768	6.64597	7.09734	6.62507	7.10153	6.04469	6.42409	6.04613	6.85435	6.63892	6.45556	6.76472	6.43948	7.1114	7.28754	7.31034	6.63842	6.62107	6.72996	6.48342	7.39407	5.56485
ANKRD6	5.56838	6.71566	5.7242	5.68747	5.75601	6.1124	6.14981	5.99512	5.74846	6.29937	5.94848	5.78951	6.19382	5.7629	6.17326	6.19831	5.7521	5.39528	6.22132	5.72576	6.38305	6.07697	6.05281	6.04168	6.05298	5.84763	5.64415	6.00193	6.08581	5.8502	5.87144	5.93315	6.49726	6.51469	6.39889	5.60009	5.9236	6.41116	5.46335	5.91069	6.32097
ANLN	2.78075	4.12325	4.04848	3.17168	3.10039	3.31077	3.42794	2.90679	3.24739	3.04429	3.10348	3.22788	3.06742	3.17768	4.2599	3.23039	3.33671	3.20673	3.44085	3.23553	3.10931	3.18473	3.06073	3.20083	3.28321	2.98013	3.17906	3.12997	3.22397	3.20286	3.35083	3.16312	4.21115	3.37622	3.26314	3.23411	3.24175	3.60292	3.1753	3.07799	3.15278
ANO1	4.1644	5.18336	5.05848	4.47064	4.21833	4.82842	5.44296	5.34193	5.05136	5.57503	5.04539	5.30258	5.1726	4.79952	5.01036	5.22713	4.86186	4.51795	5.13401	4.72628	4.58088	5.39534	4.35624	5.42534	5.08621	4.85442	4.60169	4.671	4.62548	5.19067	5.24951	5.60773	5.19356	5.27734	5.58294	5.19512	4.93102	5.16645	4.69464	5.28309	4.57849
ANO5	8.35573	8.33428	7.79452	8.65149	8.8985	8.12777	8.65262	8.89491	8.4406	9.24374	8.75598	8.94553	9.33291	9.43692	8.52029	8.027	8.74906	8.62026	8.64748	8.33876	8.45274	8.31484	8.5716	9.08326	8.54959	8.69648	8.51711	8.9982	9.04208	8.9194	9.15513	7.84285	8.98829	8.80207	9.49537	7.84728	8.72812	7.99807	8.75472	9.36873	8.92857
ANP32A	6.04794	6.70653	6.24584	6.7285	6.41588	6.80468	7.3005	7.22906	6.73072	7.08455	6.84383	7.02802	7.08595	6.91821	6.64859	6.41747	6.73798	6.64641	7.14497	5.5753	6.48627	6.61179	6.80587	7.10734	6.4537	7.06401	6.98404	7.17946	6.94116	7.11728	7.21536	6.67535	6.73066	7.10561	7.05924	6.91937	7.18106	6.78282	7.04269	6.77707	6.30769
ANP32E	4.53125	6.53536	5.68171	6.15437	5.79486	6.2923	6.56875	6.40778	6.34777	6.41222	6.2618	6.46982	6.39386	7.19948	6.19987	6.41631	6.28716	5.93745	6.05905	5.94409	5.85763	6.15609	5.80415	6.92476	5.65037	5.64905	5.66292	6.495	6.75635	6.37676	6.21332	5.93905	6.17382	6.18289	7.39767	5.76181	5.69082	5.68446	5.96565	6.4441	6.08193
ANXA1	6.10796	6.30244	5.85056	6.23372	6.30085	6.51147	6.37202	6.24327	7.71026	6.23925	6.19019	6.07764	6.96597	6.0207	6.26249	7.23082	6.32427	5.73328	6.82264	5.92319	6.50584	6.77011	6.95509	6.97847	6.07538	6.75047	5.3033	6.85592	5.94724	6.37052	6.43141	6.87181	6.75613	7.00095	6.65	6.09189	6.13698	7.27274	6.40066	6.52666	5.22095
ANXA2	8.98739	9.1018	8.85749	8.1691	8.482	8.58282	8.82748	8.65292	8.4645	8.65415	8.49386	8.5213	8.40028	8.5716	8.74767	8.74697	8.58112	8.33612	8.95301	8.72765	8.62587	8.94742	8.56947	9.16182	8.25993	8.70523	7.5671	8.69785	8.33665	8.72596	8.71294	9.20065	9.01475	9.13102	8.99433	8.7445	8.78101	9.11507	8.68382	8.74777	7.73982
ANXA2P2	10.0814	10.1519	9.90846	9.10146	9.39876	9.52672	9.90251	9.65193	9.51345	9.52449	9.60292	9.37644	9.31802	9.09269	9.62396	9.48504	9.33692	9.36863	10.1377	9.70136	9.94732	10.0176	9.72553	10.1568	9.18029	9.72876	8.83062	9.58328	9.1673	9.54317	9.55496	10.3031	9.86489	10.2361	10.0688	9.90512	9.46658	10.23	9.91634	9.45904	8.54424
ANXA3	6.93402	7.88128	7.43067	7.13745	6.84934	7.08724	7.1446	5.78133	6.12912	6.53488	7.5875	6.29371	6.25147	7.29624	7.05377	7.82743	6.96552	7.43175	8.33248	5.80804	7.19094	7.39627	6.96515	8.03068	6.72346	6.7314	5.71623	7.73738	6.85798	7.03817	7.60381	7.55627	6.19828	7.67486	7.0913	5.76761	6.47555	7.35795	7.31531	6.75596	4.72434
ANXA4	7.19262	8.40218	7.10437	7.34655	6.43029	7.22751	8.06997	7.67413	7.62573	7.71037	7.71905	7.85454	7.11226	7.84909	7.6507	7.64141	7.4428	6.75137	7.69476	6.98921	6.99515	7.41008	7.38063	8.45584	6.8106	7.19015	6.65744	7.6101	7.7077	7.54464	7.69433	7.86726	7.38145	8.57762	8.48156	7.25068	7.65509	8.10752	7.15309	8.10147	6.77789
ANXA5	9.09761	10.1357	9.79089	9.78582	9.63889	9.9929	10.3989	9.97069	9.8089	10.0826	10.1778	9.91167	9.6112	10.0367	10.0183	10.1331	9.7307	10.0237	10.5384	9.42625	9.20966	9.86973	9.59022	10.3791	9.39521	9.80553	9.48569	10.173	9.52971	10.3648	10.3743	10.3244	10.2233	10.2903	10.431	9.35861	10.0817	10.3653	9.84699	10.2137	9.00074
ANXA7	8.09903	9.01761	8.29719	8.9634	8.28214	8.94444	9.19295	9.3192	9.19488	9.33199	9.17145	9.13933	9.09412	9.27126	9.1834	9.0312	9.033	9.21789	9.1467	8.42076	9.14541	9.00475	9.04208	9.5921	8.65833	8.72412	8.70323	9.30995	9.06311	8.89798	9.20186	8.96882	8.64568	9.0153	9.4748	8.24632	8.62524	8.87054	8.79674	9.2893	8.99259
ANXA9	4.79464	5.18173	4.57312	3.75724	4.21648	3.60686	3.45369	3.16175	3.24499	3.42851	3.75144	3.36727	3.23426	3.69095	3.66088	3.7548	4.02109	3.91143	3.73832	3.84816	3.80299	3.9766	3.86803	3.96754	3.72926	3.78672	3.70413	3.92174	3.8075	3.88041	4.04763	3.83206	3.90098	4.30334	3.97477	3.82986	3.7486	4.0194	4.06836	3.64995	3.89026
AOC3	8.1841	8.14725	7.64998	6.18488	7.97774	8.57569	7.943	8.34905	8.31952	8.3016	8.48469	7.93412	6.77832	8.0575	7.79063	8.47185	7.6633	6.96756	8.11517	7.69729	7.46291	9.39703	7.91628	8.41299	7.6284	9.06445	7.22288	8.04841	7.53198	7.92422	8.24818	8.89993	7.80929	8.11033	8.42731	8.14706	7.69746	8.11166	8.0217	8.29665	5.63219
AOX1	5.15134	6.5413	4.83144	4.93184	4.7893	4.89523	5.15638	3.91776	4.50615	3.93746	4.76273	3.92808	4.99034	4.62239	4.3762	4.99088	5.11718	4.69894	4.47951	4.73812	4.95989	5.05519	4.95618	5.69215	4.57677	4.66038	4.27856	5.16243	4.44165	4.46425	4.24675	4.75129	4.5413	6.32993	4.7729	4.65803	4.67899	5.58386	4.73601	4.7553	4.72282
AP000525.9	4.47689	6.40959	4.74211	5.16115	4.78983	4.93394	4.90677	4.82306	5.01471	5.12638	4.68481	4.82736	4.58657	4.93574	4.67501	5.26204	5.04976	5.05821	4.73129	5.99994	5.21777	5.17004	5.43103	4.38422	5.25338	4.69705	4.84259	4.43666	4.47233	4.79474	4.37942	5.4517	4.98114	5.0691	4.92544	4.9572	4.56429	4.53639	4.92486	4.66791	6.64562
AP001462.6	5.36105	4.32257	4.84207	4.7366	4.94016	4.58652	4.79467	4.26174	4.74168	4.928	4.33182	4.56244	4.91422	4.62388	5.2629	4.7657	4.69024	4.8606	3.83269	5.36236	4.61401	4.64221	4.60093	4.95011	4.8606	4.56434	4.89821	4.20868	4.70203	4.23866	4.64701	3.90246	4.55404	4.41972	4.45382	5.65707	4.98697	4.63772	4.74687	4.21378	5.72243
AP006222.2	5.25633	4.40772	4.57057	4.93766	4.87989	5.26901	4.64683	4.82014	4.10621	4.59654	4.91581	4.72762	5.34013	3.93461	4.10581	4.83285	4.12843	4.59028	4.53765	5.6954	5.23572	5.40038	5.16377	4.15509	4.54748	5.36845	4.77008	4.65236	4.67683	4.51924	4.90862	5.20111	5.08136	4.79479	5.31766	4.89993	4.22862	4.35739	4.76966	4.91109	5.76724
AP1S2	6.87886	7.631	7.44002	7.87355	7.30908	7.59816	8.13726	7.98923	7.848	7.84546	7.8935	8.04374	7.52913	7.84235	8.3151	7.61384	7.73963	7.77274	7.73757	6.95764	7.42014	7.46935	7.32792	7.64302	7.59879	7.45318	7.41532	7.93923	8.31705	8.23053	7.6734	7.65727	7.83411	7.87785	7.85026	7.42936	7.92137	7.6851	7.66088	8.1629	7.38738
AP2B1	7.19271	7.82566	7.67662	7.17003	7.65371	7.71709	8.35656	7.70382	7.71644	7.72712	7.22387	7.01315	7.7723	8.01377	8.14649	7.47169	7.92546	7.60509	6.97562	6.84032	7.45222	7.42291	7.66509	7.99487	7.71601	7.73369	7.43297	7.73741	7.98911	8.0493	8.14587	6.69408	7.26931	7.98903	7.83623	7.28461	7.85748	7.50716	7.95129	7.59902	7.61541
AP2M1	9.14133	8.983	9.09651	8.49806	8.74392	9.08118	8.99232	9.12361	8.86121	9.18148	8.9535	9.03125	9.20948	8.13332	8.95054	9.01295	9.14048	8.81457	8.82112	9.3933	8.76272	8.41778	8.9155	9.02311	9.11857	9.4856	9.01889	8.71898	9.09228	8.90632	8.97349	8.80756	9.74487	8.96625	8.75506	9.2752	9.76371	8.68823	9.57069	8.81162	9.09699
AP3D1	8.01413	7.83329	8.07814	7.80977	8.14482	8.03199	7.85936	7.75857	7.92139	7.62461	7.90104	7.58475	7.60248	7.62588	7.79847	7.66565	8.34173	7.95791	8.17394	6.94157	7.26624	7.42042	7.8431	7.63877	7.79689	7.73326	8.04455	8.06978	8.13199	8.42453	7.76564	8.00149	7.89278	7.89727	7.48953	7.91646	8.55903	8.15365	8.16494	7.86492	7.49743
AP3S1	9.02715	9.67426	8.92154	9.59778	8.64228	9.22808	9.89838	9.60034	9.70009	9.68496	9.65778	9.74589	9.86551	9.9657	9.60809	10.1507	9.23426	9.47109	9.5475	9.37296	9.54459	9.65767	9.48355	9.68405	9.20052	9.03523	9.23787	9.27875	9.68146	9.51951	9.53872	9.62022	9.86242	9.76383	9.32801	8.92385	9.30598	9.49828	9.02707	9.83692	9.50175
APCDD1	8.3023	7.73613	6.98806	7.71734	6.93649	7.80071	7.95561	7.34421	6.38939	7.27303	8.0592	6.64975	7.63954	7.59975	6.90997	8.25498	6.95501	6.52315	8.06128	7.08948	7.3083	7.82896	7.81705	7.53707	7.34135	7.62998	6.22073	7.05435	7.37944	7.57571	7.74303	7.47257	8.24924	7.95252	8.7169	7.06982	7.71279	8.28675	7.20842	8.24399	6.37457
APEX1	8.85877	9.54729	9.03407	8.83848	8.65355	9.33794	9.08922	9.37021	9.20254	9.26545	9.23303	8.87912	9.1599	9.25733	9.1379	9.08908	8.91797	9.03184	9.14956	8.77426	8.98119	8.80539	9.01898	9.68131	8.91904	9.2096	8.4732	9.55645	8.89442	9.00468	9.56288	9.20516	9.40282	9.36853	9.77252	8.54237	9.07466	9.10116	9.05716	9.49865	9.28185
APLNR	7.78693	7.08022	7.87921	6.36957	7.84548	7.01029	6.83843	7.70999	7.42987	8.1236	7.6737	7.91292	6.36204	8.10253	7.65867	7.17443	7.12092	5.61398	7.93905	7.84897	7.42031	7.45451	7.50439	7.53791	7.23219	7.59554	6.53676	7.42928	6.82371	7.81493	7.98035	7.92742	8.38217	7.7532	7.1022	8.22941	7.26162	7.2969	7.38779	7.1737	6.61219
APLP1	6.10565	5.8045	6.17501	6.30648	5.80143	5.25649	6.08566	5.62736	5.80678	5.43293	5.38955	5.84602	6.08302	5.95567	5.78034	5.97847	6.65529	5.52601	5.65467	6.01665	5.28721	5.31804	5.20266	5.63228	5.9305	5.48184	5.98259	5.20543	6.30816	5.86412	6.30218	5.55298	5.96979	5.83787	5.91876	5.98068	5.9486	5.52061	5.45529	6.58964	6.02057
APMAP	7.89427	7.81949	7.7557	7.38877	7.96733	7.79627	7.76329	7.78788	8.1806	7.54691	8.03609	7.60395	7.23708	7.86767	7.84621	7.55024	7.56711	7.42197	7.56943	7.45423	7.44307	8.20954	7.57541	7.92875	7.2692	7.87864	7.31006	7.85414	7.74498	7.92559	7.78724	8.07978	8.22454	8.34328	7.9328	7.35218	7.94208	7.80881	7.64396	8.43208	7.45045
APOA1	5.50269	5.37524	5.84196	5.57033	6.52707	5.30118	5.67598	6.4745	5.77915	7.03388	5.54926	6.81774	6.09374	6.01681	6.38325	5.32512	5.41494	5.67362	6.37206	8.17056	6.63005	5.72605	5.8979	5.75048	6.1115	5.94662	5.69546	5.58628	5.13081	5.67701	5.39236	5.9536	6.23304	5.36114	6.5102	5.49763	5.66837	5.54089	6.60983	6.67665	6.45084
APOB	4.91995	4.8009	4.61271	5.34391	4.84497	5.21257	5.21739	4.88403	4.88893	4.74923	4.73736	5.65776	5.70812	5.28053	5.06513	5.08802	5.31686	5.65344	5.14763	5.09794	4.88638	5.21687	5.27567	5.06708	5.0151	5.08688	5.0415	4.60308	5.26333	5.53093	5.07465	4.67931	4.58885	4.95363	5.37616	4.67325	4.99172	4.76986	5.35365	5.00618	5.56204
APOBEC2	8.5213	8.10688	8.72032	8.6889	8.49955	8.63712	8.20604	9.37884	9.33115	9.85991	9.40976	9.32563	9.47294	9.32858	9.09687	8.82212	8.89417	8.90769	9.46668	8.43867	8.64488	8.77657	9.1268	9.3413	8.63786	9.04778	8.91478	9.06324	8.93725	9.78434	9.19738	8.47731	8.9665	8.96318	9.24898	8.06457	9.03953	8.58696	9.49618	9.4429	8.25991
APOBEC3B	4.21036	4.27979	2.75092	3.15379	3.24261	3.31526	3.62755	3.67328	3.89472	3.53773	4.43358	3.75657	3.46061	3.66863	4.45892	3.41725	3.35071	3.41429	4.07611	3.69515	3.60119	3.86062	3.47658	3.77334	3.53926	3.38396	3.55337	3.65176	3.67435	3.66471	3.49271	3.57866	3.93203	3.75547	3.48449	3.36574	3.48213	3.73065	3.61168	3.63381	3.6965
APOBEC3C	6.40515	6.48903	6.3035	6.01041	6.55631	5.78691	5.85981	6.07692	6.11387	6.21251	6.08132	6.22633	6.08236	5.28547	5.933	6.18392	6.03478	6.35719	6.28054	6.38481	6.24244	6.27534	6.32191	5.75507	6.44965	6.42782	6.63095	6.45274	6.17048	6.04022	5.7216	6.1364	5.90262	6.27106	5.56236	6.45928	6.39094	6.22235	6.45495	5.52975	6.48939
APOC1	5.79353	5.26386	5.55247	5.4035	5.77132	5.33058	5.51968	5.93649	5.33453	5.61022	5.60589	6.27672	5.57637	5.48238	6.02321	5.28219	4.92392	5.84722	5.29149	6.21561	5.93688	6.17979	5.67533	5.31805	5.7039	5.71847	5.63546	5.17202	4.73931	5.49316	5.30097	5.82294	5.519	5.79918	5.85534	5.77416	5.70113	5.29505	5.67552	5.36481	5.67252
APOD	8.93721	7.3025	7.80947	5.43639	7.72771	8.92955	7.64077	8.94857	8.13977	7.95162	8.06492	7.94644	6.93938	7.28292	6.80961	8.72053	6.26931	9.28448	8.5583	7.68242	7.32225	8.80002	8.782	7.55958	7.41107	8.90665	6.60715	8.39418	6.90671	7.50563	7.92215	9.02367	7.59714	7.65576	7.71862	7.56035	7.95516	8.0749	9.01554	9.48284	5.37673
APOE	6.86864	6.22081	6.30265	5.77898	5.95423	6.83118	6.60414	7.25228	7.26239	7.22079	7.48833	7.09338	7.15533	6.14544	6.99751	7.05775	6.46954	6.13025	7.27183	6.98428	6.38989	6.97883	6.63255	6.64305	6.68622	7.28951	6.29666	6.23188	5.64637	6.39154	6.31377	7.98691	8.53181	7.21322	6.87852	6.63907	6.58614	6.65936	6.61661	6.46667	6.68815
APOL1	6.4486	5.82599	5.88212	5.47759	5.54175	5.27202	5.71234	5.46072	5.56811	5.5737	5.46686	5.51472	5.06237	5.63349	5.64009	5.57637	5.52306	5.60248	6.07527	6.01469	5.4718	5.13321	5.43035	5.61781	5.28199	5.82293	5.54072	5.56863	5.37587	6.00935	5.39582	5.64998	5.85219	5.86621	5.16598	6.3597	5.81188	5.97657	6.19008	5.42826	4.45879
APOL3	6.85794	6.27476	6.6988	5.77102	6.53234	6.46441	6.62856	6.71783	6.19688	6.50444	6.54866	6.36509	6.09207	6.4677	6.37621	6.59465	6.42266	6.1824	6.58029	6.61193	6.67004	6.35935	6.47901	6.71571	6.05333	6.42885	5.79786	6.56583	6.40898	6.52135	6.72361	6.69334	6.50205	6.51338	6.66179	7.07029	6.2756	6.31175	6.83796	6.58091	5.3636
APOLD1	6.85631	6.83117	8.53829	8.68128	7.76608	9.1476	8.53799	7.58989	9.13403	9.35441	8.31486	8.38968	8.70605	9.7136	8.88694	9.46338	9.11916	8.58438	8.57026	7.61866	8.02303	9.34232	7.68206	7.9993	8.72951	8.55823	8.08933	8.34547	8.86925	6.87023	9.5165	9.16475	7.19629	8.51888	7.32129	8.01711	7.43119	9.13159	7.89678	9.24728	5.89219
APOO	7.72384	6.66158	7.98648	8.05319	7.62695	8.02835	7.55329	8.05167	8.14733	8.11186	8.24547	8.02383	8.64392	8.73438	7.99093	8.21077	7.84885	7.84864	8.51047	6.85509	7.60901	7.94954	7.99021	8.44741	7.452	7.77007	7.16192	8.6897	8.38673	8.64697	8.76841	7.85368	7.97773	7.92193	8.42587	6.65396	7.5339	8.10888	8.31157	8.52911	7.7033
APOOL	5.54606	6.10163	6.00619	6.30865	6.13308	6.33636	6.10235	6.34297	6.24863	6.19089	6.20862	6.18026	6.52065	6.71651	6.20347	5.82063	6.09797	6.09052	6.40622	5.68901	5.75949	6.25117	5.98805	6.35511	5.86291	6.18618	6.13594	6.52951	6.62641	6.52609	6.76813	6.21999	6.14011	6.23772	6.60317	5.53896	6.04543	6.04521	6.16901	6.5114	6.05026
APP	7.63719	8.50327	8.13485	8.25411	8.34943	8.27186	8.77825	8.41821	8.17807	8.47278	8.2625	8.26175	8.63495	8.54848	8.38479	8.6113	8.40728	8.58201	8.21038	7.93175	8.6359	8.29867	8.63055	8.59847	8.46982	8.5222	8.5619	8.41489	8.46831	8.495	8.52505	7.83552	7.40935	8.58472	8.73259	8.25985	7.94704	8.5474	8.18702	8.23845	7.9662
APPL1	4.59851	6.36202	5.74898	5.8173	5.68847	6.23984	6.53136	6.48436	6.19598	6.46296	6.16112	6.16051	6.14772	5.96726	5.55409	5.55111	6.00724	5.66763	6.82665	4.80315	6.00727	5.4181	5.88522	6.12737	5.68982	6.08791	5.79792	6.93942	6.44369	6.46893	6.20591	6.32096	5.97246	6.77036	6.38935	6.10994	6.58548	6.55742	6.10652	6.45524	5.21896
APPL2	3.65142	4.68244	4.72489	4.44877	4.60824	4.90983	5.24601	5.28456	4.96456	5.06647	4.89872	4.85058	4.9994	4.2241	4.44225	5.0192	4.18894	4.71307	4.96099	4.45604	4.47487	4.71237	4.60367	4.76681	4.5194	4.89284	4.47133	4.99521	5.35638	4.49444	5.02179	4.55194	5.03464	5.03474	4.8184	4.62912	5.19947	4.83519	4.8244	5.4319	5.18328
APRT	7.41746	6.89969	6.88482	6.48075	6.43031	6.51637	6.57782	6.77204	6.61558	6.58023	6.6944	6.38418	6.55811	6.71138	6.79979	6.71357	6.45673	6.38439	6.84463	7.00615	6.72363	6.94694	7.0224	6.78155	6.34978	6.5353	5.77092	6.50182	6.47879	6.59311	6.34693	6.74063	7.40998	7.17795	6.61513	6.89311	6.47207	6.61143	6.75083	6.79197	6.641
AQP1	8.40399	9.89433	9.15718	8.85061	8.83013	9.06012	9.28413	8.89403	8.29616	9.00486	8.85449	8.67102	7.70731	9.04104	9.16935	8.95722	9.5629	8.85793	9.84897	8.07488	9.10803	8.34948	8.96242	9.35278	9.09504	9.20526	7.71701	9.22003	8.18603	9.15455	8.46848	9.33785	8.25558	9.70962	8.76839	8.82781	8.99213	9.82364	9.07819	8.83162	6.99243
AQP9	5.53456	6.62011	5.01858	4.47745	4.97347	4.89184	4.82577	4.23431	4.95318	4.96921	5.33391	4.72451	3.81721	4.51134	4.49643	5.2047	4.58664	4.8516	4.61932	4.99647	5.47258	5.15279	4.52601	6.02902	5.03646	4.78564	4.55593	5.3807	4.88103	4.95318	4.74654	4.75534	4.90804	6.34654	4.83519	4.73782	4.4774	5.8261	5.07178	4.67177	4.80252
AQPEP	3.45554	3.57201	2.86817	2.60517	3.81967	4.98184	2.9913	3.98226	4.18403	3.62748	4.05372	3.41312	2.80929	3.18536	3.38046	3.44584	3.58205	3.65108	3.40377	3.50634	3.46017	5.1965	3.95942	3.4352	3.56788	3.65037	3.37953	3.32514	3.25625	3.55678	3.52957	3.73841	3.45868	3.59258	3.68489	3.41815	3.47885	3.43791	3.3514	3.46602	3.74508
ARCN1	8.07335	8.86763	8.19957	8.64015	7.7983	8.58165	8.88462	8.47771	8.50246	8.88524	8.41906	8.44302	8.46059	8.83692	8.47765	8.14459	8.76656	8.47948	8.74228	7.8726	7.99547	8.34454	8.28984	8.8828	8.28079	8.47301	7.60916	8.86106	8.53868	8.9151	8.86349	8.65995	9.175	8.99693	8.82368	8.21518	8.81926	8.65143	8.79628	8.87156	7.5322
AREG	3.9054	4.62526	4.79629	4.46021	3.75451	4.36602	3.74488	3.18993	3.99335	3.58014	3.66707	3.04387	2.92326	3.78677	4.50307	3.84861	5.22563	4.14662	3.37776	3.40625	4.3255	3.62276	3.7373	4.69338	3.99898	3.73701	3.71599	4.20304	3.69643	3.63794	3.35926	3.48384	3.52417	3.87742	4.10889	3.56412	3.59151	4.46554	3.75687	4.59599	3.47974
ARF1	7.28811	6.47466	7.15425	6.79319	7.40245	7.11612	6.66101	6.93801	7.16618	6.65397	6.95916	6.72604	6.86201	6.67725	6.73018	7.23015	7.81457	7.02226	6.47109	6.73712	6.74703	6.92356	6.72795	6.63237	7.24194	7.05507	7.5201	6.78752	6.62488	6.66529	6.43555	6.88121	6.99522	6.90161	6.30263	7.52756	7.3638	7.22043	7.00085	6.81601	6.98793
ARF4	7.84786	9.57739	8.74443	8.93417	8.14148	8.92392	9.37992	8.90596	9.12114	8.96276	8.80837	8.92104	8.95675	9.38871	9.29413	8.48473	8.99321	8.43581	9.0942	8.35363	8.51389	8.93334	8.68488	9.6523	8.70695	8.5977	7.83094	9.0449	9.07109	9.49882	9.05303	9.02891	9.36506	9.67053	9.51795	8.24133	8.8667	9.26534	8.77324	9.33955	8.34825
ARFGAP1	6.72474	5.71699	6.35043	6.012	6.14856	5.90274	6.10159	5.94196	5.91992	6.0635	6.05616	6.00508	6.10714	5.6099	6.35645	6.01301	6.69738	6.00697	5.54764	6.39409	5.83095	5.88676	5.88875	5.90521	6.33204	6.25408	6.35404	5.74227	6.08262	5.91309	5.8261	5.90478	6.65243	5.84037	5.63544	6.94072	6.63837	6.02193	5.94104	5.64855	6.37424
ARFGAP3	6.06637	7.67798	7.11729	7.29892	6.51661	7.35609	7.67153	7.37862	7.49348	7.51571	7.30639	7.24493	7.31147	7.76915	7.16996	6.65541	7.37958	7.09439	7.6015	6.65166	7.20769	7.20812	7.2644	7.98141	6.9046	7.23846	6.39965	7.21774	7.11921	7.26304	7.34292	7.01916	7.31703	8.04382	8.09396	6.99435	6.65703	7.23617	7.17937	8.01229	7.01704
ARFIP2	7.31355	7.10011	6.98539	6.44298	6.99271	7.0587	7.06383	6.9058	6.63986	6.9366	6.94012	6.48711	6.75381	6.2141	6.85425	7.08899	7.11627	6.7913	6.61646	7.04011	6.91031	6.80496	6.04089	7.25152	7.2636	7.29419	6.994	6.69075	6.91311	6.6377	6.72026	6.72576	7.43946	6.67332	6.68088	7.19873	7.03479	6.88267	7.17127	7.38011	6.74601
ARGLU1	6.39124	7.12085	6.40084	7.1393	6.39963	6.54578	7.32895	7.34464	7.18005	7.19911	7.17811	6.97394	7.37709	6.17892	7.21867	6.95901	6.73346	7.02488	7.10212	6.41294	6.83127	7.25467	6.93553	6.54394	7.25012	6.84909	7.37578	7.33097	7.2134	7.0886	6.62279	7.13571	6.98854	7.37579	6.68304	7.01696	7.22059	7.15958	6.86712	6.63281	6.81075
ARHGAP12	6.14027	6.79646	5.80277	6.22343	6.45567	6.35263	7.1197	6.69129	6.62366	6.81052	6.40476	6.65531	6.48178	6.73293	6.55999	6.70108	6.19982	6.06635	6.36962	6.09432	6.35839	6.67227	6.82804	6.73165	6.17467	6.38725	5.7276	6.74074	7.32478	6.39262	6.96534	6.08717	6.99742	7.02976	7.10458	5.75683	6.43048	6.50004	6.38174	6.9257	6.44728
ARHGAP18	5.31602	6.7444	5.10582	5.46745	5.1122	5.24678	5.83031	5.27181	5.56676	5.52042	5.52964	5.18613	4.65393	4.83904	5.65095	5.82953	5.49383	4.65775	5.48205	4.98683	5.82244	5.28411	5.26469	5.48232	5.26101	5.07278	5.02602	6.336	5.2781	5.46732	5.46329	5.70453	5.47331	6.71091	5.04382	5.62537	5.47017	6.45749	5.26601	5.26231	4.57961
ARHGAP21	5.93687	6.8039	6.38212	5.8269	6.28971	6.59734	6.59618	6.44969	6.17504	6.30805	6.34252	6.25969	6.50387	6.31569	6.51119	6.22655	6.25589	5.84102	6.1094	5.89069	6.05562	6.62329	6.36879	6.37985	6.64948	6.34904	6.59126	5.98712	6.50886	6.07117	6.13953	6.00637	6.29257	6.56504	6.51451	7.22685	6.66881	6.71057	6.47034	6.12016	5.93824
ARHGAP4	5.45941	4.71562	5.47758	5.26438	5.39628	5.05005	5.42433	5.10384	5.26067	5.09727	5.14875	5.58526	4.80352	4.89968	5.66633	5.05002	5.21667	5.14651	5.12833	5.13861	5.38608	5.34808	5.62165	5.27612	5.03221	5.15202	5.11037	4.74073	4.89143	5.17209	4.80484	5.17824	5.18893	5.03971	5.12087	6.0746	5.67214	5.45498	4.90535	4.93263	5.19088
ARHGAP44	5.4463	5.77746	5.21873	5.08332	5.11436	4.90309	5.21731	4.39263	4.80762	4.69435	4.7841	4.50471	4.6011	5.15427	4.92069	5.05811	5.46596	5.19207	4.64333	4.50257	5.4115	4.72447	4.97327	5.6422	4.99673	4.93328	5.1206	5.22724	4.88261	4.82722	4.93699	4.45019	4.4332	5.7866	5.2452	4.61933	5.21981	5.13677	4.6725	4.55117	4.72592
ARHGAP5	4.57605	5.68185	5.07339	5.36636	5.25547	5.37336	5.86861	5.79249	5.62874	5.83688	5.68055	5.74816	5.67678	5.79851	5.51173	5.74263	5.57318	5.70094	5.57076	5.19937	5.43584	5.53691	5.61578	5.73735	5.10212	5.41486	5.18902	6.01628	5.67753	5.69693	5.89854	5.23301	5.35775	5.64474	5.99663	4.96186	5.05159	5.41397	5.31384	6.10422	5.33338
ARHGAP5-AS1	6.33024	5.72489	6.07381	6.17504	6.27036	5.93204	5.68475	6.34874	6.27893	5.91496	6.13451	5.75222	6.17672	6.50414	5.95819	6.30827	6.04733	6.22852	6.17205	5.30806	6.18499	5.59321	6.3517	6.41064	5.77724	5.89602	5.91901	6.66183	6.27847	6.02681	6.31955	5.73995	5.83497	5.83162	6.95626	5.46991	6.06206	6.08618	5.86238	6.32086	5.83861
ARHGAP9	4.80196	4.68788	4.66893	4.26359	4.84214	4.53084	5.01857	5.18741	5.34555	4.69164	4.97983	5.29469	4.30901	4.93698	4.56797	4.98018	4.71596	4.5351	4.50623	5.06632	4.96187	4.69896	4.73479	4.82993	4.50612	4.77598	4.53752	4.63258	4.72231	4.74656	4.65982	4.78339	5.0869	5.52103	4.85302	6.03922	4.89778	4.61266	4.54472	4.73419	4.46788
ARHGDIB	6.62118	7.0979	7.51087	6.61214	6.97427	7.25572	7.49276	7.64131	7.40245	7.26843	7.33121	7.50846	7.17634	6.75123	6.91166	7.60774	6.9541	6.83374	7.72933	7.45518	7.17695	6.98438	7.12069	7.70407	7.11299	7.21868	6.70338	6.98764	7.22567	7.22415	7.12268	7.58646	7.26314	7.3937	7.2072	7.5633	7.50363	7.17533	7.51934	7.36052	6.49135
ARHGEF1	6.62993	6.26755	6.64404	6.12753	6.61358	5.99786	6.28442	6.09252	6.01145	5.86305	6.32573	5.78856	5.85872	5.27937	6.32569	6.05648	6.01749	6.40596	6.12429	6.67077	6.60916	6.54108	6.49135	5.51757	6.47014	6.34086	6.72167	6.10372	6.1931	6.24658	5.42648	6.37054	5.80729	6.139	5.5501	7.11908	6.26924	6.32609	6.19065	5.67022	6.92031
ARHGEF15	6.63115	5.85961	6.65739	5.8771	6.57013	5.86808	6.19741	6.19432	6.13621	6.45926	6.4572	6.34329	6.16093	6.4215	6.37257	6.54159	6.60326	5.97551	5.98096	6.34467	6.60749	6.15511	6.24242	5.95199	6.7657	6.25293	6.37968	6.00496	5.9104	6.20122	6.19772	6.28107	6.25544	5.65821	5.91956	6.90875	6.46417	6.17482	6.67798	6.12494	5.73441
ARHGEF17	6.9335	7.03995	7.25707	6.9094	7.34184	6.98148	7.23651	6.79822	6.92279	7.10202	6.78628	6.66536	7.02954	7.49525	7.34733	7.41691	7.21536	6.75922	6.54637	6.77654	6.58102	6.72487	7.15639	7.33213	7.448	7.31384	7.04062	6.73167	6.88403	6.9633	7.23782	6.50732	6.63575	7.034	7.0258	7.30394	7.26962	6.87779	7.15474	6.27079	7.36216
ARHGEF18	6.69507	6.77998	6.64204	6.04026	6.64475	6.33195	6.42864	6.30454	6.16894	6.38278	6.47089	6.30333	6.10581	6.53589	6.36738	6.28974	6.0159	6.26743	6.1142	6.53614	5.68888	6.30783	6.48089	6.94472	5.99978	6.27383	6.1412	6.19612	6.53966	6.43556	6.59216	6.39273	7.09862	6.60497	6.75721	7.16748	6.29195	6.49428	6.14793	6.56841	6.58948
ARHGEF25	5.74147	5.79178	6.25775	6.12413	6.16228	5.93683	5.71387	5.80541	5.91737	5.83703	6.07565	5.87433	5.71551	5.71268	5.9685	6.27673	6.0584	5.48994	5.06099	5.50793	5.79774	5.75234	5.71124	6.30796	6.47718	6.45274	6.2739	5.7812	5.97555	6.14814	6.12773	5.91949	4.88471	5.84096	6.13171	6.23071	6.18908	6.07936	6.32221	5.2767	5.88944
ARHGEF26	3.39771	4.86304	4.16254	4.46451	3.3764	4.58922	4.44706	3.93115	3.82805	4.11461	4.19638	3.83776	4.55035	4.00493	3.9783	3.9002	3.82664	3.64721	4.16705	4.14077	4.09702	4.17198	3.91304	5.03922	4.28373	4.16532	3.92374	4.23328	3.89495	4.20824	4.01552	4.47857	4.89548	4.46409	4.3931	4.0813	3.86801	4.4302	4.13864	4.47594	3.96524
ARHGEF3	8.07612	8.71165	7.61314	7.9019	7.58284	7.04761	7.59382	7.3224	7.5048	7.46338	7.6179	7.09318	6.47503	7.63682	7.59305	8.12	7.46726	7.35953	7.9348	6.56569	7.98725	8.08792	7.949	7.94818	7.15066	7.17118	7.15098	8.14527	7.78122	7.41182	7.88002	7.55531	7.53298	8.48177	7.72438	7.53596	6.99168	7.92772	6.88984	7.24892	6.91148
ARHGEF6	7.49172	7.89367	7.63016	7.80337	7.89155	8.08496	8.04161	7.98638	8.1553	8.17933	7.95528	7.79006	8.04763	8.41465	8.10259	7.85982	7.37541	7.92696	8.08004	7.68095	7.59792	8.38519	7.74709	7.7028	7.33959	7.5622	7.2452	7.85167	7.99655	8.37618	7.92248	7.9809	8.34048	8.21174	8.0988	7.51475	7.99497	8.08938	7.6656	8.4458	8.15698
ARHGEF9	6.47839	6.91328	6.62124	6.92296	6.74762	7.17017	7.07243	6.37445	6.51454	6.41141	6.46945	6.45657	7.14692	7.02418	7.1748	7.04743	7.35478	6.53987	6.14503	5.69983	6.18409	6.219	6.78116	7.09802	6.97916	6.21679	6.48077	6.64795	7.31435	7.06679	7.1667	6.21368	7.21696	6.89581	7.22757	6.22055	7.21784	6.68014	6.72408	6.83817	6.89179
ARID4A	4.0452	5.19343	4.2092	5.14489	4.51084	5.10203	5.42324	5.43247	5.41303	5.34822	5.14311	5.17176	5.17504	5.93475	5.58511	4.99011	5.37576	4.8389	5.05695	4.41794	4.79318	5.04726	5.10501	5.30965	5.16725	4.80571	4.62372	5.2475	5.39398	4.8308	5.29221	4.76742	4.91232	5.24551	5.38891	4.50831	5.01926	5.06971	4.68765	5.1016	4.68126
ARID5A	6.5087	5.72645	6.141	5.94628	6.06874	6.70122	6.32279	5.91009	6.2394	6.80763	5.92728	6.26115	5.91441	6.30684	6.11572	6.21682	7.85914	5.75165	5.52895	6.39024	5.66392	6.23193	5.76168	5.79638	7.32301	6.03613	6.02631	5.5174	6.10471	6.03816	5.84156	5.99147	7.05662	5.4566	5.95652	6.70956	6.58275	5.75793	6.21417	6.61438	6.41559
ARL1	6.96573	7.72512	7.23885	7.36165	6.99249	7.36471	7.88693	7.7023	7.67259	7.67114	7.63221	7.5108	7.83175	7.8993	7.68072	7.38601	7.53291	7.20754	7.6406	7.16222	7.27968	7.68654	7.36857	7.89703	7.14648	7.14017	7.22067	7.73825	7.89719	7.69364	7.52285	7.39817	7.89108	8.00737	7.91044	7.08153	7.29976	7.36955	7.34052	7.98409	7.46974
ARL13B	3.9061	4.93038	4.11608	4.58435	4.11652	4.75158	5.11888	4.86117	4.66823	5.07275	4.72596	4.448	4.91716	4.79965	4.88793	4.89185	4.45069	4.50981	4.45771	4.04568	4.83324	4.67829	4.46288	4.9662	4.79871	4.53183	4.28166	4.68218	4.70401	4.58442	4.71607	4.58944	4.68349	5.10561	5.26974	4.15162	4.46663	4.75101	4.46191	4.85531	4.13944
ARL14EP	6.81999	7.0237	6.45623	7.10504	6.32479	6.70826	7.23001	7.03104	7.20438	7.4076	7.18118	7.29128	7.24445	7.34801	6.9915	7.10785	6.81613	6.78199	6.90262	6.51956	6.57426	7.26512	6.91279	7.27877	6.62381	6.91528	6.79836	7.56703	7.27477	7.21681	7.40148	6.94669	6.87296	7.31251	7.65826	6.65345	6.55402	6.98613	6.84208	7.23546	6.92228
ARL15	5.48385	6.38179	5.85302	6.07129	5.65158	6.10631	6.25897	6.18754	6.07968	6.67072	6.05664	6.00345	6.8458	6.31426	6.35737	7.00219	6.35375	5.85614	5.92588	6.09768	5.99423	6.07504	6.0962	6.22536	6.26219	5.62926	5.70436	6.05298	6.3898	6.02069	6.15129	6.08879	6.61946	6.29905	6.39085	5.97738	5.68803	6.01913	5.93431	6.73952	5.73436
ARL16	6.43363	5.83261	6.59665	5.83261	6.29903	6.38359	6.18659	6.36853	6.19986	6.70295	6.4328	6.26767	6.28212	6.36301	5.84441	6.12307	6.34914	5.76849	6.41404	6.71044	5.80603	6.25197	6.25398	6.54816	5.60317	5.92869	6.04419	6.74394	6.42694	6.1357	6.54511	6.34576	6.68455	6.69683	6.87685	5.944	6.40206	5.98928	6.34668	6.61248	6.60797
ARL2BP	6.25754	8.00475	7.40767	7.59215	6.82101	7.70236	7.73142	7.625	7.50645	7.50508	7.615	7.6498	7.77593	7.65476	6.91716	6.93677	7.46826	6.92997	7.70919	6.15588	7.3301	7.22597	7.32368	7.5358	7.41851	7.40969	7.47302	7.75854	7.65027	8.23794	7.72034	7.55993	7.28306	8.12779	7.61572	7.46446	8.29122	7.93029	7.98483	7.92442	6.54712
ARL4A	7.26541	6.91216	6.93319	6.31574	6.2043	6.60054	6.76293	6.56827	6.80134	6.74451	6.62647	6.27657	6.72019	6.59436	6.69292	7.05842	6.80366	6.31596	6.42911	6.0771	6.47532	6.47113	6.68471	6.29582	6.9266	6.58707	6.99473	6.65634	6.73562	6.61656	6.13218	6.76802	6.75513	6.72806	6.41251	7.17498	6.99028	7.06038	6.57781	6.50709	6.34366
ARL6IP1	6.60143	8.08353	6.97118	7.34755	6.81878	7.93766	8.20394	8.13697	8.03738	7.76317	8.08992	7.92249	7.63387	7.77395	7.38221	7.6836	7.60133	7.84613	8.11801	7.80594	7.44795	8.5723	7.83042	8.2673	7.38356	7.42113	6.64985	7.81842	7.53171	7.52989	7.26366	7.85747	7.80483	8.27064	8.64289	7.90196	7.30297	7.64551	8.02769	8.21771	6.5125
ARL6IP4	8.40116	7.47393	7.94218	7.50295	7.81658	7.88637	7.97259	8.06611	7.61711	8.03136	7.83123	7.75078	7.66452	7.47147	7.91293	7.18065	8.11224	7.84326	7.51617	8.4255	7.99598	8.04042	8.27279	7.97736	7.60825	7.85323	7.70181	7.80565	7.4865	7.67387	7.54757	7.77473	8.48597	7.91452	7.88606	7.92572	7.81121	7.54756	8.06237	7.84079	8.29148
ARL6IP5	9.4695	10.3751	10.0517	10.4413	10.1345	10.3798	10.589	10.8671	10.6158	10.6821	10.5961	10.6281	10.4943	10.5333	10.4688	10.3601	10.3105	10.4954	10.8369	9.51817	10.2541	10.2836	10.4036	10.408	10.472	10.5168	10.2018	10.8768	10.8733	10.9846	10.746	10.6808	10.1269	10.6845	10.5965	9.86071	10.6024	10.675	10.5009	10.7617	9.19127
ARL8B	6.98923	7.94352	7.5029	7.92472	7.31874	8.00748	8.19764	8.2447	7.99888	8.09906	7.99679	8.14033	8.23981	8.49643	8.11038	7.85543	7.82088	7.78058	7.8031	7.47516	7.72005	7.93715	7.79297	8.16269	7.40956	7.87046	7.24514	8.17171	8.46073	8.30038	8.01415	7.72156	8.41715	8.18344	8.13468	7.19037	7.81535	7.95894	8.051	8.38374	7.63585
ARMC10	6.20856	6.75844	6.05512	6.14377	5.68772	5.98257	6.5835	6.25218	6.34748	6.56995	6.31838	6.15755	6.13605	6.64457	6.49523	6.19887	6.31985	5.8582	6.31543	5.82237	6.36207	6.07977	6.24024	6.631	5.90335	5.93428	5.78132	6.51394	6.58798	6.34974	6.34094	6.31519	6.61631	6.46676	6.66561	5.55436	6.03938	6.19725	6.07022	6.61885	6.09943
ARMC5	6.22021	5.73161	6.33373	6.2509	5.91793	6.08945	5.97974	5.99895	6.04751	6.26449	6.2247	6.46125	5.94772	6.34049	6.42094	5.47162	6.25271	6.36789	6.12912	6.30051	6.61349	5.91001	5.86745	6.22311	5.95173	5.91801	6.04286	6.23352	5.98389	5.69275	6.39587	6.47771	5.60399	5.79255	6.22039	6.38744	6.47056	5.72623	5.734	6.44523	6.48909
ARMCX1	7.9053	9.11027	8.05141	8.55917	8.32096	8.40653	9.14856	8.82586	8.49231	9.17034	8.56495	8.69364	8.80268	9.31551	8.78005	8.75292	8.41099	8.61352	8.77281	8.55952	8.58617	8.65842	9.07903	9.39773	7.98412	8.47691	7.7528	9.09293	9.05884	8.53934	9.17223	8.47673	8.7675	9.41505	9.54007	7.7257	7.76491	7.8906	8.75058	9.19348	8.88658
ARMCX2	7.2511	8.68801	8.01665	7.83078	8.13121	7.7132	8.41088	7.99286	8.11832	8.1825	7.99375	8.01431	8.35666	8.84354	7.96762	8.41812	8.45129	7.82219	8.15853	7.50838	8.18925	8.06937	7.92567	8.77362	7.40369	7.89026	7.49192	8.48599	8.42078	8.28244	8.87533	7.80722	8.17248	8.73278	8.99404	7.23994	7.59975	7.91955	8.04012	8.46023	7.55641
ARMCX3	8.13933	9.002	8.1879	8.37644	8.12891	8.03974	8.68053	8.12586	8.37541	8.38203	8.29041	8.44897	8.41035	8.92883	9.05886	8.01268	8.22769	7.9029	8.58008	7.15236	8.11215	8.25431	8.28445	8.18792	8.3155	8.14872	8.09729	8.57377	8.95814	8.58012	8.71915	8.54785	8.65774	8.80054	8.54649	8.39766	8.46489	8.35756	8.31085	8.78816	8.05821
ARNT2	6.23846	5.71019	5.99175	5.68052	5.75264	5.32018	5.22984	4.6394	4.90546	5.18989	4.98346	4.86522	5.12961	5.50199	5.26232	5.98403	5.55011	5.21841	5.77583	5.17414	5.54664	4.84492	5.5859	5.72143	5.03642	5.19734	4.97598	5.47008	5.39551	5.53088	5.60257	5.22472	5.5405	6.03175	5.84934	4.85233	4.89019	5.55077	4.85417	5.52989	5.76885
ARNTL	4.13958	4.49251	4.24733	4.23531	4.09537	5.20863	5.021	4.82727	4.50501	4.29864	4.4118	4.51852	3.97392	4.19928	4.19441	4.44014	4.76265	4.81949	4.44209	4.18734	4.50633	4.40764	4.81911	4.37935	4.10471	4.59239	4.18293	4.73869	4.06115	4.99189	4.4626	4.11409	4.21255	5.1917	4.35044	4.31661	4.23599	4.40641	4.2521	5.01707	4.3968
ARPC1A	7.97742	8.43724	8.48019	8.06886	7.81054	8.72505	8.60652	8.75453	8.44757	8.94696	8.72702	8.55216	8.47918	8.68277	8.44941	8.04393	8.45004	8.47653	8.62232	7.66183	8.4726	8.04597	8.54687	8.98569	8.21128	8.59794	7.53711	8.9595	8.71542	8.74295	8.84674	8.56063	8.42819	9.01803	9.10103	7.87452	8.82669	8.74715	8.84896	8.71371	8.1987
ARPC1B	8.47533	8.96367	8.62279	7.9641	7.94918	7.64513	8.68881	8.46937	8.23342	8.15221	8.09089	8.26441	7.60673	8.12054	8.4747	8.02325	8.22533	7.6406	8.21715	7.87754	8.10308	8.16669	8.03619	8.54187	8.05612	8.34211	7.68639	8.14264	7.73909	8.7034	8.07241	8.49323	8.54039	8.99636	8.16901	9.56021	8.7487	9.05991	8.41028	8.32878	6.98462
ARPC3	9.1885	8.93013	9.13976	8.7781	8.74377	8.69695	9.28479	8.96128	8.90744	8.91893	8.71422	9.06176	8.2871	9.49705	9.16304	9.01955	8.49038	8.53315	9.14983	8.36899	8.21639	8.84745	8.7486	9.24644	8.51256	8.732	8.31258	9.31376	9.06607	9.2935	9.37709	9.16682	9.2269	9.29916	9.38656	8.55262	8.43214	9.079	8.64176	9.30334	8.50847
ARPP19	6.76244	7.76265	7.75397	7.83517	7.29705	8.01268	8.03781	8.09435	8.00599	8.00595	7.97885	8.16588	8.46547	8.45279	7.83879	8.10685	7.97952	7.65899	8.0002	6.98159	7.60259	7.94549	8.00237	8.24143	7.717	7.49445	7.25878	8.30398	8.3157	8.35914	8.18977	7.76967	7.94575	7.67057	8.49327	7.11517	7.50989	7.70668	7.8096	8.3481	7.96057
ARRB2	5.05115	4.74887	5.2905	4.44566	5.03274	5.13685	5.91071	5.41358	5.24403	5.10904	5.20368	5.41727	5.06875	4.74512	4.84629	5.66952	5.01321	5.10257	4.77874	5.41565	5.29457	4.84162	5.08098	4.98996	5.08607	5.26195	5.30023	5.33317	4.87824	5.25216	5.24112	4.82771	5.49579	5.56874	4.6266	5.69954	5.95753	5.01347	5.29673	5.13282	4.64157
ARRDC2	6.59408	6.08954	6.35501	6.41275	5.86897	6.90278	6.70545	5.87617	6.34513	6.35622	6.30128	6.32977	6.89438	6.50105	6.19652	6.85443	6.04181	7.10165	6.24431	6.76199	6.50067	6.08261	5.63457	6.59552	6.3599	6.41875	6.22503	5.80918	6.32227	5.91344	6.60178	6.42362	6.02329	6.05921	6.43948	6.98662	6.76954	6.61358	6.37598	7.02589	5.8166
ARRDC3	4.4884	6.32485	4.87933	5.3573	4.48561	5.52002	6.0513	6.26989	6.33923	6.13391	6.20664	6.2223	6.0862	5.90852	5.47659	5.83847	5.59376	5.64174	5.96885	6.21795	5.91043	6.28318	6.05986	6.11022	4.92973	5.37658	4.53755	5.69929	6.15942	5.53803	6.14407	5.21732	6.37461	6.11512	6.46484	5.64607	5.51068	5.81574	5.24858	5.7052	5.86492
ARRDC4	7.43937	7.74044	6.29539	7.54241	6.93747	6.39213	8.00488	6.85667	6.5133	6.43377	6.88597	7.38988	7.10072	7.78289	8.13816	7.14497	8.76862	6.98457	7.11569	6.74159	7.45546	6.38476	6.90882	6.68689	7.47108	6.39126	6.23541	6.83667	6.73778	7.26585	6.70312	6.18937	7.50395	7.46032	6.82678	6.89975	6.50947	7.41459	6.33106	7.59295	8.2934
ART3	7.78388	6.33759	6.42627	7.51519	7.91621	7.91529	7.32935	7.68015	6.76098	7.93044	7.84999	7.36256	9.04156	8.34377	7.03284	8.29006	7.69602	8.40657	7.80476	8.28229	8.3339	8.0737	8.51659	7.8812	6.87375	8.19142	7.52275	8.24939	7.5583	7.6154	7.93469	5.78428	7.81955	7.30211	8.46478	5.85005	6.03294	6.36883	7.46243	7.62575	8.75189
ART4	4.76633	5.59686	4.88664	5.15527	4.52787	5.74663	5.69832	4.9937	5.08755	5.14892	5.03869	4.81848	5.83332	5.50227	4.86201	5.21934	4.34941	4.63735	5.63265	5.53382	5.16508	5.35036	4.89496	5.55582	5.11391	4.66923	5.06818	4.60389	5.00843	5.03256	5.30848	5.48798	5.75041	5.72683	4.99748	5.44727	4.93771	5.28605	4.84157	5.69076	4.9892
AS3MT	5.86702	6.45029	5.47984	6.60075	5.45614	6.38066	6.18563	6.11531	6.53702	6.34161	6.44597	6.35705	6.87533	6.95221	5.54286	6.08112	6.04325	6.33565	6.51648	6.86534	6.78634	6.37323	6.78638	6.568	5.86642	6.32426	6.19566	6.60896	6.79608	6.38441	6.60035	6.01706	6.16147	6.18653	6.74059	5.51964	5.80914	5.91882	6.03418	6.17	5.92881
ASAP1	6.07849	6.91021	6.74989	6.86694	6.38484	6.85811	7.15737	7.03609	7.0989	7.02759	6.78658	6.72022	7.19256	6.99821	7.0243	7.23546	7.16294	6.93707	6.80289	6.15066	6.51198	6.52883	6.4576	6.89332	6.94655	6.8187	7.0644	6.7048	7.11178	6.59469	6.69498	6.74688	6.80085	6.63661	6.90498	6.70643	7.12522	7.32609	6.54278	7.0812	6.56866
ASAP1-IT1	4.16749	4.1395	4.30648	4.4127	4.99422	4.05699	4.19808	4.0842	4.65036	4.14293	4.21864	3.88386	3.94611	3.9165	4.28643	3.93092	4.30767	4.21644	4.15166	4.06886	3.79623	3.64169	3.93707	3.73025	4.55983	4.28297	5.21852	4.16727	4.5832	4.24814	4.02112	4.3889	3.97776	4.02324	3.99353	5.37274	4.78641	4.67335	4.20727	4.25913	4.07263
ASAP2	6.94012	8.19505	7.45374	7.28333	7.10964	7.58042	7.7789	7.03594	6.97296	7.62345	7.20631	6.95404	7.43523	7.42368	7.43889	7.90243	6.54161	6.59064	8.04239	6.65731	6.99009	8.06091	7.23344	8.13021	7.39089	7.52544	6.41959	7.2277	7.3949	7.31712	7.62889	7.79509	7.74451	7.89421	7.9398	7.34147	7.18795	7.94181	7.16513	7.73011	5.82803
ASB11	3.31073	3.40144	3.99905	3.54219	3.33063	3.93489	4.79014	5.47355	4.20335	4.39672	4.67611	4.23245	4.49718	4.01662	4.28996	3.96245	4.85946	4.20348	4.07483	3.93715	4.2022	4.35749	4.25165	4.20763	3.97538	3.9209	4.01103	4.09682	4.15316	4.01611	4.10379	3.95596	4.06191	4.00502	4.17176	3.89135	4.31389	4.01946	3.98398	4.10974	4.21633
ASB2	6.612	6.1704	6.96879	5.86336	7.01479	6.77541	6.61	6.93184	6.61849	7.00626	6.79209	7.07896	7.00459	6.75142	7.28197	6.87147	7.44178	6.36265	6.37413	6.17007	6.52527	6.22322	6.58183	6.80467	7.08122	6.97259	6.57148	7.2346	7.00139	6.94154	7.03416	6.81525	7.25009	6.33402	6.52934	6.04783	6.93754	6.67409	6.90652	6.42359	6.65328
ASB5	4.057	3.36947	4.30372	4.37956	4.42318	4.40242	3.6541	4.79316	4.16366	4.54729	4.31634	4.61753	4.56681	4.94958	4.94643	4.52646	4.99915	4.46309	4.36043	4.07287	4.09714	4.05249	4.57511	3.98901	4.17992	3.87782	4.07669	4.20084	4.37351	4.46572	4.32306	4.36113	4.62432	3.87093	4.61926	3.89416	3.96223	3.6678	4.15698	4.89385	3.71073
ASB9	4.10592	4.11513	4.34494	4.25667	3.38393	4.11857	4.0572	4.0612	4.15869	4.25991	4.16627	3.76606	4.65404	4.1757	3.89679	4.22513	5.11621	4.0572	4.1026	3.99547	4.03816	5.04789	4.04189	3.88683	4.08507	3.77632	4.05591	3.78836	4.05108	4.05784	4.08169	4.06317	3.9664	3.99321	3.92163	4.09988	4.00398	4.01367	4.0089	4.03921	4.22754
ASCC1	5.19184	5.59575	5.39605	6.28484	5.42132	6.4447	6.03483	6.237	6.3758	6.23213	6.20677	6.08619	6.65203	6.70409	6.52359	5.33732	6.44962	6.12628	6.04998	5.95709	5.89862	5.67321	5.98272	6.75118	5.58641	6.03361	5.32461	6.31148	6.43092	6.30679	6.67811	5.46732	6.238	5.93221	7.01268	5.31316	5.60769	5.74457	6.10669	7.02213	5.36462
ASCC2	7.3968	6.69381	7.1496	6.69679	6.90021	6.95212	6.96185	6.75232	6.85592	6.78734	7.14674	6.64871	6.59337	6.84833	6.95393	7.19477	7.29069	6.71743	6.61923	6.69715	6.58703	6.67563	5.92583	7.0592	6.80763	6.84274	6.84387	7.18178	6.72157	7.18989	7.58072	6.67723	6.98988	6.48417	6.81991	6.49155	7.27965	6.88796	7.18286	7.14363	6.80915
ASCC3	4.67583	5.13563	4.43271	4.73209	4.44874	4.72732	4.90215	4.85249	5.24407	5.13504	4.76203	4.925	4.85617	5.3001	5.09127	4.78922	4.94902	4.43123	4.73681	4.6158	4.76378	4.91615	4.64335	5.33921	4.36715	4.61415	4.42071	4.9687	5.30447	5.00557	5.08151	4.69129	5.13162	4.91278	5.2534	4.2188	4.6086	4.8133	4.75954	5.24136	4.81995
ASF1A	4.93749	5.72988	5.68753	5.73205	5.65158	6.1205	6.11806	6.36017	6.20748	6.2462	6.16452	6.18782	6.21275	6.44902	6.11344	6.20278	5.65436	6.00562	6.38885	5.51545	5.76537	6.21528	6.31033	6.62714	5.61272	5.80122	5.51401	6.56977	5.95196	5.8946	6.56805	5.67964	6.03165	6.04145	6.87143	4.9022	5.3057	5.96859	5.92176	6.07064	5.40488
ASH1L-AS1	6.10002	6.01096	5.85527	6.05037	6.50704	6.42735	5.4173	5.8509	6.05256	6.33845	5.99355	5.39113	5.91799	6.4924	6.99241	5.74555	6.00332	6.08086	5.69828	6.6175	5.5341	6.57965	6.04425	6.16703	6.16269	5.75843	5.98464	5.56738	6.20773	5.53089	5.87422	5.64824	5.78662	5.54047	6.31247	6.06156	5.49201	5.6523	5.77096	6.44135	6.26893
ASH2L	7.69976	8.06286	7.53479	7.37778	7.25197	7.77888	7.60395	7.66347	7.48152	7.75718	7.90734	7.56554	7.55841	8.06896	7.64766	7.04261	7.629	7.75081	7.74887	7.58709	7.40317	7.13776	7.78893	8.29225	7.29885	7.73486	7.17668	8.08212	7.80869	7.6916	8.00064	7.6176	7.79249	7.95742	8.32195	7.14166	7.52682	7.5538	7.58754	8.17024	7.63841
ASL	6.19486	5.3908	6.07775	5.36711	5.98124	5.97626	5.75756	6.32056	5.85947	6.00318	5.73321	5.61249	5.8024	5.97855	6.32885	5.67302	5.77353	5.57905	5.62013	5.84723	5.28392	6.11237	5.69853	5.90785	6.16826	5.66787	5.42949	5.669	5.61061	5.72422	5.75867	5.87833	6.32465	6.30724	6.05681	6.3252	5.97922	5.67449	6.16925	6.32662	5.25457
ASMTL	8.56286	7.27149	7.994	7.1736	7.80666	7.81693	7.361	7.78782	7.7564	7.69811	7.64561	7.48496	7.79459	8.60797	8.13104	7.58193	8.0932	7.81769	7.46962	7.69557	6.95761	7.71089	7.64995	8.14413	7.79646	7.66633	7.13668	7.82533	7.87746	7.30207	7.88694	7.5299	8.1625	7.32538	8.10537	7.40279	7.71341	7.7462	7.89867	8.0715	7.46643
ASNA1	7.25388	6.53614	7.2024	6.26879	7.06595	7.20953	6.92435	7.28027	6.65351	7.05761	7.12355	7.13981	6.89807	5.94077	6.87807	7.07713	7.19042	6.818	7.26123	6.44618	6.35766	6.46606	6.88612	7.28367	7.08478	7.53757	6.8551	7.00899	6.77256	7.37648	7.39729	7.21542	7.85702	7.27203	6.40312	6.82965	7.26597	6.8417	7.7074	6.66974	7.36888
ASPA	4.48312	3.99686	3.46598	3.60879	4.10222	4.33103	3.90777	4.3793	4.76274	4.16171	4.65573	4.42072	4.08514	3.9288	4.15521	4.57358	3.87021	3.81282	4.53021	4.01712	3.85417	5.1153	3.81937	4.10693	4.0565	4.53296	3.93839	3.87485	4.30425	4.0428	4.19173	4.48132	4.34904	4.03527	4.16447	4.03647	3.6835	4.10014	4.41004	4.41603	4.16719
ASPG	6.19045	4.94579	5.78864	5.65594	5.81974	5.88461	5.69087	5.29211	5.58631	5.87392	5.29807	5.7534	6.36912	4.89863	5.76008	5.97879	6.44827	5.33773	5.59152	5.84332	5.41841	5.53838	5.29082	5.78386	6.64837	5.98976	5.5574	5.61159	6.01314	6.11016	5.30636	5.73479	7.13587	5.24025	5.11512	5.47314	6.4178	5.64923	6.05474	5.09715	5.50205
ASPHD1	5.20414	5.43137	4.72447	4.58793	4.65257	4.19752	4.26161	3.87861	3.90722	3.91832	4.02622	4.01092	3.92662	4.07181	4.45543	4.31981	4.26433	4.36559	4.28375	4.72335	4.96787	4.5869	4.23638	4.36876	4.34664	4.30861	4.38931	4.77891	4.00493	4.06644	4.35234	4.32587	4.0077	5.19312	4.26519	4.30171	4.21911	4.80175	4.28931	4.18931	4.0921
ASPN	5.41994	7.72568	7.04448	7.41585	6.12544	7.37007	8.53671	7.07964	7.56177	7.91007	7.78136	7.81362	7.28104	7.14155	7.63694	7.05744	6.64055	6.06797	8.30433	6.97721	6.90118	7.35186	6.7126	7.62383	7.25262	6.87054	6.49049	7.21727	7.15839	8.47626	7.63085	7.97849	7.84577	8.05288	7.65152	7.50139	8.06855	8.55673	6.98664	6.81411	6.30667
ASPSCR1	6.48072	5.88228	6.40692	5.89442	6.34789	6.2689	6.00263	6.16933	6.20298	6.31024	6.60797	5.88768	6.11472	5.97181	6.3579	6.27593	6.70799	6.17643	5.40958	6.4718	5.82103	5.87722	6.10102	5.81939	6.39126	6.39355	6.62194	5.83939	6.15049	6.00862	6.13906	5.75645	6.96866	5.70982	5.55171	6.8125	6.55852	6.03129	6.133	6.24503	6.89344
ASS1	8.33834	8.5829	8.10915	7.99793	8.30764	8.20801	8.33984	8.02174	8.507	7.97112	8.4567	7.7515	6.90209	7.81241	8.03182	8.37341	8.46574	7.7399	7.61143	8.39604	8.29906	8.60306	8.29212	8.34196	7.82377	8.02854	7.72905	7.91863	7.18904	8.38664	7.68784	8.37066	7.79046	8.38372	8.3573	8.10003	7.87677	8.16585	8.22172	8.64361	8.02369
ASTN1	4.24616	4.92107	3.93496	3.85521	4.01454	3.87291	3.81229	3.12599	3.49457	3.27252	3.43332	3.29942	2.84428	3.70648	3.46489	3.4407	3.90276	3.68373	3.68439	3.80988	3.95572	3.60116	3.70321	4.11343	3.68182	3.65263	3.70811	3.81511	3.63468	3.6168	3.92129	3.88156	3.68639	4.02075	3.71946	3.58173	3.73738	3.87097	3.71946	3.37219	3.80925
ASTN2	4.87171	4.17643	4.27111	4.40014	4.1532	4.45473	4.42716	4.3899	4.2913	4.26872	4.37145	4.49203	4.62327	4.71877	4.79664	4.72541	4.45052	4.70735	4.69697	5.33265	4.29354	4.57734	4.58107	4.96061	4.80057	4.7257	4.18113	4.22838	4.17847	3.97442	4.05657	4.53851	4.8018	4.29084	4.16852	3.77404	3.85341	4.29077	4.40962	3.918	4.46947
ASUN	7.06985	7.17337	7.09526	7.22767	6.65877	6.68276	7.54	7.15998	7.25838	7.02706	6.89402	6.97235	6.80578	7.28547	7.69309	7.15229	7.22615	6.79792	7.09769	6.39663	7.40193	7.0601	7.22106	7.54578	6.43341	6.74912	6.57377	7.31845	7.51159	7.05893	7.54738	6.81074	7.2397	7.56032	7.689	6.29118	6.89277	7.17537	6.88755	7.33424	7.05828
ATAD1	6.82147	7.52863	7.39398	7.68875	7.52864	7.67498	7.97908	7.73512	7.7793	7.91279	7.72265	7.89732	8.27639	8.33791	7.68336	7.79552	7.86868	7.77891	7.94034	7.2334	7.50788	7.74019	7.83693	8.07202	7.73825	7.33903	7.27793	8.02897	8.18853	8.01688	7.85375	7.58885	7.88811	7.67628	8.21191	6.84637	7.52103	7.65355	7.43908	8.00329	7.50587
ATAD2	3.58477	4.40661	4.06052	4.44446	3.69859	4.32333	4.25251	4.38641	4.38535	4.73194	4.33987	4.42051	4.28842	4.4421	4.84884	3.87173	4.00069	5.21029	4.39511	3.87124	4.21851	4.0396	4.34715	4.05314	4.17194	4.08976	4.64526	4.25867	4.45695	3.89984	4.08797	4.18584	4.31552	4.1723	4.27394	4.06471	4.41225	4.46606	4.10181	4.37488	3.791
ATF1	4.36708	5.55599	4.81664	5.0697	4.55242	5.4285	5.90809	5.72124	5.46342	5.71802	5.61482	5.57296	5.66987	5.63088	5.47369	5.13974	5.17936	4.99164	5.1426	5.28066	5.42052	5.38751	5.35577	5.87808	4.96759	5.05318	4.86309	5.41699	5.56334	5.22569	5.41639	5.14342	5.41303	5.98988	6.19212	4.8961	5.35268	5.25238	5.16407	5.34959	5.31468
ATF3	5.14192	5.05914	5.41733	4.84042	5.07504	5.2014	5.02197	4.57899	5.5015	5.18838	4.47322	4.85362	4.90443	5.16604	4.94142	5.25134	6.789	4.7821	4.71943	4.51704	5.58669	5.12688	6.11993	5.99138	6.50724	5.27735	4.64119	5.47097	4.52441	4.4767	4.5349	4.74324	4.32711	4.90444	4.65188	4.84146	4.4679	5.89489	4.69751	4.78942	4.55949
ATF7IP2	6.23265	6.15055	6.79146	7.02534	6.76662	6.4854	6.77943	6.40281	6.81227	6.70219	6.77969	6.67112	6.38194	7.06767	7.557	6.76627	7.32249	6.65611	5.85126	6.62541	6.16057	6.10925	6.10464	6.68303	6.51857	6.49392	6.42687	6.64761	6.92671	6.99314	6.86879	6.54649	6.75973	6.41386	7.10395	5.81554	6.65027	6.58875	6.69811	6.68377	6.88274
ATG101	7.03568	7.028	6.8651	6.66256	6.3222	6.95504	6.85214	6.79174	6.69313	6.86063	6.5656	6.34331	6.43754	6.76417	7.33512	5.94231	6.85845	6.25988	6.58304	7.37517	6.31521	6.78065	7.04939	7.09156	6.40138	6.64755	6.44501	6.80425	6.44471	6.69794	6.34195	6.40153	7.38193	7.13166	6.96731	7.20437	6.57527	6.6477	7.03435	7.13394	6.61339
ATG14	7.52692	7.98919	7.84146	7.45964	7.92248	7.84854	8.10427	8.15789	7.89477	7.90645	7.52332	7.74282	8.10297	8.13493	7.83989	8.29358	7.67823	8.16872	7.65813	8.3121	7.7208	7.92342	7.94371	8.024	7.70629	7.86462	7.67951	7.92604	8.48747	7.381	8.09041	7.59036	7.88451	7.87353	8.33299	7.24165	7.59422	7.73932	7.10051	7.94012	8.45473
ATG2A	7.77015	6.7022	6.99188	7.02598	7.06612	6.81776	6.70231	6.72202	6.77311	6.81637	6.72175	6.8001	6.71889	6.91544	7.06742	6.47661	6.98421	6.77146	6.53942	7.38225	6.9687	6.76829	6.82344	7.26732	6.98661	6.74298	6.94327	7.23973	6.51473	6.40038	6.95894	6.69946	7.41904	6.75527	6.94999	7.21886	6.93122	6.61675	6.46096	6.8036	7.80461
ATG4A	6.18981	5.98766	6.44629	6.47792	6.08026	6.6963	6.30185	6.29913	6.67483	6.42562	6.27978	6.36968	6.59947	6.97767	6.8713	6.49767	6.82836	6.5481	6.31418	6.1236	6.24397	6.17396	6.05881	6.4762	6.26285	6.14347	6.06567	6.53426	6.60661	6.45497	6.85196	6.22024	6.63231	6.34412	6.69858	5.91703	5.88965	6.06937	5.97927	6.60274	6.43681
ATG4C	4.85451	4.93392	4.549	4.61366	4.23774	4.22408	5.1899	5.16935	5.22008	4.80336	4.90279	4.82422	4.78765	4.65508	5.22132	4.41121	4.54019	4.63909	4.66382	4.6713	4.77559	5.06941	4.78349	5.1259	4.56776	4.59644	4.37464	4.73202	5.00761	4.78408	4.68754	4.67045	4.76398	5.28028	5.37579	4.49019	4.44722	4.83057	4.64204	5.07525	4.98389
ATG5	5.1328	5.75745	5.58742	5.47881	5.37555	5.77089	6.01364	5.98411	5.93491	5.96266	6.03576	5.83659	6.00132	6.23207	6.23144	5.60282	5.80836	5.52498	5.73192	5.34423	5.67375	5.92206	5.82204	6.12889	5.35223	5.62839	5.27191	6.05735	5.82909	5.80906	5.78861	5.54624	6.18832	6.11976	6.3957	5.40139	5.68601	5.61689	5.67723	5.74295	5.24038
ATHL1	6.6475	5.6054	5.93666	6.15086	6.0919	5.81053	5.8873	5.81586	5.99279	5.64232	6.00964	5.71901	5.80034	5.12935	6.21437	6.14553	5.66377	5.11802	5.14707	6.77359	6.69909	5.89761	5.71745	6.0667	6.48546	5.74238	5.3289	5.40245	5.79722	5.7663	5.70025	6.3478	5.99303	5.93797	6.15688	7.96625	6.53354	5.19681	5.79394	5.76107	6.11974
ATIC	8.60746	8.08555	8.33205	7.74317	7.74391	7.79024	7.63932	8.09869	7.84598	7.82163	7.81763	7.57541	7.49088	8.17484	8.00151	7.26735	8.03627	7.60464	8.18836	8.05489	7.35712	7.95586	8.01736	8.36688	7.24873	7.69	7.58716	8.03784	7.92357	7.81559	8.38556	7.52996	8.54783	8.39919	8.53606	7.71274	7.82743	7.87412	7.67653	7.86079	8.4031
ATL1	4.85449	5.43252	4.9727	4.66074	4.62297	4.49809	5.03066	4.65441	4.80593	4.97596	4.52365	4.31008	4.49074	4.75244	4.44323	5.06261	4.70648	4.33462	4.71235	4.772	4.68182	4.43671	4.70111	5.32422	4.82005	4.74411	4.51815	5.15191	4.65088	4.80988	4.66263	4.75627	4.51635	5.31753	5.06498	5.03493	4.52482	5.15921	4.67851	4.76416	4.15592
ATOH8	5.61275	5.5104	5.39155	5.55788	5.66362	5.64475	5.45178	5.33115	5.16403	5.18361	5.21575	5.18603	5.94215	5.48641	5.44247	5.51483	5.6624	5.56762	5.19204	6.40521	5.13879	5.41344	5.20387	5.82599	5.28591	5.54866	5.18894	5.00973	5.21106	5.129	5.18258	5.41125	6.04697	5.16975	5.72718	5.65765	5.1977	4.98551	5.43073	5.84102	6.29838
ATOX1	9.10672	8.43996	8.53766	8.4775	8.22572	8.32711	8.11545	8.08578	8.48345	8.34938	8.45368	8.27108	8.34497	8.91958	8.89139	7.88642	8.4631	8.01184	8.05441	9.01706	8.33161	8.65223	8.58919	8.60178	8.25569	8.08895	8.01855	8.37464	8.33923	8.38764	8.38958	8.40581	8.9651	8.33507	8.46023	8.66455	8.1489	8.11774	8.32068	8.6876	8.58605
ATP10D	5.95306	7.54573	6.44259	6.87257	5.92812	6.74841	7.28388	6.22024	6.1439	6.41215	6.38586	5.84995	6.03575	6.59323	7.04244	6.82179	5.9314	6.3643	6.70196	5.6317	6.10152	6.74901	6.3044	7.38547	5.8757	5.99404	5.59615	6.48636	6.75622	6.84302	6.65855	6.84931	6.72195	7.65249	7.42603	5.73787	6.27146	6.70153	6.22317	7.10943	5.55935
ATP13A3	5.07804	6.76233	5.61886	6.2818	5.48275	6.13403	7.28737	6.07021	6.40361	6.60176	6.39919	6.42046	6.29828	6.39044	6.98922	5.64665	6.32257	5.98189	5.81943	5.06426	5.75546	6.1783	5.12342	5.6479	6.66482	5.6026	6.82793	5.66439	6.24631	7.14095	6.38041	6.53319	6.55654	7.2093	5.85208	6.27097	7.27975	6.73384	5.89561	6.20454	5.81497
ATP1A2	9.31692	8.74545	8.68125	9.84997	9.43913	8.92539	9.2325	8.96674	9.02628	9.3047	8.95509	8.72407	9.5671	9.11919	9.69774	8.28716	9.54024	9.82629	9.15861	8.31239	9.22322	8.58645	9.24014	8.43783	8.87307	9.25716	8.91441	8.88635	9.66475	9.11059	9.32522	9.22606	9.13818	9.30607	9.13811	8.74131	9.86294	9.01489	9.49344	9.85698	9.12571
ATP1B1	9.72921	10.8644	10.1375	10.8807	10.3046	10.4564	10.5888	10.6488	10.4495	10.6674	10.544	10.8083	11.0802	10.7013	10.7696	10.7009	10.3622	10.859	10.9908	9.48971	10.3445	10.2767	10.478	10.2517	10.3682	10.359	10.9296	10.6544	10.8347	11.3491	10.7691	10.5831	10.5452	10.9061	10.0831	10.1199	10.5605	10.9153	10.6592	10.9373	10.1227
ATP1B2	5.67754	5.82364	5.7258	5.31679	5.69407	6.03667	5.43692	5.90652	5.67814	5.87875	5.85164	5.74364	6.15643	6.10932	5.14324	5.98814	6.06386	5.65758	5.75861	5.17007	6.03134	5.64987	5.43599	5.76574	6.03326	5.90497	6.00387	5.66864	5.6342	5.49829	6.45885	6.0508	5.3464	5.77622	5.9421	6.00195	5.69293	5.11523	6.09719	5.79697	5.3402
ATP1B4	2.7098	5.03008	2.60634	5.46315	4.56956	2.83269	5.68735	4.41001	4.9214	5.46309	3.93466	5.64333	4.19538	3.85918	5.64932	3.78599	4.00569	3.8408	3.55658	3.71326	3.77994	3.90344	3.63419	4.45341	3.70633	3.4772	3.73302	3.66323	4.98601	4.01678	4.40969	4.12235	6.02175	4.44509	3.7937	4.65494	7.27257	4.29003	3.80364	7.92463	4.77411
ATP2B1	4.75958	6.34679	5.18218	5.25541	5.18971	5.20922	5.86656	5.68411	5.60712	5.80198	5.48287	5.57375	5.02173	5.16539	5.54644	5.46291	5.87425	4.8231	5.44315	4.58423	5.30619	5.50522	5.20869	5.73117	5.24284	5.49754	5.01691	5.61704	5.75515	5.65406	5.45975	5.50988	5.72462	6.23313	5.44669	5.55027	5.49098	5.41884	5.32823	6.24388	4.84835
ATP2C1	5.88038	6.77075	5.64607	6.17126	5.98357	5.90031	6.24234	6.00254	6.20412	6.12582	6.12064	6.14581	5.75394	6.81237	6.47018	6.22002	6.16513	6.19302	6.11341	5.44285	5.99186	6.14629	5.86132	6.31644	5.91658	5.59375	6.03697	6.37518	6.42425	6.25847	6.29017	5.74908	6.05151	6.14511	6.58604	5.51039	5.61186	5.9502	5.85871	6.68552	5.9977
ATP5B	11.8368	11.1718	11.9304	11.629	12.1383	12.058	11.5044	12.1327	11.8601	11.9775	11.7328	11.9545	12.0838	12.3133	11.8291	11.5645	11.8324	11.7589	12.0796	11.4332	11.6064	11.5789	11.9171	12.0808	11.7319	12.1243	11.3539	12.2625	12.2853	12.2671	12.3517	11.8206	12.0234	11.8232	12.2707	11.0388	12.0366	12.0089	12.2269	12.3469	11.7097
ATP5C1	10.0306	9.93073	10.4395	10.5438	10.5887	10.4889	10.4227	10.6781	10.4935	10.593	10.6421	10.5231	10.8112	10.6755	10.5076	10.7773	10.422	10.7357	10.7343	9.92007	10.5033	10.6262	10.5229	10.7784	10.1156	10.4667	10.1621	10.8132	10.84	10.6363	10.7352	10.4104	10.5605	10.5042	10.8023	9.50349	10.2576	10.4982	10.3921	10.7393	10.6105
ATP5F1	8.46858	8.16178	8.6652	8.90596	8.70343	8.89225	8.40599	8.925	8.83243	9.05581	8.88641	8.79151	9.06846	9.73821	8.79368	8.37806	8.58781	8.6992	9.2014	8.35797	8.72256	8.72487	8.93198	8.9777	8.43458	8.77432	8.0224	9.41739	9.32096	9.2858	9.28658	8.66615	8.95086	8.81707	9.4982	7.77538	8.75653	8.45843	8.90346	8.9422	8.77293
ATP5S	4.84071	4.43721	5.02635	5.33142	4.89955	4.74263	4.90902	5.43013	4.76258	4.94409	4.83898	4.66484	5.13753	5.33584	5.1242	4.93505	5.04332	4.97717	5.19464	4.31423	4.91676	5.38767	4.95885	4.99521	4.84142	4.63263	4.62798	5.38919	5.54975	5.23104	4.80131	4.94614	4.76084	4.68588	5.13759	4.70196	4.55408	4.76372	4.67679	5.12604	4.66269
ATP6AP1	9.2995	8.59833	8.86277	8.65617	8.8394	8.43248	8.67426	8.74555	8.34847	8.90443	8.2004	8.41733	8.46097	9.11844	8.82432	8.12631	9.29277	8.37771	8.23573	8.92003	8.03325	8.58462	8.40847	8.95221	8.41886	8.76357	8.36243	8.46487	8.84532	8.77102	9.19809	8.29929	9.3698	8.82842	9.2595	8.74851	8.89862	8.01241	8.9821	9.38779	8.7698
ATP6V0D1	8.8082	8.54992	9.11123	8.08049	8.72233	9.09127	8.65257	8.97959	8.88938	8.89548	9.1585	9.03799	8.67084	8.76246	9.03786	7.61831	9.4443	8.20046	8.88851	8.85404	8.74482	8.72186	9.10852	9.15024	8.68587	9.34387	8.38273	9.19958	8.88027	9.47653	9.04338	8.93526	9.28915	9.20236	8.65075	9.0134	8.99555	8.86186	9.57004	9.13736	8.62332
ATP6V0E2	9.81853	8.56267	9.05966	8.85029	8.95998	8.74584	8.56393	9.36934	8.39034	8.96531	8.69191	8.9958	9.17025	9.26018	8.82739	8.78954	9.6926	9.83557	8.9344	9.04428	8.97744	9.00448	9.20156	9.49948	8.48727	8.53476	9.1826	8.79849	9.01395	8.70276	9.33847	8.81744	8.54903	9.30748	8.84839	8.61863	8.74627	9.10569	8.94575	8.29835	9.18751
ATP6V1A	5.08122	6.13207	5.56253	5.57735	5.35542	6.27062	6.33484	6.22788	5.92392	6.08018	6.01347	5.91491	6.00464	6.07613	6.08049	6.04894	6.00602	5.84836	5.94188	5.37618	5.87576	6.10645	6.01677	6.01565	5.54842	5.68761	5.55761	6.11422	6.04773	5.99732	6.07878	5.91471	6.06104	6.19598	6.03659	5.57167	5.20978	5.93524	5.70346	5.92383	5.78951
ATP6V1B2	6.25954	7.34157	6.93428	7.35485	6.72346	7.28459	7.53816	7.42496	7.28846	7.01302	7.0557	7.3507	7.06007	7.6557	7.26233	6.34233	7.65546	7.2269	7.06135	6.03955	7.10766	6.73682	6.86512	7.62029	6.88764	6.97725	6.19168	7.26043	7.35633	7.56291	7.5262	7.121	7.53885	8.05178	7.63889	6.87006	7.64395	7.2253	7.22282	7.54356	6.51946
ATP6V1C1	5.2421	5.75753	5.96103	5.85152	5.79532	6.24891	6.2961	6.14018	6.15175	6.01754	6.00568	6.17959	6.18079	6.32343	6.3158	5.75935	6.06889	5.67417	5.818	5.37508	5.88122	5.97359	5.79831	6.28325	5.73904	5.79293	5.48021	6.30261	6.36907	6.32276	6.21192	6.00322	6.13938	6.19948	6.3959	5.67481	5.91728	5.76602	5.99788	6.60091	5.7564
ATP6V1G1	6.80491	7.26614	6.87327	7.61633	7.12577	7.18645	7.73009	7.3993	7.48782	7.61049	7.06259	7.41154	7.95271	7.58166	7.16782	7.3163	7.15784	7.38384	7.41344	6.40799	7.42576	6.70234	7.50185	7.58277	7.07723	7.10128	7.49856	7.52436	7.66569	7.72394	7.55429	7.64672	7.53223	7.55316	7.63316	6.72889	7.51653	7.22271	7.50185	7.88224	7.20834
ATP6V1G2	3.54272	3.62936	3.72156	4.20756	4.11695	4.60586	4.22814	4.37254	4.22729	4.42042	4.65211	4.02226	4.25307	4.71044	4.33062	4.02217	4.08522	4.88601	4.08522	3.88702	4.46876	4.01762	4.57611	4.21819	4.04366	4.19395	4.28862	4.34014	4.25772	3.99461	4.63116	3.66799	3.53447	3.81405	4.36042	3.68834	3.90318	3.83915	4.25379	4.2825	4.34768
ATP7B	4.92636	6.09613	4.60802	5.12623	4.81767	4.60907	5.2262	4.41564	4.74952	4.36306	4.64651	4.05159	4.42659	5.15281	4.6331	5.00878	4.33331	4.55771	4.32661	4.46684	4.64732	4.68931	4.74655	5.66341	4.64666	4.58628	4.6331	4.9197	4.77028	4.63268	4.95824	4.22107	5.32299	5.67964	5.17914	4.08358	4.72906	5.01043	4.64993	5.5448	5.08157
ATP8B1	5.70028	6.60187	6.03446	5.8002	6.07677	5.92076	6.72501	6.42824	6.31508	6.53769	6.21784	6.06086	5.8427	6.3655	6.65832	5.61418	6.52868	6.0547	6.0345	6.20363	6.53404	6.2015	6.04668	6.05512	5.94227	5.86466	5.68004	6.17756	6.31075	6.38978	5.91291	6.23783	6.36022	6.68741	6.3983	6.39995	5.78999	6.04801	5.8052	6.31898	6.4076
ATP8B4	3.78434	3.86806	3.24703	3.02775	3.6044	4.09853	4.60607	4.77341	4.67986	4.2656	4.43312	4.45977	4.38361	4.20715	4.0529	4.23748	4.191	3.96899	4.14342	4.19077	4.043	3.94914	4.14018	4.40662	3.9349	4.1111	3.8396	4.25772	3.99678	3.71877	3.83914	4.02059	4.18571	4.33424	3.99964	3.98799	3.94491	4.16098	4.02476	4.11644	3.94223
ATPAF1	8.3053	8.09168	7.996	8.26444	8.24106	8.41461	7.90757	8.32498	8.36713	8.60586	8.4011	8.52439	8.69609	8.88272	8.49685	8.5895	8.37718	8.26003	8.43849	7.85877	8.43976	8.31086	8.49932	8.39591	8.31038	7.7465	8.09581	8.20801	8.65952	8.68637	8.73964	8.07047	8.41518	8.43623	8.57977	7.64165	7.97215	8.07601	8.05853	8.47924	8.51283
ATRAID	9.63764	10.2646	9.88176	10.2433	9.77613	9.81405	10.1129	10.1512	10.305	10.4402	10.4245	10.1443	10.2685	10.5769	10.0691	9.97492	10.2634	9.94084	10.5568	9.7583	9.96149	10.1517	10.1945	10.484	9.75893	10.0908	9.63804	10.6773	10.1758	10.2963	10.5216	10.1322	10.4428	10.358	10.5636	9.44901	9.73671	10.219	10.207	10.6816	9.7416
ATRN	5.65463	6.12746	5.98209	5.37289	5.76877	5.95785	5.943	6.06435	5.71533	6.31106	5.96239	6.02241	5.97947	6.11872	5.49714	5.9915	5.81198	5.90398	5.97981	5.0652	5.54472	5.7064	5.92854	6.25202	5.59982	5.81035	5.54255	6.27094	6.09569	6.27803	6.62457	5.74522	5.90669	6.1644	6.49338	5.81178	5.66768	5.96095	6.0044	6.04403	5.70153
ATRX	5.92181	6.5339	5.92194	6.49902	6.77952	6.48914	6.60613	6.80925	6.73476	6.52097	6.45943	6.66699	6.79812	6.22049	6.69602	5.9926	6.47314	6.19911	6.85775	5.69811	6.18463	6.47399	6.54975	6.29258	6.48926	6.50738	6.53294	6.84361	7.06571	6.97984	6.85574	6.68458	6.59042	6.8701	6.43984	6.31455	7.03379	6.8507	6.71921	6.36287	6.29622
ATXN1L	6.8055	7.69676	6.932	7.38955	6.97879	7.51496	7.23728	7.07691	6.98466	7.49573	7.17481	6.90885	7.05846	7.84275	7.38953	8.07066	7.80591	7.47738	7.21881	6.51903	6.73981	7.28512	6.67764	7.73101	6.81662	6.90382	6.9805	7.51192	7.46088	7.16734	7.65167	7.29785	7.42914	7.2044	7.55005	6.39895	6.7451	7.10166	6.82318	7.8648	7.00949
AUH	7.64672	7.15238	7.31088	7.67986	7.73718	7.70885	7.82849	8.13991	8.18002	8.13085	8.01381	7.95009	8.42895	8.64063	7.89308	8.20515	7.81935	8.21968	7.85963	7.22865	8.0695	7.61573	7.95442	8.18758	7.27516	7.67784	7.43623	8.36907	8.40613	8.04885	8.06208	7.55663	7.87135	8.07245	8.56698	6.53253	7.40905	7.49628	7.78581	8.25498	7.82998
AURKC	4.26991	4.28851	4.6448	4.34269	4.6706	4.23177	4.06312	3.91416	4.27056	3.82307	4.17063	4.12123	4.78117	4.23351	4.28835	4.70247	4.03573	4.62317	4.45148	3.81322	4.51306	4.33319	3.88867	4.22084	4.97548	4.33926	4.67479	4.25003	4.31099	3.94259	3.97926	4.28417	4.32688	3.76037	4.32288	4.04856	4.33854	4.10959	4.14654	4.50443	3.9616
AVEN	7.31074	6.64698	7.02835	6.96128	6.44868	6.75079	6.98921	6.57865	6.9477	6.2388	6.45225	6.74911	6.86029	7.40936	7.52982	6.29054	7.05701	6.3672	7.19092	6.29648	6.32259	6.74306	7.04996	7.1331	6.31385	6.36304	6.16068	6.76139	7.09122	7.30128	7.00238	6.61374	7.05346	6.91395	7.30598	6.49031	6.88126	6.63029	6.86043	7.33373	6.29324
AVPI1	6.5167	5.99132	6.59771	6.55344	6.56899	6.85976	5.93915	6.01622	6.54877	6.01985	6.21955	5.97811	6.11786	6.7391	6.24454	6.12348	5.7558	6.55734	6.3099	6.37889	6.73393	6.80774	6.62079	6.94855	6.49117	6.40568	5.77266	6.43215	6.16677	5.99072	6.33375	6.25098	6.2643	6.26296	6.6677	5.93829	5.15205	6.00489	6.65697	6.34856	6.64956
AX746823	4.70415	4.29302	4.55349	4.49312	4.29356	4.32683	4.13958	4.18871	3.92975	4.04266	3.68929	3.96449	3.73054	3.99491	4.72857	4.33697	4.38172	3.94701	3.9893	3.89989	3.84066	4.10243	4.14697	3.82214	4.05936	3.91007	4.11403	4.01974	4.08585	4.48689	4.0364	4.0322	4.48619	4.51768	3.84835	4.63801	5.21941	4.49193	4.08691	4.07005	4.10958
AX747826	5.09985	5.29551	4.76995	4.18298	4.93597	4.70395	5.10307	4.45718	4.12676	3.83126	4.73668	4.27107	4.41585	4.29253	4.06413	4.96611	5.17524	4.65848	3.9235	4.03988	4.59211	4.39493	5.01251	4.74764	3.97159	4.58287	4.4564	6.47779	4.50485	3.77963	4.02293	4.06247	4.40496	6.08913	4.45816	4.42705	4.81289	6.13817	4.57202	4.42895	4.89046
AY940074	6.06225	5.83858	5.71802	5.56239	5.96967	5.18495	5.67086	5.56598	5.07706	5.4023	5.35596	5.53564	5.38896	5.38527	5.67831	5.48895	5.3902	5.90797	5.32707	6.08227	5.59342	5.66238	5.82573	5.04013	5.60592	5.38482	5.76173	5.26573	5.75411	5.39039	4.98111	5.23864	5.46188	5.76143	5.06937	6.28834	5.5798	5.35776	5.33204	5.52198	6.64907
AZGP1	7.78417	6.11856	5.50927	7.3698	7.33628	7.46729	7.0429	7.58256	7.47975	6.66074	7.30417	6.80348	3.2042	7.38754	7.14436	5.45604	8.19179	8.07187	6.54403	4.28697	5.60767	7.67622	5.31056	8.25103	6.78595	6.80304	8.13055	7.17491	7.51499	7.79183	7.28851	6.76041	4.58684	7.66775	7.33094	5.20547	6.34121	6.04954	6.93704	8.15755	5.2583
AZIN1	6.4899	7.91485	7.195	6.77006	7.02977	7.62607	7.83905	7.25772	6.83456	7.26611	7.29137	7.24843	6.93628	8.35108	8.19854	7.05002	8.28395	7.13263	7.10018	6.35326	6.41657	7.14389	7.04962	8.21103	7.14086	7.03278	6.26178	7.91134	7.38416	7.34355	7.34357	7.10503	7.50392	7.75576	8.15522	6.42452	7.17734	7.33527	6.9941	7.56219	6.54358
B3GALNT1	4.81378	5.97245	5.66295	5.87647	5.7707	5.72626	6.39361	6.36543	6.35201	6.81145	6.34996	6.61436	6.52099	6.16428	6.04578	5.58524	5.80083	5.85737	6.55073	5.96599	6.12089	6.28855	6.53575	6.62848	5.66106	6.07337	5.75685	6.26557	6.71623	6.39218	6.40029	5.73799	6.10507	6.49792	6.96528	5.28599	5.28118	5.80153	6.06716	6.47751	5.95375
B3GALT2	5.04499	6.02605	5.77984	6.22725	6.29425	5.12032	6.86981	7.14933	7.15396	7.66424	7.12094	7.55616	7.46516	6.58212	5.65906	6.39963	6.40948	6.44076	7.20905	6.70147	6.25338	6.75885	7.79764	6.80744	5.89997	7.21433	6.39953	7.39543	7.13904	6.94622	7.0948	5.63651	6.16008	6.82314	7.56709	5.59999	6.23985	5.7201	6.82197	6.85028	6.44193
B3GALTL	5.60801	6.27481	5.86618	5.9935	5.77415	5.71202	6.01916	5.61043	5.27577	6.45472	5.36999	5.73953	6.42114	6.32073	5.69216	5.10469	5.88914	5.59198	5.40898	6.18279	5.66506	6.06029	5.78967	6.04155	5.99225	6.04835	5.13083	6.2974	6.45241	5.64378	5.81458	4.92146	6.5938	6.19346	6.3905	5.50512	5.73378	5.45852	5.62163	6.90587	6.53843
B3GNT4	5.58149	4.91258	5.9019	5.43015	5.59917	5.59781	5.3543	5.42163	5.51192	5.38926	5.37153	5.61379	5.72315	5.07583	5.07137	5.65781	5.24403	5.39907	5.85312	5.19931	5.61799	5.14049	5.41046	5.26558	5.98408	5.97029	6.10129	5.71171	5.36411	5.43547	5.34161	5.66076	5.34043	4.80718	5.5025	5.49811	5.60053	5.81935	5.8504	5.44068	5.42769
B3GNT9	6.10145	6.47861	6.28701	5.82745	6.40965	6.13214	6.16132	6.01793	6.10249	6.20461	5.97069	5.71763	6.19569	6.25733	6.23252	6.37236	5.53425	5.90259	6.00094	6.63538	5.85656	5.56706	5.18689	6.40623	6.12233	5.85949	6.12079	5.81375	6.18694	6.04892	6.66664	6.28832	6.71876	6.18307	6.72431	5.57961	6.29969	5.78112	6.1374	6.37465	6.44201
B4GALT5	6.44467	7.28534	7.10836	7.06678	6.37958	7.45858	7.17422	6.61587	7.13416	7.0513	6.80738	6.80679	6.95062	7.14972	6.78466	7.00389	7.67163	7.03346	7.29411	6.89806	6.53436	6.4851	6.7935	7.2965	7.32496	6.93578	6.63305	6.60282	7.3662	7.03605	7.22407	6.99668	6.6804	6.67109	7.30399	6.91718	7.11185	7.17609	6.73632	7.20488	6.3752
BACE2	6.00793	6.71362	6.39733	6.43098	5.92199	5.78357	6.83347	6.17454	6.07181	6.11754	5.89657	5.85679	5.73812	6.08979	6.50406	6.25029	6.26942	5.66844	6.34283	5.77364	5.60963	5.97567	5.92542	6.06813	6.23005	5.96777	5.8644	6.15639	5.86949	6.06827	6.30935	6.33168	6.51771	6.81099	6.34325	6.70579	6.48177	6.65648	5.93608	6.60167	5.44021
BAG3	9.48473	9.85551	9.64534	10.2389	9.52687	10.0399	9.36891	9.62902	9.60508	9.53403	9.65242	9.55507	9.68074	10.2543	9.9193	8.98906	10.2301	9.72786	9.99741	8.95427	9.57989	9.51113	9.73239	9.86862	9.6561	9.69595	9.63337	9.98349	9.75913	10.277	10.1327	9.62063	9.947	9.91916	9.81573	9.12581	9.37021	9.67339	9.94231	10.1147	9.29907
BAMBI	8.71971	8.87875	8.2046	8.55145	8.22499	8.61094	8.67366	7.8594	8.39876	8.28148	7.82279	7.89071	7.91722	8.47465	7.9613	8.02843	8.86109	7.99031	8.17987	8.29416	7.43204	8.73526	7.66874	9.07675	7.71511	8.12166	8.07761	8.94731	8.39344	9.01955	9.57366	8.05261	9.10143	8.90337	8.90227	7.89715	9.14404	8.08277	7.67057	8.53551	8.28473
BANCR	3.48133	4.32428	3.74418	3.86233	4.73291	3.7633	4.18262	5.51939	3.18055	5.04978	4.92486	4.67438	5.17453	4.14135	4.00952	3.82916	4.16551	4.21916	4.10033	4.82309	3.66671	3.68526	4.25338	4.37963	3.81766	4.68002	4.35635	4.39768	4.00672	4.10406	4.19234	4.04195	7.5753	3.86079	4.41612	4.33112	4.08914	3.88232	4.34029	5.48758	5.19128
BANF1	8.04051	7.82804	8.63163	7.83983	7.83086	8.55966	8.68152	8.65352	7.99983	8.46382	8.68756	8.49197	8.37309	7.65699	8.19597	8.96512	8.64251	7.9134	8.25708	8.82643	7.59026	7.45807	8.28813	8.41694	8.69513	8.97292	8.69307	7.89494	8.64729	8.24715	7.78706	7.99028	9.49423	7.75486	7.83028	8.18354	8.87185	7.6725	8.96795	8.6523	8.64759
BANP	7.07294	7.05456	6.71358	6.55056	6.5902	6.30294	7.03168	7.02097	6.82394	7.01534	6.94696	6.6514	6.54981	7.02177	6.8559	6.58778	6.88601	6.93857	6.26822	7.28309	6.66776	7.0858	6.91935	7.06812	6.54819	6.67786	6.25623	6.76788	6.70782	6.8315	6.52449	6.51572	7.38565	7.0303	7.19177	6.87732	6.89025	6.72165	6.53591	6.3302	7.10985
BARD1	4.01998	4.96097	4.05883	4.24071	3.99978	4.27315	4.47083	4.25802	4.46642	4.63109	4.3019	3.96076	4.16205	4.98981	4.73062	4.37829	4.8228	4.59728	4.18756	4.14049	3.69498	4.17476	4.18429	4.23747	4.33865	4.14494	4.17636	3.92064	4.46691	4.08352	4.37864	3.99981	4.71134	4.26335	4.70512	4.04252	4.25113	4.39895	4.09033	4.39659	4.10049
BASP1	5.41681	5.70944	5.07144	5.58539	4.87846	4.80235	5.45737	5.14195	5.46222	5.15131	5.32482	5.3528	5.10387	5.16508	5.05402	5.26598	4.99679	4.72255	5.67106	5.26803	5.24804	4.88916	5.40007	5.25513	5.2099	5.33706	4.83061	4.96697	4.90775	5.50554	4.92076	5.27772	5.7514	5.81629	5.28304	5.84358	5.54649	5.6619	5.06874	5.07964	5.28262
BAX	4.16334	4.80122	4.45086	4.5677	4.04736	4.68552	4.9004	4.86123	4.58289	4.61914	4.81325	4.55281	4.62964	4.76843	5.08157	4.3696	5.03577	4.60753	4.60691	4.21528	4.35259	4.36555	5.00006	4.63167	4.63921	4.5019	4.29611	4.60054	4.26668	5.00455	4.4565	4.60458	4.37374	5.20423	4.47054	4.54872	5.25641	4.83768	4.48244	4.15104	4.18193
BAZ1A	4.27379	5.50453	4.73956	5.19873	4.57617	5.2062	5.59484	5.31621	5.34088	5.22599	5.12928	5.06396	4.83286	5.0444	5.62739	5.25207	5.19278	4.65878	5.00697	4.65058	4.85434	5.44657	4.81579	4.74515	4.63637	4.78709	4.58197	5.23894	5.25457	5.14103	5.05085	5.28689	5.08381	5.51575	5.12547	5.38885	5.00861	5.34607	4.89593	5.67852	4.55789
BAZ2B	7.37207	8.35031	7.10429	7.71074	7.48801	7.61514	8.16944	8.18384	8.15945	8.18893	7.95794	7.78227	8.02403	7.94441	8.35875	8.40035	7.62075	7.97262	7.7128	8.07043	8.10914	8.08492	7.77788	7.77059	7.71048	7.77345	7.96509	7.72472	8.0181	7.22846	7.38135	7.43571	7.96618	8.21595	8.09886	7.28476	7.54901	8.04176	7.30506	8.2841	8.22139
BBS10	5.80459	6.71927	5.72308	6.67969	5.86586	6.13695	6.63351	6.5262	6.54668	6.48761	6.51664	6.33238	6.44066	7.13783	6.78262	6.36631	5.90099	6.35752	6.40444	5.91084	6.48603	6.67389	6.45021	6.82284	5.82599	6.17644	6.17454	6.49269	6.67473	6.10694	6.57214	6.24196	6.27337	6.56138	6.92712	5.55832	5.7263	6.19262	6.00966	6.65618	6.24107
BBS12	4.64099	4.85204	5.13925	5.45287	4.63685	5.50156	5.07421	4.7697	4.86382	4.47904	4.81398	4.35833	6.00698	5.18998	5.05665	5.48764	4.82878	5.15515	5.15876	4.92242	4.96348	4.61956	5.38833	5.86303	4.28023	4.80633	4.84965	5.22316	4.81785	4.08572	5.25231	4.98211	5.09508	5.03016	5.94521	4.0925	4.49181	4.72185	4.84269	5.88777	5.26327
BBS2	7.34876	7.54719	7.06648	7.3383	7.35143	7.29155	7.48081	7.34174	7.54953	7.42184	7.28657	6.69707	7.07636	7.76588	7.23977	7.22257	7.13517	7.44015	7.12608	6.9391	7.13838	7.26045	7.61183	7.66017	6.69717	7.24341	7.01115	7.60107	7.578	7.42036	7.75446	7.02107	7.46184	7.70979	7.90044	6.49226	7.38032	7.47867	7.10038	7.57386	6.98751
BBS4	5.7601	5.88948	5.34698	6.13641	5.97831	6.19019	6.10191	6.30466	6.2399	6.4055	6.05382	5.98762	6.33165	6.16069	6.21322	5.58602	5.89643	5.58043	6.2912	5.79201	5.32268	5.49484	6.06578	5.63245	5.80666	6.24683	6.13165	6.36909	6.5971	6.25955	6.41889	6.04596	6.00361	6.30368	6.33264	6.09101	6.42799	6.41042	6.35462	6.25863	5.62694
BBX	6.00707	7.09431	6.16899	6.81649	6.71226	6.5955	6.89589	6.88986	6.7349	6.71054	6.63624	6.5934	6.71414	6.73373	6.84211	6.68066	6.71422	6.77801	6.9018	5.83878	6.26728	6.23379	6.68323	6.15695	6.55659	6.66129	6.90399	7.01248	7.13806	7.11684	7.01898	6.74377	6.44148	6.99918	6.42906	6.66351	6.84805	6.93735	6.84929	6.91506	5.89748
BC022047	6.12223	6.78519	6.04113	6.3205	6.7628	7.08446	6.95863	6.94189	6.69927	6.9969	6.83924	6.6692	7.05184	6.78225	6.61196	7.54208	6.57763	6.97837	7.06573	6.86594	6.80398	7.08755	5.91427	7.07096	6.16248	6.4704	6.85275	6.53355	7.12013	6.58408	7.07645	7.1435	6.8064	6.5196	6.57441	6.44846	6.21822	6.68442	6.42151	7.18583	6.72702
BC032415	4.78021	3.92308	4.30459	4.0235	4.78314	4.10796	3.91204	3.85011	3.91568	3.92018	3.71786	3.9357	4.08267	3.85238	3.94694	4.56238	4.06888	4.58272	3.42896	4.13569	3.96516	3.7516	3.89666	4.2002	4.08641	4.02601	4.20239	3.58893	4.30676	3.63337	3.8843	3.91524	4.34131	3.92286	4.19306	4.31887	4.66042	4.24229	3.8398	3.95206	4.73718
BC039319	4.10919	3.28136	3.3825	3.56044	4.43491	3.49997	3.8733	3.69772	3.23755	3.47316	3.23572	3.43502	3.69119	3.24616	3.66531	3.43001	3.6786	3.52798	3.79453	3.29717	3.21758	3.41845	3.68719	2.88835	4.00488	3.94373	4.89684	3.50896	4.51643	3.71857	3.45296	3.30605	3.30017	3.54512	3.00674	3.65356	4.19477	3.6461	3.78246	3.17518	3.30764
BC041025	6.54429	5.34999	5.86268	5.70824	6.41926	5.7518	5.87572	5.98915	5.16002	5.44335	5.53599	5.53783	5.37693	3.8861	5.76077	6.50795	5.84157	6.27121	5.49525	5.07525	5.07565	5.40862	4.80066	4.75247	6.0261	5.97221	6.7091	5.33671	6.28313	5.87085	4.77698	5.95936	6.87866	6.43361	4.79383	6.56513	6.47932	6.1598	5.25095	5.07156	6.02083
BC042366	3.20939	3.35218	3.14403	3.85299	3.22186	3.09245	3.37194	3.29797	3.37194	3.43178	3.21282	3.31192	2.84579	3.32357	4.05584	3.39273	3.43502	3.37791	3.20443	2.81761	3.26435	3.28313	2.93027	2.71635	3.26408	3.19073	3.34843	3.45429	3.92745	3.35456	3.20763	2.93906	3.36695	3.50454	3.26783	3.05082	3.2048	3.09852	3.12674	3.85886	3.25167
BC047484	6.60797	6.83183	6.69927	7.00343	6.76443	7.05316	6.82225	7.12412	7.0692	7.29943	7.13693	7.06763	7.22795	7.6409	7.22074	6.99035	6.79722	7.29339	7.20462	6.80144	7.36013	7.21563	7.0211	7.30932	6.87362	6.80929	6.93134	7.21445	7.12809	6.66074	7.14117	6.7586	6.58603	6.76972	7.31365	6.54897	6.86226	6.79448	6.26182	7.05887	7.4069
BC062753	5.19693	6.01921	4.95323	5.66493	4.94975	5.20926	5.71812	5.36394	5.67152	5.6848	5.47663	5.48474	5.36958	5.80109	5.85662	5.54412	5.02739	5.45843	5.43508	4.86394	5.31068	5.80446	5.2865	5.90222	5.07331	5.24	5.08376	5.47677	5.4491	5.40863	5.72186	5.29169	5.86779	5.52539	5.89478	5.21083	5.49898	5.61506	5.35381	5.77149	5.14667
BCAM	6.68384	6.08896	6.42998	5.82741	6.31984	6.02534	5.77575	5.92821	5.65313	6.02743	6.01588	5.96811	5.99062	6.03973	5.88032	6.32146	6.11568	5.99507	5.90176	6.90956	6.1813	5.73898	5.96139	5.89674	6.28947	6.20896	6.48053	5.60263	5.92123	5.67583	5.83924	5.96562	6.46353	5.77694	5.69255	6.52577	6.11226	5.81115	6.19751	6.00847	6.14651
BCAR3	5.48507	6.65724	5.62305	5.09232	5.32827	5.91131	5.75566	5.4666	5.1366	5.5516	5.53834	5.53687	5.57368	5.65895	5.41901	5.94473	5.14975	5.21485	6.0122	5.44491	5.79909	6.08275	6.10198	6.30251	5.36473	5.93051	5.29995	5.71163	5.24897	5.26882	5.68004	5.6862	5.63781	6.20601	5.89672	5.13516	5.22845	5.73467	5.46847	5.78888	5.12465
BCAS2	8.34131	8.02066	8.21216	8.24078	7.94429	8.60991	8.23293	8.49257	8.52996	8.63993	8.46964	8.23068	8.5917	8.9026	8.61289	7.98539	8.7212	8.23232	8.56343	8.62968	8.51117	8.5572	8.66606	8.81046	7.82109	8.17429	7.53223	8.76128	8.77959	8.45144	8.77549	8.59763	8.48267	8.79822	8.8619	7.88392	7.99661	7.79762	8.27771	8.41595	8.73453
BCHE	8.13407	8.39263	7.40967	7.41036	6.88555	6.86147	7.51913	5.24136	6.78908	6.9444	7.13504	5.80209	5.83915	7.2938	6.06385	7.13154	7.57369	7.10129	7.46963	6.69413	8.47678	7.70264	8.53171	8.81992	6.71244	7.30383	7.53344	8.80826	6.65506	6.57957	6.87163	6.76365	6.39796	8.73579	7.30401	4.52023	5.22746	7.11439	6.77476	6.32028	6.52127
BCKDHB	4.38921	4.7886	4.75397	5.03099	4.83235	5.19191	5.19338	5.66776	5.63011	5.53308	5.58526	5.24054	5.52686	5.85494	5.28045	4.93057	5.04884	5.34284	5.15211	4.73942	4.86552	5.39614	5.21097	5.40371	5.08701	5.14995	4.86054	5.39108	5.14705	5.05353	5.32383	5.03324	5.17603	5.22041	5.85112	4.9444	5.12548	5.10715	5.15472	5.49145	5.00981
BCL2A1	3.2335	3.64633	3.54729	3.84795	3.53456	4.50611	3.90483	4.27767	4.52012	4.06605	4.30139	4.13253	3.05923	3.89967	4.01984	3.8801	3.87468	3.74753	3.70462	4.05314	3.95097	4.18906	4.20808	4.08824	3.8363	3.70072	3.64823	3.80604	3.89402	3.78338	3.86309	3.74261	3.91433	3.86291	3.97755	4.42946	3.59891	3.60996	3.73619	4.11461	3.8043
BCL6	6.92069	6.73577	6.75548	7.26575	6.81869	7.42031	7.42717	7.2209	7.166	7.4445	6.96254	7.10328	6.92668	6.86229	7.61408	7.26388	7.53264	7.76701	6.7356	7.57428	6.8169	7.09149	7.26185	6.91353	7.0563	7.89806	7.04516	7.08948	7.20393	7.0902	7.06544	6.56578	6.63532	7.01843	7.28661	6.83013	7.12768	6.88706	6.66825	7.20455	7.0534
BCL7A	5.72519	5.34894	5.61315	5.59987	5.556	5.56963	5.79115	5.37502	4.99868	5.36321	5.54532	5.48212	5.66346	5.62663	5.097	5.33073	5.52242	5.39837	4.92685	5.46557	5.12715	5.26288	5.3515	5.27842	5.37396	5.63018	5.94081	5.56138	5.71626	6.00476	5.90874	5.25063	5.54121	5.20973	5.51715	5.78875	6.38701	5.15188	5.87098	5.76987	5.50194
BCL7C	7.75989	7.17276	7.80659	7.07075	7.67153	7.57393	7.71042	7.90982	7.61637	7.78291	7.90293	7.71599	7.67027	7.70299	7.59849	7.53212	7.68498	7.17435	7.53738	7.95835	6.94264	7.3267	7.22328	7.63955	7.89878	8.08318	7.4681	7.7535	7.15956	7.88811	7.6736	7.85362	8.28604	7.40477	7.47387	7.88745	7.80981	7.58927	8.10335	7.39287	7.56309
BCLAF1	5.06471	5.90696	5.38081	5.62437	5.6243	6.11872	6.19062	6.20913	6.23562	6.28995	6.04356	5.99029	6.2605	5.42336	5.52879	5.47455	5.87273	5.8083	6.34662	5.20373	6.06276	5.72074	5.78107	5.53348	5.90689	5.97898	6.27439	6.38922	6.14378	6.35163	6.03032	6.08795	5.8858	6.08454	5.60037	6.06096	6.27495	6.28758	5.99072	6.20563	5.38832
BCO2	8.94416	8.95874	8.43809	8.23779	9.00116	8.32834	7.99185	8.52909	8.53954	8.81038	8.7323	8.15503	8.86814	8.06762	8.54077	8.29233	9.13001	9.17185	8.57966	7.66441	9.04568	8.35112	8.89961	8.11257	8.50633	9.00221	8.95148	8.8343	8.82845	8.62379	8.34188	7.46016	8.11083	8.6265	8.7454	8.17975	8.7783	8.8466	9.01215	8.976	8.90137
BCR	6.14495	6.02447	5.58105	5.66464	5.36709	5.78407	5.59118	5.27791	5.23597	5.25153	5.2799	5.00067	5.35672	5.47346	5.55977	5.51571	5.77835	5.31377	5.17474	5.79485	5.75129	5.28213	5.53234	5.85919	5.00516	5.20686	5.20066	5.26593	5.35298	5.56766	5.27635	5.39057	6.03179	5.95517	5.53054	5.9367	5.37358	5.4666	5.55382	5.74054	5.63632
BDKRB1	4.46553	4.98924	4.26716	6.46293	3.92885	5.69115	3.34602	3.1014	3.56104	3.8679	3.73209	3.60138	3.49801	3.9373	3.77499	7.48684	5.87473	3.84256	4.16197	4.25881	5.48509	3.75222	4.39864	4.89778	4.10407	4.05581	4.06237	4.45025	4.11917	3.98496	3.81005	3.91563	4.07268	4.00956	3.98629	3.86642	3.74972	4.43832	3.98073	3.81821	3.57759
BEGAIN	5.10864	4.85046	5.20072	5.07974	5.36292	4.61229	4.71613	4.77148	5.20796	4.67371	4.78367	4.74779	5.24746	4.78026	4.81215	5.23762	5.29621	4.94045	4.59359	4.41566	5.33192	4.6173	4.48473	4.81	4.88772	4.5873	5.07338	4.78163	5.18379	4.74571	5.04673	4.86165	5.22077	4.83124	4.73051	5.0879	5.42705	4.77801	4.64698	4.97821	5.62169
BET1	5.80246	6.95331	5.9093	6.1249	5.88848	5.93044	6.73895	6.5715	6.49689	6.46617	6.45087	6.28983	6.48989	6.9149	6.60496	6.01612	6.42177	6.026	6.53076	6.23512	6.06362	6.31052	6.37698	6.9053	6.10391	6.29841	5.7678	6.61597	6.34627	6.42351	6.66862	6.22123	6.8518	7.00767	6.96638	5.70151	5.46593	6.14034	5.97759	6.55824	5.99651
BEX1	8.19576	8.25736	8.07019	8.60106	8.36767	7.06287	8.3826	7.40247	8.589	7.3908	7.22738	6.87673	9.14631	7.49393	8.77233	8.00024	8.05484	7.95149	7.47405	8.06261	7.38631	8.38959	8.47811	7.24004	7.93105	5.69132	7.99196	8.25132	9.32211	8.06149	8.92626	7.38094	8.96331	8.04925	7.34245	7.33783	7.94307	7.92369	7.71887	8.62551	9.98695
BEX2	8.494	8.74152	7.79028	8.38548	8.7216	8.38391	7.46059	7.24982	6.89373	7.54629	7.55493	5.71082	7.86437	9.08117	8.78977	7.52398	8.29442	9.22399	7.34035	8.17683	7.93948	7.04831	8.10724	8.31784	8.89019	7.02306	8.3436	8.35748	7.4368	7.79708	7.98203	7.43924	7.42586	7.58695	8.13875	6.87151	6.66379	6.68846	7.62799	8.19782	8.20071
BEX4	7.23218	8.65329	8.22048	8.76242	8.17073	9.24464	8.62734	8.61253	8.30055	8.80909	8.82484	8.35547	9.04802	9.51763	8.48446	8.26104	8.54888	8.68751	9.09384	7.95658	8.44456	7.77643	8.52021	9.14625	8.43119	8.26141	7.98185	9.46471	8.90828	9.12206	9.39171	8.46973	8.57651	9.11186	9.14453	7.20827	8.47881	8.1869	8.72218	9.24089	8.6538
BEX5	7.11292	6.53186	5.82773	6.35426	6.1291	5.93054	5.81458	6.24316	5.82017	6.16433	5.76956	4.88106	7.36142	7.0006	6.29406	5.69449	5.87924	6.5471	6.85851	5.54575	5.06522	6.22654	6.31377	7.1353	6.2272	5.97043	6.86487	7.03453	5.23724	5.63453	6.70885	6.78264	6.78856	6.93389	6.49028	5.25363	5.22275	5.61403	5.9506	6.82072	5.62637
BFAR	7.41955	7.36771	7.5495	7.13407	7.62322	7.39521	7.70441	7.70763	7.33528	7.21807	7.32692	7.21741	7.25464	7.45971	7.84191	6.89046	7.54862	7.51114	7.53441	7.10984	7.14664	7.2989	7.56748	7.39406	7.24157	7.45836	6.81306	7.63189	7.78247	7.75039	7.37759	7.41426	7.77928	7.8513	7.71244	7.52595	7.24865	7.17128	7.58608	7.6157	6.45364
BGN	7.69404	8.66612	8.13963	7.84215	7.36682	8.04109	8.88919	7.9815	7.72498	8.03443	7.56712	8.23288	7.41399	7.50672	8.08472	7.9282	7.72591	6.94953	8.33804	8.77926	7.56981	7.31556	7.16044	8.04609	8.31968	7.8925	7.57524	7.02483	7.53918	8.55402	7.86404	8.62493	9.00874	8.53356	7.73205	8.87913	8.96026	8.39499	7.56558	7.63178	7.70355
BHLHB9	4.85978	5.74438	4.7988	5.34067	5.06163	5.11357	5.06304	5.09225	5.15759	5.33557	5.35711	4.91457	5.46585	5.36218	4.86352	4.83179	4.5355	5.25774	4.90444	5.34637	5.22419	5.24655	5.51249	5.41353	4.72267	5.14985	5.12957	5.52888	5.62067	5.05585	5.16356	4.75079	5.71911	5.45767	6.04771	4.98581	5.20063	5.17944	5.02975	5.37316	5.24201
BHLHE40	5.239	6.52254	6.30468	6.65464	5.86915	7.27568	6.66116	6.78956	7.01485	6.7841	6.14251	6.54572	6.05958	6.81529	6.35997	7.0886	7.36194	5.87091	6.14028	6.14939	6.31879	6.87159	6.16186	6.78666	6.22041	6.2059	6.4355	6.91777	6.63197	6.10122	7.60408	6.41771	6.3272	6.57008	6.52426	6.2966	6.56305	6.50291	6.17171	6.79615	5.72699
BHMT2	4.92148	5.11101	4.70605	4.26858	4.63671	5.11091	5.00312	4.89159	5.15395	4.56819	4.98789	4.57906	5.39917	4.76702	5.28534	5.50942	4.99509	4.33269	5.4979	4.9293	5.3945	4.58286	4.83773	4.46265	4.6831	4.81437	4.57951	4.7129	5.28228	5.01036	4.86499	5.13331	4.89228	4.90638	5.03561	4.19518	4.59725	4.89928	4.85107	5.10387	4.83969
BICC1	5.3375	5.9018	5.12231	5.11039	5.25125	5.43264	5.63683	4.73448	5.37871	5.07066	4.9031	4.94818	5.14797	5.30474	5.0951	5.18919	4.69443	4.76086	5.26699	5.37189	5.26306	4.96696	5.38438	5.56627	4.93344	5.27158	4.65751	5.30484	4.83628	5.62144	5.30001	5.50072	5.64336	5.87548	5.78214	5.28684	5.37472	5.55378	4.9388	5.8273	4.60398
BICD2	5.53211	6.31405	6.18112	6.53096	6.13038	6.05962	6.3467	6.15841	6.10518	6.25555	6.07967	5.94507	5.95801	6.21893	5.98301	5.7655	6.0135	5.84256	6.4519	5.12838	5.79586	5.91828	6.15281	6.15878	6.32271	6.1997	6.45503	6.48063	6.32354	6.46683	6.3671	6.18813	5.65429	6.38304	6.03751	6.30279	6.58617	6.4349	6.29505	6.2507	5.35761
BIN2	5.50924	5.60901	5.73665	5.2097	5.77731	5.43496	5.70675	5.9685	6.04381	5.59034	5.76829	5.75686	4.96378	5.78839	5.58254	5.52419	5.19769	5.58315	5.60888	5.84784	5.76289	5.90188	5.57123	5.75474	5.50204	5.43516	5.40346	5.41261	5.47935	5.50154	5.71574	6.23431	5.42774	5.42954	5.46037	6.67095	5.5743	5.60941	5.76045	5.14871	5.70506
BIRC3	4.4851	4.60731	4.41794	5.11679	4.21866	4.68936	4.35422	4.72194	4.95485	4.61806	4.26609	4.68413	4.82257	4.47451	4.44602	5.54259	4.92332	4.68438	4.69059	4.7887	5.29762	4.75577	5.07856	4.92747	4.29625	4.35416	4.35	4.17424	4.43656	4.59369	4.43922	4.46253	4.41116	4.74967	4.4323	4.65659	4.41457	4.80921	4.36629	4.54906	4.51468
BIRC6	6.25477	7.60053	6.39404	7.18009	6.79868	6.92141	7.45503	7.4443	7.39851	7.38602	7.35361	7.27306	7.36429	7.93693	7.43239	7.55264	7.16662	7.07805	7.23597	6.38013	6.88801	7.40321	7.10747	7.58189	6.87027	6.92168	6.908	7.28653	7.58242	7.07802	7.31425	7.00072	7.42064	7.32713	7.77743	6.79035	6.68151	7.01571	6.62593	7.58995	7.25766
BIRC7	4.84309	4.21114	4.94213	4.95921	4.45883	4.31674	4.61504	4.68232	4.41227	4.69542	4.81997	4.9527	4.56015	5.03289	4.79838	4.55526	5.02058	4.80151	4.7971	4.30212	5.38593	4.82878	4.43484	4.44864	4.78528	4.54175	4.33895	4.75342	4.51975	4.517	4.82607	4.87912	4.09322	4.45248	4.38116	5.05019	4.9023	4.06463	4.50024	4.48643	4.6423
BLM	6.31084	5.29708	5.30361	6.34397	5.47556	5.91902	5.16597	5.50592	5.12616	4.55885	4.93581	4.92448	6.84389	6.06955	5.81976	6.67051	4.69687	6.96569	5.61792	6.26963	6.30795	5.26161	6.40881	5.34521	5.56765	4.85978	5.4718	5.39479	5.78921	5.06645	6.00606	4.63854	5.63411	4.58098	5.32886	4.23624	4.93878	6.00326	5.51137	5.25387	6.58212
BLMH	5.38145	6.00275	6.30969	5.63152	5.87084	6.0365	6.14992	5.97327	5.82178	6.02581	5.6694	5.65658	5.91792	6.03484	5.95453	5.53184	5.86235	5.78467	5.87885	6.266	5.68934	5.60235	5.86431	6.11695	5.77288	5.59814	5.24048	6.03203	5.97101	6.05149	6.14689	5.73459	6.49146	6.53617	6.49263	5.63585	6.06708	5.91871	5.59256	5.68401	5.72709
BLNK	4.1718	4.53138	3.87535	3.11598	3.69403	3.55748	4.56859	4.93074	4.74258	4.52408	4.549	4.78785	3.587	4.50864	4.23437	4.47986	4.2655	3.83387	4.03215	4.6046	4.07297	4.44465	4.17614	4.23361	4.07286	4.02159	4.02788	4.00644	4.15384	4.11002	4.10162	4.04497	4.43519	4.63095	3.98118	4.71205	4.07167	4.22268	4.09674	3.93464	4.31119
BLOC1S1	9.08872	8.15343	8.71582	8.15156	8.49824	8.19235	8.48875	8.4359	8.20567	8.28658	8.41538	8.38866	8.38853	7.82221	8.74284	8.67143	8.55327	8.5306	8.36411	8.81635	8.68791	8.51324	8.45697	8.66732	8.67219	8.63637	8.40594	7.98809	8.19301	8.00499	7.984	8.48157	8.86554	8.27601	7.71435	8.44863	8.66512	7.93662	8.53394	8.30648	8.91502
BLOC1S2	7.37364	8.20047	7.65141	8.02299	7.10977	7.92369	8.42241	8.19767	8.21164	8.24078	8.28536	8.06785	8.33001	8.69893	8.31488	8.04524	8.40657	7.72975	8.20771	7.50824	7.86627	7.8846	7.40684	8.58551	7.39655	7.51808	7.26678	8.54975	8.37411	8.49747	8.46806	8.10858	8.25945	8.44307	8.68932	7.5367	7.77069	7.87017	8.09503	8.44816	8.0398
BLOC1S4	5.45217	6.13047	5.81181	5.58566	5.53247	6.31122	6.15804	6.18265	5.9172	5.97138	5.76513	5.42243	5.64785	6.1556	6.0042	5.6934	5.83659	5.39247	6.27182	5.20849	5.8042	5.88612	5.80479	6.5772	5.60099	5.79166	5.42954	6.51281	5.9819	5.95902	6.06105	5.85231	6.14213	6.47635	6.16642	5.13413	5.61951	5.70102	5.657	5.89724	5.56776
BLOC1S6	5.64989	6.89256	6.47249	6.45132	6.33166	7.02185	7.14063	7.07392	7.0189	7.08777	6.90263	6.82846	6.91783	7.14541	6.74323	6.27393	7.21648	6.46205	7.07511	5.90629	6.49268	6.43911	6.78542	6.75432	6.68919	6.66491	6.45155	7.10931	7.21114	7.18546	7.14531	6.78004	6.71083	7.4055	7.01618	6.46693	6.40214	6.96769	6.88345	7.17899	6.12081
BMP10	3.74715	3.5929	3.89017	3.28077	3.72055	3.64399	3.48176	3.39598	3.3965	3.51584	3.49711	3.6788	7.0999	3.60443	3.83238	3.67731	3.5916	3.55729	3.52316	4.71671	3.83725	4.02547	3.56396	3.90429	3.41109	3.97893	3.69699	3.47111	4.01463	3.47399	3.37951	3.60143	6.73229	3.65452	3.57545	4.33668	3.70142	3.44392	3.61976	3.43584	5.193
BMP2	4.97411	6.42121	5.23796	6.21067	5.39565	5.85447	5.12938	4.86937	4.88371	4.92437	5.25714	4.14789	5.28598	5.65418	5.04047	5.48959	6.18286	5.21186	4.78849	4.72507	5.19162	4.9966	5.14913	5.9515	5.682	5.37965	4.59609	5.08349	5.15714	4.8693	5.01263	5.15126	5.11616	6.13286	5.65818	5.15023	4.96826	5.6049	5.32016	6.61833	4.91398
BMP4	6.66279	7.19838	6.73162	5.4768	6.41313	6.17926	6.66054	6.16867	6.48901	6.42399	6.47177	5.99893	6.3827	5.6233	5.46504	6.83394	6.21712	5.89653	6.82348	6.81157	6.54	6.09268	6.58639	6.59618	6.07711	6.3301	6.02527	6.64217	6.17084	6.82727	6.53361	6.46737	6.97918	6.74637	6.3886	6.49231	7.21344	6.86389	6.34145	6.50946	5.7204
BMP5	5.13458	4.2899	4.75764	5.16005	5.69957	5.53249	4.75631	4.48322	4.44842	6.21178	5.89989	5.4517	3.23682	6.21285	5.48311	4.33884	5.75435	5.04669	4.73854	4.34651	4.88116	4.74903	5.21879	5.82665	4.26247	5.20079	6.2924	6.13036	5.14284	5.42791	4.51777	4.22581	4.34296	5.08542	6.33	4.47373	4.27278	4.96423	4.5383	5.4333	4.29235
BMPR2	5.18689	6.41288	5.74484	5.80926	5.49542	6.14996	6.44674	6.13631	5.95209	6.05028	5.8909	5.77307	5.88031	6.39478	5.99451	5.50463	5.84834	5.75902	6.22565	5.0625	5.38297	5.60126	5.73987	5.80557	5.84667	6.09401	5.74204	6.25563	6.27944	6.46716	6.2159	6.1683	5.89185	6.04409	5.8758	5.90147	6.41748	6.27377	6.25521	6.19251	5.15417
BMS1P6	5.09464	4.82737	5.57398	5.65266	5.25448	5.28371	5.28329	5.26848	5.31569	4.96881	4.9279	5.07808	5.42117	4.70968	4.76499	5.06063	5.12659	5.50337	5.05329	5.63291	4.95247	4.86979	4.9027	5.32088	5.53062	5.97798	5.77161	5.26609	5.49602	5.13197	4.69413	4.9699	4.82138	5.36027	4.76077	5.3434	5.38226	5.6924	5.45683	4.76569	5.84756
BMX	5.04697	6.24239	5.76228	6.36107	4.31929	6.56458	5.98975	5.06921	4.74973	4.9599	5.22569	4.37488	6.28819	5.02248	5.69063	5.44453	4.88658	5.31928	5.44131	6.33155	5.33546	5.71098	5.10954	6.22818	4.85482	5.00386	5.22129	5.12019	5.16656	5.24774	5.06685	5.34944	7.1237	7.45231	5.05606	5.36335	5.04776	6.08462	5.41166	5.7922	5.08955
BNC1	5.68202	6.5154	5.08547	4.37901	4.97829	4.13576	4.55788	2.40331	3.48032	3.48349	4.03625	2.88112	2.29794	3.88239	3.82146	4.54989	4.22958	3.91547	3.82675	4.14106	4.9021	4.35068	4.64548	5.44451	3.89543	3.8215	3.72804	5.14338	3.86719	3.89793	3.87734	4.10709	3.98014	6.67349	3.96991	3.90146	3.93563	4.82148	3.86487	3.58231	3.77902
BNC2	4.94629	5.65662	4.73927	4.44932	4.80455	4.43707	4.58863	4.21134	4.22161	4.41298	4.53404	3.83905	3.9671	4.46529	4.31268	5.22226	4.75678	4.03668	4.40419	4.73646	4.86218	4.62901	4.77481	4.57751	4.27762	4.36573	4.28545	4.94758	4.37893	4.45048	4.3049	4.38102	4.38432	5.36379	4.42203	4.37123	4.53027	5.30629	4.31612	4.12053	4.409
BNIP2	6.99708	7.74137	7.09959	7.20699	6.79873	7.41158	7.46937	7.22365	7.19888	7.58446	7.1646	7.33668	7.26462	7.87095	7.67568	6.82558	7.13969	7.13954	7.45619	6.83246	7.28294	7.78518	7.33405	7.88975	6.93034	7.12332	6.42244	7.62777	7.86575	7.55684	7.62856	7.24065	7.65812	7.70304	7.86489	6.61597	6.71451	7.10716	7.2031	7.88711	7.1255
BNIP3	8.06045	8.4202	8.94229	9.24251	8.5631	8.83858	9.02744	8.87342	9.09183	8.81051	9.14911	8.94514	9.28992	8.99348	8.60105	8.30682	8.59959	8.58958	8.99324	8.08084	8.40208	8.9385	8.95846	8.98311	8.48743	8.80205	8.7473	9.26676	9.26397	9.48559	9.18223	8.65262	9.13208	9.15672	9.24592	8.54932	9.1194	8.60787	9.19287	9.4102	8.876
BNIP3L	8.61123	9.31534	8.58764	9.11147	8.6772	9.39464	9.63194	9.16453	9.34886	8.97897	9.27828	8.87749	9.4718	8.94301	8.49062	9.13266	8.38012	8.75861	9.36696	8.9224	8.97863	9.36807	9.09792	9.13079	8.6881	9.29029	8.78003	9.36559	9.21365	9.29049	9.36918	9.62362	9.22743	9.68962	9.36565	9.33733	9.43751	9.3743	9.10491	9.37465	8.03471
BOD1	7.86843	7.76171	7.61153	7.68745	7.44211	7.90786	7.98681	7.96983	7.71645	7.88292	7.81355	7.8073	8.19018	8.13074	8.32198	7.11851	7.73809	7.1863	7.67646	8.11616	7.23437	7.99398	8.18373	8.27701	7.2724	8.02147	7.2088	8.28399	8.12519	8.13351	8.08454	7.54535	8.06453	8.19703	8.66141	7.74949	7.67229	7.57614	8.12202	7.96452	7.96932
BOK	6.63578	6.42034	5.42609	4.59379	6.08307	5.69523	5.18355	6.12592	6.41285	5.59802	6.50429	5.32115	4.32127	5.29802	5.78798	5.37393	5.43088	5.15457	5.09863	5.2516	5.66514	8.54603	5.67412	6.49798	5.61896	6.96658	4.9117	4.7673	4.82986	5.87045	5.47572	6.57884	6.62397	5.63388	5.47709	6.17588	5.47446	5.61724	5.96759	5.47446	5.26364
BOLA3	10.0777	9.0808	10.2346	10.0118	9.66552	10.0047	9.71066	10.0598	10.08	10.2128	10.0721	10.0698	10.3634	10.652	10.1305	9.76905	9.68798	10.159	10.4079	9.99734	10.0427	10.2994	10.1781	10.0738	9.50957	9.56678	9.32775	10.4288	10.161	10.3531	10.3688	10.0673	10.2081	9.91778	10.0563	9.16588	9.75064	9.98644	9.92112	10.3233	9.96957
BPGM	4.65791	5.12848	4.56208	5.17843	4.95422	5.38934	5.19925	5.53325	5.42469	5.37469	5.3078	5.34803	5.491	5.66087	5.67702	5.33661	5.27365	5.26685	5.39348	4.86117	4.91697	5.33771	5.14997	5.47885	4.88922	5.1028	5.08974	5.29078	5.15915	5.23259	5.90613	4.95986	5.45755	5.59075	5.73008	4.5902	4.85591	4.91582	5.14557	5.51842	4.86235
BPHL	5.70778	5.25264	5.82054	5.38793	5.93089	5.78205	5.92698	6.10655	6.29476	6.01964	6.63129	5.87491	5.69415	6.55346	5.97527	5.33984	5.61471	5.67467	5.87865	6.23022	5.7293	6.0309	5.66532	5.80677	6.12179	6.16745	5.48795	6.46861	5.74364	5.54575	5.87859	5.96892	5.71326	5.53173	6.45472	5.59945	5.95664	5.75128	6.44841	5.88183	5.47101
BRAF	4.83577	5.27187	4.77106	5.72269	5.0725	5.53247	5.14774	5.483	5.42664	5.4399	5.39326	5.15631	5.36612	6.0182	5.44964	5.4923	5.53935	5.50044	4.9513	4.82941	5.15324	5.18148	4.61876	5.60719	5.12673	5.19837	5.23672	5.2148	5.59507	5.34215	5.56666	5.02223	5.55384	5.3798	5.74144	4.74642	5.02596	5.13443	5.00637	5.82211	5.36198
BRD1	6.10344	6.70664	6.25717	6.11456	5.84436	6.63782	6.65214	6.59286	6.22174	6.33667	6.20077	6.21272	6.52536	6.33413	5.67305	6.33443	5.86788	6.56609	6.45998	5.54532	6.21632	6.39992	6.43188	6.68317	5.41268	6.02775	6.09789	6.77858	6.4638	6.53987	6.96436	6.50538	7.01257	6.71872	6.96563	5.70471	6.11888	6.58796	6.2499	7.31705	5.82128
BRD2	7.67328	7.90475	7.75352	7.23466	8.06666	7.74636	8.17636	8.28606	7.44658	7.37581	7.83148	7.44957	7.6398	7.47935	7.77604	7.89992	8.44836	7.55905	7.34619	7.09194	7.48072	7.32174	7.56933	7.26394	7.87676	7.99311	8.09327	7.58342	8.08112	7.83242	7.65705	7.63866	7.61178	7.87415	7.30407	8.58787	8.61995	7.97086	7.80411	7.19682	7.39994
BRE-AS1	3.99608	3.85795	4.43457	4.49307	3.88526	5.33836	4.05384	4.10027	4.78616	4.56342	3.92727	3.65762	4.26344	4.44622	4.23134	4.09813	5.47404	4.19073	4.18864	4.14275	4.52913	4.52491	4.45501	4.65085	4.44537	4.43145	4.04655	4.33603	4.03634	3.51892	4.90828	4.18754	3.56464	3.9954	4.1498	4.35566	3.93115	4.53962	3.9536	4.54149	4.17004
BRI3BP	5.27315	6.33494	5.33482	5.51112	5.57922	5.67712	5.98214	6.00887	5.59187	5.82463	5.51216	5.66495	5.34426	6.16037	6.18244	5.4504	5.51868	5.25905	5.43368	5.76485	5.35561	5.95458	5.57571	5.95736	5.12903	5.55932	5.23508	6.00809	5.6105	5.8556	5.56588	5.6285	5.83746	6.24759	6.22876	5.40076	5.29156	5.3628	5.3155	6.31718	5.83617
BRICD5	5.42488	5.02764	5.64455	5.64909	5.96437	5.48886	5.12107	5.66568	5.577	5.1721	5.61556	5.72952	5.58707	5.07822	5.63082	6.13435	5.31213	5.41031	5.01221	5.66461	5.61478	5.81461	5.47287	5.55419	5.48334	5.65315	5.66994	5.48923	5.12039	4.81445	5.25291	5.52473	5.85637	5.19688	5.71915	5.90913	5.45385	5.09432	5.45239	5.78606	5.91872
BRINP2	3.82134	5.37928	3.43879	4.34751	3.516	3.31989	4.13247	3.01213	4.14628	3.25713	3.38962	3.09934	2.89173	3.52468	3.30159	3.94667	3.64346	4.01987	3.59535	3.6779	4.16972	3.84651	3.21708	3.56337	3.62799	3.68455	3.71707	3.69109	3.61613	3.82333	3.64946	3.86445	3.5444	4.32803	3.66619	3.653	3.62895	3.8557	3.55432	3.5854	3.78286
BRINP3	3.31346	3.36967	3.04693	2.79239	3.29897	3.49754	2.69823	2.80554	3.23481	3.48242	2.73398	3.73156	4.64601	4.21972	3.1523	3.17584	3.43309	2.98251	2.99465	4.06499	3.28721	3.16419	3.11642	3.64828	3.33477	2.95193	3.06072	2.95296	3.12969	3.29918	3.10775	3.0762	4.21062	3.2865	3.54047	3.08177	2.95738	3.05764	3.28566	3.45219	3.48464
BRMS1L	4.80998	5.67889	5.18179	5.5941	5.00881	6.03375	5.97132	5.95785	5.64721	5.87795	5.85588	5.86138	5.97986	6.12652	5.77723	5.29954	5.876	5.56437	5.83375	5.61486	5.66126	5.92277	5.78456	6.08459	5.45815	5.49407	5.22248	5.89706	5.98446	5.76459	5.93179	5.56742	5.80215	5.89139	6.07498	4.89008	5.56431	5.46782	5.63027	5.92088	5.28781
BSG	7.97324	7.886	8.74287	8.61653	9.03218	8.9552	8.875	9.07671	8.63515	9.11757	9.1237	9.23525	8.93854	8.31242	8.60252	9.11722	9.25325	8.8377	9.17378	8.5904	8.18944	8.15264	8.59617	8.40704	8.85914	9.00438	8.8873	8.88391	9.14939	9.42893	8.80225	8.30587	9.23196	8.80338	8.64752	7.80004	9.27195	8.83097	9.49461	8.56354	9.07992
BST1	4.62135	5.21719	4.43959	4.25453	4.48185	4.43168	4.75187	4.7271	5.08092	4.87121	4.99533	4.59482	5.12802	4.47781	4.41941	5.03795	4.56908	4.5978	4.73722	4.69175	4.61466	4.7143	4.41981	5.73191	4.15778	4.78467	4.40058	4.96495	4.21756	4.5744	4.60045	4.96354	4.82502	5.44393	5.33282	4.70295	4.74189	4.97536	4.68265	4.70561	4.42917
BST2	6.98921	6.85536	6.78827	6.8954	6.74981	7.20782	8.15051	7.94694	7.27721	7.36986	8.38261	7.35718	6.74112	7.33716	7.67169	6.65269	7.17328	6.93762	7.63059	7.88591	6.96182	7.45007	7.22111	7.36984	7.30129	7.41267	7.42785	7.30495	6.8362	7.7151	7.31556	7.25714	7.86171	8.00015	7.31449	8.07032	7.55261	7.0373	8.37626	7.13686	5.57702
BTAF1	6.73161	7.15054	6.24822	6.92649	6.89494	6.9598	7.28432	6.86061	7.13513	6.98596	6.80463	6.49687	6.69562	6.61006	7.08916	7.21488	7.17861	7.04759	6.68075	6.81631	7.16311	7.4847	6.18746	7.25974	6.66678	6.7722	6.45078	7.09599	7.05963	6.43269	6.93466	6.827	6.71386	6.95683	7.52286	6.72245	6.58627	6.75269	5.95773	6.96967	7.53705
BTBD1	10.589	10.1169	10.0782	10.636	9.85359	10.1576	10.2532	10.2933	10.3475	10.5313	9.95163	10.2913	10.4004	11.009	10.7717	10.0108	10.2763	10.1232	10.4246	9.84465	10.5247	10.5797	10.4581	10.5382	10.0002	9.63154	9.67425	10.3042	10.9917	10.4775	10.2821	10.2669	10.605	10.4783	10.4443	9.65903	10.1564	9.94953	10.0011	10.663	10.4526
BTBD10	6.14549	7.08754	6.499	6.97014	6.31785	6.73321	7.11908	7.0223	7.12269	7.20049	7.10501	7.03485	7.0678	7.22125	7.28837	7.01067	6.64663	6.6711	6.90558	6.90968	6.40969	6.71243	6.67566	7.19267	6.85512	6.70734	6.42163	6.93982	6.87907	7.16419	7.28475	6.89513	7.34279	7.35243	7.33005	6.18629	6.81826	6.97621	6.84613	7.03342	6.37874
BTBD18	4.74538	4.51448	4.31188	4.66961	4.16231	4.16266	4.146	4.22412	4.2023	4.21254	4.25487	4.14195	4.30907	4.12796	4.51933	4.30304	4.81439	4.30703	3.81453	4.84071	4.1377	4.27143	4.50395	4.19979	4.01779	3.99958	4.50795	3.9063	4.53126	3.90898	3.98799	4.15026	4.22035	4.09688	4.24678	4.98692	4.19207	4.12204	4.1375	4.16412	5.36184
BTBD2	5.32772	5.49532	5.97363	5.40476	5.56829	5.63544	5.77255	6.02268	5.65877	5.96531	5.77454	5.93141	6.10359	5.29245	5.71877	6.07793	5.61034	5.7169	5.54711	6.43607	5.72468	5.48805	5.88749	5.5081	5.74613	6.05354	5.95949	5.55362	5.60698	5.41925	5.3651	5.65484	6.25128	5.46524	5.21246	6.04001	6.1262	5.69852	6.17733	5.29228	6.02524
BTBD3	5.88074	7.06096	6.56245	6.63054	6.62475	6.66391	7.17204	7.00775	6.74542	6.99522	7.13986	6.85854	7.00829	7.12673	6.99233	7.00643	6.11913	6.57155	6.98701	6.74899	6.06871	6.79389	6.91085	7.28818	5.94706	6.98701	6.3256	6.92901	7.06109	6.6434	7.04092	6.42851	7.51667	7.24402	8.09087	6.56845	6.48122	6.66576	6.55121	7.4607	6.18751
BTG2	6.42819	7.22602	6.88308	7.15508	6.59819	7.93291	7.32057	7.16449	7.81749	7.33045	7.31035	7.02437	8.25371	7.21648	6.84146	7.79337	8.55223	7.54922	6.83018	6.72579	7.46319	6.98088	7.38821	7.74829	8.85352	8.10578	7.31455	7.64072	6.81447	6.71962	7.96962	6.96534	6.73534	7.37874	6.85886	7.17595	7.07211	7.65655	7.12657	8.11105	6.34513
BTN3A2	6.88957	6.90659	6.66414	5.10463	6.28568	6.29275	6.8645	6.78047	6.70753	6.74918	6.66217	6.57006	6.0717	6.56705	6.72184	6.73621	6.27696	5.51477	6.87941	6.04438	6.50807	6.23803	6.43906	6.73694	6.14049	6.7763	5.78168	6.81215	6.5183	6.75701	6.49613	6.53645	6.82767	7.42565	6.23996	7.08918	7.03939	6.49066	7.55556	5.87864	5.30585
BTN3A3	5.47023	5.68115	5.29887	4.49657	4.86967	5.3462	5.50378	5.9024	5.64494	5.86324	5.88735	4.8607	4.79486	5.34413	5.65232	5.18275	5.63721	4.37043	5.24043	5.2918	5.48198	5.13243	5.02932	6.13463	4.87458	5.44677	4.63571	5.72048	5.26601	5.07965	5.34959	5.15071	5.91286	6.59047	6.05307	5.50081	5.61728	5.57039	5.78904	5.09371	4.58164
BTNL9	6.51356	6.0028	6.29789	6.71587	6.83	6.75007	6.43624	6.40101	6.45741	5.94848	6.76355	6.52343	6.00928	6.44993	6.76152	6.46286	6.10807	6.73909	6.32717	6.01484	6.23719	6.69786	6.14356	5.90904	6.78493	6.73313	6.70658	6.1697	6.91342	6.55179	6.51758	6.64323	5.78165	5.83702	6.10297	7.42624	6.72516	6.40097	6.98107	6.17719	5.77833
BUD13	5.81821	6.0356	5.33326	5.73416	5.3257	5.30086	5.91492	6.03696	5.81456	5.89754	5.83328	5.52588	5.58992	5.68985	5.80098	5.37486	6.19339	5.66678	5.51149	5.93225	5.24628	5.75507	5.82565	5.87428	5.43699	5.55678	5.34503	5.48376	5.81885	5.4149	5.82924	5.51344	6.25189	5.75553	5.95307	5.36525	5.79725	5.3291	5.55138	6.05998	6.39348
BVES	5.23977	5.55259	5.54701	6.01948	5.66285	5.93749	5.73291	6.165	5.99353	6.53765	6.37808	6.16504	6.09037	6.0936	6.11878	5.62272	6.5382	6.0951	5.7682	4.67877	5.91567	5.61715	5.65688	6.36048	5.52509	5.90104	5.78794	6.4493	5.77328	6.52011	6.20619	5.66811	6.72761	5.9037	6.33036	5.51013	5.69499	5.6568	6.43129	6.68396	5.40803
BZRAP1	6.27587	5.24485	5.49314	5.0278	5.59709	5.48657	5.17362	4.83563	5.22731	5.22205	5.35415	5.23183	5.1976	5.28573	5.6857	5.48443	6.04625	5.02046	4.70691	5.24348	4.65691	5.38316	5.71233	5.40463	5.55063	5.74233	5.61683	5.27093	5.3531	4.80824	5.32454	4.47683	5.01328	5.06941	5.61467	5.37401	5.63512	5.08379	5.11634	5.67479	5.82062
BZW1	6.34339	7.84373	6.94135	7.30144	6.28631	7.35109	7.68768	7.25622	7.43791	7.32905	7.35563	7.25315	7.52933	7.531	7.46258	7.20191	7.48941	6.87251	7.36826	6.37503	7.29085	7.54987	7.25631	7.95823	6.67771	6.97865	6.48441	7.44643	7.22447	7.31713	7.2674	7.27569	7.67666	7.86817	7.61269	6.92036	7.07031	7.61281	7.01005	7.82634	6.74562
BZW2	10.8511	10.6781	10.798	11.0181	10.7179	11.0253	10.6418	11.3325	11.1499	11.5111	11.3679	11.3045	11.3509	11.5718	11.437	11.1436	11.2273	10.8586	10.7523	10.3065	10.8715	10.8928	11.0382	11.2148	11.0877	11.1193	10.9259	11.31	11.1985	11.1385	11.2937	10.7353	11.4084	10.8739	11.5176	10.9368	10.9533	10.625	11.2304	11.178	10.8366
C10orf10	7.07133	6.2588	6.27578	5.84556	6.41959	7.66369	7.66351	6.91012	7.18088	6.47665	6.97279	6.52416	6.68339	5.95579	6.28738	6.66104	5.91156	7.20224	5.88365	7.48255	6.28536	7.208	6.4024	6.45047	6.26891	6.74745	6.49458	6.16652	7.85674	6.83788	6.83019	6.87102	7.14448	6.61741	7.11396	7.38062	7.56873	6.12966	7.24822	7.43295	6.17528
C10orf11	6.67139	5.83971	6.27567	6.4459	6.15205	6.36241	6.45767	6.41432	6.4772	6.54574	6.33907	6.58966	6.67716	6.64226	6.4148	6.47194	6.19934	6.40498	6.52768	6.61358	6.90604	6.62804	7.03215	6.12028	6.50254	6.42127	6.55446	6.36615	6.2427	6.46465	6.56615	6.3713	6.69393	6.32194	6.1949	5.61281	6.19158	6.46317	5.8054	5.95971	6.28745
C10orf2	5.64117	5.37126	5.2567	5.23846	5.09633	5.0899	4.82423	4.82223	4.79737	4.71873	5.13583	4.80655	4.95111	4.98	5.01727	5.21819	4.4331	4.83541	4.87859	4.98	5.55779	5.51028	4.51737	4.96393	4.77308	4.92026	4.67819	5.36262	4.8849	4.98196	5.38183	4.57724	5.5209	5.05663	5.71765	5.2425	4.80323	5.0668	5.16119	5.23699	5.45688
C10orf32	7.77474	8.26205	7.76317	8.28521	7.31203	8.60166	8.44943	8.05716	8.223	8.4277	8.34036	8.08235	8.70977	8.93679	8.38424	7.95693	8.03485	7.54616	8.3657	8.13444	8.51622	8.59952	8.29545	8.62024	8.12586	8.1908	7.60894	8.34048	8.73064	8.61217	8.46697	8.30263	8.57403	8.41115	8.83228	7.61503	7.74404	8.00385	8.1055	8.60989	7.59949
C10orf54	6.58487	6.27896	6.28303	5.57223	5.91487	5.49749	5.80906	5.66234	5.87545	5.83646	5.86831	5.68166	5.13007	6.0264	6.01693	6.04864	6.10898	5.59818	5.8032	5.77179	6.12179	5.93252	6.26316	6.1389	5.80804	5.79601	5.48541	5.96043	5.68529	5.9276	5.61749	5.87647	5.68949	6.37299	5.51394	6.18076	5.91227	6.34244	5.71516	5.80686	4.67914
C10orf71	7.25393	6.45047	6.92365	6.64398	7.42406	6.35049	6.79244	6.52428	6.54857	6.16851	6.59057	6.83717	6.79118	6.49116	6.67354	6.73824	6.99231	6.4652	6.18671	7.56512	6.24761	6.37719	6.88508	6.53306	6.59285	6.19901	6.76919	6.53529	7.05654	6.5112	6.55765	6.11477	7.37826	6.00978	6.8666	7.35888	7.99466	5.89117	7.21803	6.64677	7.56403
C10orf71-AS1	5.86586	4.8736	6.37802	5.95762	5.96881	5.69161	5.81067	5.80314	6.16743	5.73166	5.92807	5.90062	6.5162	6.37534	6.60586	5.65276	5.09314	5.19263	5.68981	6.01461	6.26535	5.88432	6.34795	5.68396	5.62303	5.15912	5.90438	5.89975	6.18894	5.66553	6.09676	5.49975	6.12479	5.35226	6.21148	6.18124	5.93882	5.65524	6.10234	6.12105	6.12207
C10orf76	6.53768	5.17925	6.11918	5.87963	6.0502	6.10896	5.85299	6.22594	5.74991	6.06297	5.80927	6.08373	6.11279	6.28415	5.8567	5.75514	6.18389	6.41003	5.54287	6.31351	5.63956	5.60969	5.94363	6.18261	5.87866	5.68667	5.8985	6.32371	6.26676	5.60776	6.62573	5.67251	6.33825	5.90508	6.50328	5.48502	5.97129	5.46892	6.02667	6.12251	6.5039
C11orf21	5.96444	5.57303	6.24916	5.61654	5.92447	5.83351	5.3921	6.09782	6.07717	6.09262	6.10845	6.19548	5.56479	5.85074	5.76729	6.48283	5.58065	6.07061	6.10398	5.91398	6.49591	6.16372	6.26884	6.35056	5.33845	6.0693	5.54707	6.40795	5.73693	5.7359	6.37556	5.64312	5.19571	5.78688	5.94935	5.3404	6.06657	6.13067	5.91671	6.04457	5.64229
C11orf24	7.45304	7.51659	7.46015	6.99911	6.72815	6.74845	7.31201	6.99813	7.2382	7.39224	7.00536	7.01366	7.03155	7.28889	7.52522	7.06442	7.45369	6.56933	7.09529	6.88801	6.71838	7.04713	6.33522	7.34853	7.30456	6.8906	7.10589	7.20142	7.17534	7.69971	7.31772	7.41537	8.16611	7.34838	7.06373	7.02221	7.218	7.26288	7.03018	7.11812	6.8135
C11orf71	5.63492	5.38903	5.65552	5.46875	5.60267	6.03235	5.42178	6.10637	6.11408	6.05604	6.03711	6.05049	6.03437	6.30971	5.84589	6.07076	5.76913	5.92345	5.95345	5.85848	5.95931	5.81571	6.19383	6.18829	5.4993	5.67534	5.47858	5.91627	6.22912	5.59775	6.32784	5.44817	5.57421	5.2401	6.37725	5.53378	5.255	5.43947	5.98073	5.75737	5.98718
C11orf73	6.98456	7.11741	7.35758	7.51586	6.71107	7.2372	7.68195	7.7044	7.38484	7.81698	7.89009	7.7132	7.66978	7.9857	7.75736	6.71766	7.38405	7.3398	7.79522	7.1933	7.49532	7.56266	7.58903	8.24687	6.92973	7.40266	6.57642	8.05468	7.62061	7.84689	7.80815	7.55102	7.94221	7.81563	8.15124	6.56498	7.17598	7.14543	7.5842	7.82411	7.01088
C11orf74	7.72044	6.64231	7.60315	7.58355	7.33354	7.67913	7.47322	7.45969	7.66887	7.56869	7.61253	7.53514	7.86666	7.73127	7.70522	7.64007	7.36099	7.60607	7.68036	7.15813	7.65816	7.75815	7.76215	7.84921	7.39222	7.32308	7.16973	7.97467	7.73514	7.66318	8.12992	7.46366	7.43234	7.628	7.92876	6.52803	7.05053	7.33928	7.35647	7.81976	7.55413
C11orf83	6.8984	5.82801	6.41705	5.99825	6.16466	5.742	6.20009	6.30975	6.27995	6.55562	6.45042	6.1963	6.48637	6.03384	6.864	5.73517	6.15213	6.27445	5.64237	6.87377	6.47803	6.4846	6.78473	6.43375	5.91779	5.87049	6.53407	6.07975	6.03954	5.98354	6.04363	5.86253	6.95157	6.07479	6.5039	6.55753	6.27531	5.98498	6.3376	6.03905	6.70935
C11orf96	8.06598	9.10274	8.58089	10.0588	7.73672	9.99058	9.52618	9.04303	9.66907	9.66731	8.7197	9.06318	9.38998	8.70233	9.27596	9.59057	11.2396	9.6809	9.53306	9.75057	7.88225	9.42916	9.30623	9.68514	9.5443	10.3639	9.18372	8.83081	7.75323	9.07728	8.97831	9.00012	8.85215	9.2035	9.03224	9.58846	7.97597	9.29649	9.33434	10.7875	6.90064
C12orf10	7.41034	6.69879	7.04837	6.3106	6.87078	6.93318	6.76514	6.98757	6.60855	6.97473	6.80045	6.56981	6.66738	7.07551	6.8739	7.05573	6.58823	7.00919	6.95259	6.42046	5.71014	6.34316	6.75369	7.27556	6.51148	6.71061	6.39911	6.93049	6.84566	6.91353	6.93719	6.92714	7.51374	7.10765	7.21462	6.74588	6.58091	6.75246	6.98782	7.33572	6.79091
C12orf29	5.06865	5.58492	5.18129	5.49637	5.1075	5.67846	6.08737	5.97626	5.46577	5.78995	5.91542	5.66507	6.23168	5.99218	5.84451	5.73789	5.37971	5.53099	5.74755	5.28444	5.53938	5.43261	5.87005	5.94119	5.36244	5.47912	5.33542	5.97917	5.86297	5.67438	5.51098	5.4833	5.83995	6.0945	5.96247	5.55763	5.15885	5.71422	5.6715	5.75286	5.35642
C12orf43	5.62393	5.05927	5.30295	4.88868	5.30167	5.019	5.00732	5.2948	4.99995	5.2726	5.10297	4.79864	4.88995	5.47239	5.67486	5.0179	5.24757	4.93033	5.1901	5.1275	4.78554	4.80516	4.75457	5.44776	4.96859	4.79484	5.0529	4.94361	5.51798	5.00349	5.52726	4.77752	5.70318	5.09819	5.49577	5.10287	5.16242	4.873	4.96477	5.5861	4.7528
C12orf5	4.64655	5.51019	5.33643	5.94148	4.71146	5.80587	5.09267	5.61745	5.37142	5.39555	5.15361	5.73535	5.52645	6.77413	6.07413	5.04116	4.9794	5.14709	5.81566	4.9462	5.12445	5.23839	5.34209	5.89546	5.1291	4.71752	4.50702	5.54026	4.90185	5.82113	5.93639	5.38908	5.84275	5.32571	5.69377	5.05083	4.93786	5.54914	5.02819	6.3687	5.26318
C12orf57	10.6416	10.2367	10.3774	10.288	10.2728	10.273	10.5379	10.5345	10.1826	10.8888	10.5203	10.1327	10.1118	10.7108	10.4574	9.44266	10.3897	10.2795	10.3168	10.7592	10.0295	10.5489	10.5591	10.768	10.211	10.5832	9.79987	10.5913	9.94611	10.4619	10.2052	10.3188	10.9274	10.7611	10.7708	10.3837	10.4283	10.283	10.6068	10.5805	10.7889
C12orf73	5.49136	5.4545	5.63208	5.64667	5.62889	5.25631	5.45785	5.51321	5.54875	5.56824	5.67877	5.58867	6.06335	5.49787	5.80265	5.60304	5.19903	5.63434	5.57556	5.54729	5.80799	5.81923	5.59276	6.10401	5.04904	5.13867	5.13569	6.00009	5.63554	5.41053	5.73823	5.47201	5.81636	5.2384	6.16426	4.96122	4.98111	5.39051	5.76331	6.00758	6.12161
C12orf75	4.11313	5.09038	4.73664	4.72007	3.94114	4.63167	5.15832	5.45848	4.88146	5.36628	4.65994	5.25514	3.34394	5.16752	4.49473	4.9664	4.33448	4.27149	4.93961	4.49005	4.49924	4.94214	4.73001	5.50851	4.5059	5.94185	4.35658	4.84708	4.1318	4.30634	3.99795	5.12692	4.76036	5.6025	5.43885	4.10982	4.28621	5.13839	4.88669	4.94904	4.25193
C14orf119	7.78539	7.87235	7.69442	7.66283	7.33695	7.56809	7.76946	7.51204	8.06072	7.89116	7.91471	7.66556	7.88989	8.3242	7.875	7.3398	7.82347	7.21307	7.83515	7.2215	7.7503	7.95952	7.72425	8.46954	7.17871	7.6789	6.7335	8.20462	7.96521	7.94119	8.23092	7.87552	8.36763	8.16319	8.47322	7.1849	7.57042	7.75787	7.85244	8.0638	7.32507
C14orf132	5.90963	5.35531	5.68379	5.12575	5.28284	4.85371	5.41754	5.09129	5.15842	5.10268	4.73344	5.00255	5.54479	4.91754	4.85064	5.9028	5.01241	4.89304	4.9464	5.28338	5.03316	5.27149	5.13755	5.27593	5.12453	5.20072	4.924	5.11019	5.26038	4.82403	5.04152	5.3543	6.29666	5.45871	5.42696	5.55628	5.90341	5.60418	5.16071	5.50205	5.13075
C14orf142	4.51661	5.31966	5.38	5.62785	4.73641	5.62642	5.46294	5.8687	5.50169	5.97797	5.71826	5.75444	5.89775	6.38958	5.92862	4.97831	5.61672	4.82071	5.99552	5.19857	5.19701	5.21709	5.57384	6.19049	4.63325	5.50189	4.82424	6.33259	5.77714	5.64066	6.02117	5.50107	5.64207	5.69187	6.44993	4.9869	5.00672	5.35521	5.50539	6.13954	4.57534
C14orf169	6.35393	7.1081	6.26984	7.34961	6.15341	6.40799	6.58296	6.74436	6.56246	6.78176	6.83407	6.48105	6.81935	6.79311	6.25212	6.60199	6.66641	7.41398	6.9332	6.28239	6.39324	6.7746	6.60659	7.06043	6.16832	6.71972	6.56262	6.89926	6.84211	6.69144	6.94618	6.58648	6.36232	6.74467	6.90408	6.47693	6.32352	6.44225	6.4792	7.55353	6.91716
C14orf180	9.61914	8.0301	8.83567	9.00176	8.67728	9.1551	8.46506	9.12208	9.12073	9.65094	9.43295	8.94956	9.06679	8.39414	8.83687	8.88779	9.32514	9.45752	8.65654	9.18225	9.21685	8.94729	9.37291	8.88319	8.91235	9.05701	9.6592	8.52586	9.21419	8.87858	9.3162	8.45584	9.05233	8.64113	8.82071	9.06962	9.12561	8.42611	9.29842	8.77133	10.0537
C14orf37	5.47494	5.66195	5.56453	6.21665	6.04348	5.21873	5.62401	5.63491	5.96993	5.30864	5.69215	6.28216	4.91326	5.35427	5.3565	5.20576	5.79295	5.76689	5.87668	5.23727	5.07299	5.51821	5.3142	5.33131	6.3511	5.38749	6.90388	5.67245	5.367	5.93261	6.0084	5.81449	5.09763	5.58782	5.27375	6.02573	6.37806	5.99162	5.91147	5.34281	5.09143
C14orf80	5.42629	4.67564	5.40641	5.39884	5.16158	4.90903	4.95118	4.93565	5.01214	5.07469	5.00492	5.19241	5.12229	5.10418	5.30833	4.82556	5.26121	4.80385	5.02031	5.89932	5.0747	4.95915	4.85935	4.99398	5.36638	5.13496	5.32455	4.57963	5.00841	4.65758	4.97729	5.44861	5.14337	4.81634	4.66094	5.12971	5.12318	4.99741	5.29869	4.68533	5.83789
C15orf37	4.84457	4.90001	5.00955	5.22165	4.9125	4.93957	4.54277	4.56553	4.97218	5.02286	4.98272	4.59157	4.95904	5.2981	4.79192	4.61051	5.63464	4.89809	5.08324	4.36273	4.5565	4.76147	4.7446	5.40953	4.57206	4.63798	4.57203	4.8719	4.75185	5.07231	4.96512	5.1535	5.3063	5.2356	4.95737	4.63832	4.71178	4.66388	4.50579	5.12646	5.3106
C15orf40	4.51106	3.98067	4.15754	4.33782	4.06155	4.4484	4.73949	4.45251	5.03304	4.88416	4.87612	4.81657	4.59017	4.72564	4.46923	4.32747	4.6984	4.38051	4.51973	4.35666	4.40809	4.57175	4.60708	4.96748	3.97834	4.54013	4.17595	4.78122	4.65828	4.43726	4.64811	4.13569	4.86252	4.88662	5.02757	4.29737	4.47554	4.30785	4.20168	4.85976	4.80252
C15orf48	3.87883	4.86482	4.28606	4.20331	4.40719	3.03021	4.174	3.69164	3.74032	3.3572	4.8546	3.77896	2.58739	3.78712	3.81593	4.07997	4.72683	3.61232	3.54233	3.9845	3.96934	3.83156	4.32109	4.14158	3.75058	3.92707	3.90447	3.57506	3.67541	3.88195	3.82631	3.68955	3.78547	5.41019	3.70244	3.90867	3.80309	4.34841	3.83736	3.65997	3.94634
C15orf52	8.05467	7.67154	7.63015	7.55458	8.22323	7.29368	7.16371	7.24043	7.32858	7.4206	7.31581	7.60822	7.66981	7.68005	7.89261	7.71662	8.12026	7.72305	7.23718	7.53876	7.72266	7.32161	7.67454	7.46625	7.29543	7.28421	7.34822	7.59683	7.88748	7.46127	7.75957	7.23746	7.76455	7.56848	7.63659	7.22964	8.15166	7.42664	6.97297	7.54441	8.19272
C15orf56	4.75832	4.22517	4.43647	4.61735	4.79077	4.47409	3.61568	4.11165	4.13457	4.35533	4.32674	3.97478	4.76038	4.58705	4.47666	4.71259	4.41406	4.62771	4.35842	4.45356	4.91408	4.34194	4.43268	4.34942	4.45646	4.23623	4.39916	4.29696	4.09786	4.03856	4.421	3.98262	4.49727	4.24579	4.78263	3.83336	3.80646	3.838	4.05297	4.69106	4.71798
C15orf61	8.51426	8.39131	8.91402	8.87577	8.49776	9.04813	8.79801	8.90052	8.97725	9.10557	9.30317	9.14376	9.2823	9.56444	8.9713	9.15572	8.54268	8.92726	8.97678	8.6148	9.04193	9.14896	9.00996	9.22509	8.4126	8.78687	8.44318	9.60784	9.24533	9.07596	9.12218	9.03307	9.04718	9.05417	9.44563	8.16609	8.17215	8.48312	8.77137	9.47683	8.92416
C16orf54	3.19557	3.95722	3.66532	2.79548	3.56851	3.16721	4.30814	4.80079	4.52732	4.33678	4.40009	4.60083	3.28545	3.82226	3.52829	4.1451	3.93336	3.6876	3.78051	3.83033	3.8776	3.79907	3.87476	4.12438	3.7798	3.83217	3.81713	3.92135	3.90418	4.00407	3.74536	3.72646	3.68701	4.06801	4.04525	4.89625	3.83216	3.78863	3.8088	3.73213	3.79296
C16orf72	5.7246	6.45272	5.95565	6.14474	6.11073	6.66079	6.6698	6.57625	6.25308	6.51402	6.45489	6.19365	6.50869	6.60744	6.31669	6.32194	6.36619	6.1701	6.15743	5.97334	6.11756	6.45001	6.26577	6.77104	6.05097	6.31298	6.06009	6.6842	6.71545	6.68413	6.62788	6.18538	6.59011	6.74504	6.94247	5.84516	6.04821	6.30546	6.37079	6.27984	5.95747
C16orf80	8.09047	8.23596	8.44043	7.90561	8.34468	8.15341	8.40486	8.52243	8.77125	8.83387	8.79016	8.21314	8.567	8.97747	8.24722	8.66901	8.93898	7.85992	8.77758	8.17995	8.13695	8.38885	8.40911	8.88664	8.02066	8.41428	7.82244	8.87519	8.78603	8.63817	8.81483	8.53439	8.89602	8.95007	9.07078	7.73644	8.40908	8.27656	8.35903	8.71084	8.4483
C16orf89	6.69906	6.24548	5.80946	5.73576	6.43944	6.46151	7.08839	6.40889	6.64205	6.53062	6.67142	6.60561	4.98058	6.26231	6.39207	6.21325	6.17353	5.4803	6.07637	7.30385	6.14127	6.67858	6.49598	6.82024	6.14947	5.99827	5.85249	6.71584	5.21124	6.26302	7.5486	7.02841	5.75785	7.51288	6.72937	6.79212	6.36282	6.82736	5.73648	5.80882	5.31996
C17orf58	6.46734	7.2264	6.464	6.38617	5.98983	6.57551	6.76171	6.48394	6.12207	6.90581	6.83186	6.5093	6.72484	6.55582	6.54849	6.91815	6.27042	6.40367	7.22979	6.92976	6.68282	7.4535	7.09147	6.72094	5.78701	6.88721	5.93903	6.41612	6.7096	6.30016	6.57422	6.71907	6.55879	7.03107	7.10413	6.08586	6.11101	7.11829	6.03686	7.03194	6.11697
C17orf62	6.56006	5.93602	6.14128	5.48304	5.90564	5.36719	5.88258	5.74188	5.91476	5.88313	5.70776	5.83238	5.21077	5.8826	6.76512	5.85083	5.67763	5.07774	5.35741	5.71664	5.73807	6.23403	5.54238	6.09241	5.61671	5.53801	5.12481	5.48526	5.49491	6.03202	5.69575	5.89918	6.42288	6.16509	5.89542	6.51866	5.83621	6.04041	5.56774	6.01859	5.81201
C17orf75	4.90443	5.05785	4.7031	5.20798	4.88336	4.93024	5.1148	5.66749	5.43723	5.46088	5.70827	4.51807	4.90878	5.03172	5.54841	4.96176	5.39708	5.08342	5.33249	4.10456	4.436	5.24962	5.33857	5.40545	4.4666	4.72616	4.84992	5.58033	5.34372	5.27249	5.38568	5.02948	5.45157	5.27492	5.67611	4.94717	4.99781	5.01445	5.02987	5.30203	5.46039
C17orf96	6.55952	5.57875	6.6051	6.1176	6.55998	6.26601	6.15499	5.88227	6.19539	6.28947	6.26713	6.39319	6.17557	6.24591	6.18077	6.48096	5.96725	6.18849	6.1159	6.18849	6.51832	6.18849	5.69257	5.54186	6.8656	6.29332	6.72486	6.17042	6.10905	6.23275	6.4231	6.32513	6.11651	5.51557	5.89053	6.4608	7.00545	6.54119	6.21297	5.99818	5.96775
C17orf97	5.87595	6.1539	6.55989	6.11748	5.24603	6.04767	4.8714	4.86286	4.92189	5.82497	5.3408	4.50312	6.60269	5.20542	5.04881	4.9608	6.86897	5.91976	6.04763	5.1363	5.6295	6.11782	5.26781	5.26067	5.80669	5.08031	6.31032	5.44345	6.62632	6.27343	5.27698	5.70843	4.9061	5.81137	4.82424	5.18382	5.5321	6.24463	5.77005	6.14554	5.97805
C19orf10	7.4447	7.73663	7.32538	7.01096	6.7546	7.04039	7.58596	7.24369	6.91612	7.28549	7.09958	6.97335	6.61441	7.4461	7.43697	6.92195	6.98593	6.78989	7.20301	6.83475	6.77118	6.808	7.09235	7.64151	6.98567	7.07387	6.76167	7.37643	6.90451	7.74308	7.04585	7.44636	7.67195	7.66606	7.21597	7.30023	7.30967	7.48719	7.31445	7.02751	6.79859
C19orf18	5.90346	4.94151	5.87267	5.60846	5.56876	5.3228	5.48993	5.40887	5.38515	5.53071	5.5702	5.5349	5.78743	4.72041	5.12926	5.95811	5.35828	5.50699	5.20447	4.76466	6.53081	6.05751	5.2612	5.48954	5.54881	5.0522	6.31617	5.54616	5.82712	5.20603	5.64498	5.27414	5.48688	5.49159	5.25202	5.38337	5.76539	5.52339	5.31984	4.50391	6.88513
C19orf24	6.67253	6.1041	6.45819	5.93224	6.03868	5.76218	5.90061	5.97747	5.96395	6.01729	6.06769	5.93695	5.86254	5.99375	6.52794	5.50044	5.94814	5.44944	5.86036	6.05893	6.25763	6.49133	6.17146	6.29529	5.87675	6.00713	6.10083	5.78872	5.48295	6.30023	5.832	6.35122	6.10713	6.38567	6.11524	6.64135	5.96113	6.17004	6.28778	5.94857	6.08601
C19orf33	7.73757	7.38918	6.92873	5.57628	6.42796	5.08066	5.4095	3.31307	5.2146	4.49612	5.88628	4.47991	3.60176	4.97781	5.02708	7.52471	5.4877	4.89715	5.09134	4.86052	8.27513	5.70963	7.61032	7.49034	5.16037	4.74402	4.68396	7.61195	4.86781	5.78113	4.96922	5.34872	4.54514	7.62146	4.79307	4.79273	5.02974	6.1721	5.67209	4.72755	4.08289
C19orf60	8.95232	7.67823	8.25562	7.8835	8.32689	8.14225	8.08609	8.30967	8.08988	8.4545	8.2547	8.24392	8.3514	8.22656	8.71725	7.67501	8.33575	8.02085	7.6053	9.1386	8.39717	8.46	8.66267	8.12236	8.21042	8.00493	7.97971	7.96033	7.95844	8.13881	8.00656	7.84311	8.52311	8.16587	8.37365	8.57164	8.26307	7.87677	8.57343	8.08131	8.82714
C19orf84	5.12383	4.82262	5.24592	5.05204	5.33567	5.3053	4.51401	4.34741	4.60051	4.47205	4.58686	4.73652	4.98213	4.66445	4.67742	4.62815	4.55313	4.86976	4.87825	5.05763	5.21625	5.16761	5.21728	4.48584	4.83047	5.10593	5.15007	4.84322	4.4656	4.82125	4.86477	5.12698	4.40285	4.60127	4.91767	5.06041	4.52629	4.65933	4.85943	4.81164	5.17154
C1D	6.43235	7.21141	6.63511	7.422	6.41271	7.06245	7.62473	7.0321	7.28998	7.2235	7.30202	7.08291	7.28031	8.01719	7.36125	6.56833	7.4172	6.58149	7.09457	7.00354	7.01783	7.38732	6.9676	7.65393	6.49541	6.99821	6.51555	7.18171	7.62621	7.41286	7.4238	6.86958	7.13391	7.59673	7.96838	6.73592	6.65106	6.68937	6.93157	8.07868	6.55213
C1QA	7.32989	5.84422	6.44808	6.25076	6.80095	7.18385	8.35133	7.37364	6.60124	6.05608	6.47748	7.21316	6.75636	6.16472	6.78457	7.22371	6.45995	5.82625	6.49971	7.44415	6.72867	6.29317	6.95712	6.81553	6.14159	7.10806	7.06928	6.08808	6.45551	7.59243	6.27201	6.76215	8.15257	8.07593	6.2283	8.66715	7.70533	6.96616	7.46267	6.30509	5.47986
C1QB	7.15374	6.47868	5.69236	6.79446	5.59018	6.82934	8.00127	6.70286	6.32038	5.3966	6.24766	6.51018	6.64138	5.55911	6.74831	6.85957	6.32264	4.93019	5.66117	6.88206	6.26693	6.08583	7.38754	7.03796	5.15111	6.19825	5.94885	5.75402	5.59699	7.56936	6.2582	6.42259	8.02479	8.01647	6.83965	8.20053	7.04446	7.06329	6.6923	6.20146	4.87959
C1QBP	8.16721	7.90957	8.4088	8.27391	7.99222	8.57851	8.54404	8.88586	8.50628	8.8281	8.76137	8.66498	8.67406	9.19838	8.59047	8.25111	8.33069	8.21476	8.98287	8.02643	8.12909	8.60352	8.76718	9.10355	8.08067	8.49375	7.52073	9.36167	8.78339	9.01362	9.25593	8.52385	8.71655	8.8096	9.42334	7.34396	8.19943	8.56901	8.76102	8.85896	8.05339
C1QC	6.40354	6.80894	6.25768	7.30761	5.79155	7.26319	8.40031	7.70017	7.26123	6.75574	6.96948	7.34562	7.09575	6.72774	6.9124	7.76497	6.66584	5.4809	6.59946	7.48681	6.5904	6.5691	7.11277	7.14261	6.43415	6.86051	6.81408	6.44895	6.36445	7.58577	6.91664	7.12051	8.02354	8.08849	7.19626	7.98053	7.89731	7.24708	7.31887	7.05045	5.44383
C1QTNF1	6.41566	5.92517	6.24926	6.6485	6.32677	6.10891	6.45623	6.02411	5.93633	5.84047	5.79737	6.11558	6.55404	5.56649	5.97552	6.13737	6.5524	6.49666	6.25882	6.42495	5.64245	6.0709	5.72416	6.18079	6.58258	6.08767	6.36249	5.69737	6.19028	6.23649	6.29487	6.27298	6.4233	5.97745	5.76809	6.02661	6.91273	6.25924	6.29823	6.331	6.40729
C1QTNF1-AS1	6.43803	5.54469	6.1049	6.72064	5.87763	5.98781	5.95545	5.22482	6.3269	5.85858	5.49886	6.20013	6.31858	6.07766	6.86575	5.87434	5.9998	6.03111	6.49923	6.23151	6.0725	6.21898	5.57952	5.70039	6.17177	4.95257	5.9677	5.74743	6.18911	5.78771	6.36602	6.94384	6.08824	6.40514	5.90377	5.11595	6.34905	6.35493	4.92321	6.04821	6.00407
C1QTNF2	5.1482	5.6275	5.27455	4.98571	4.73221	5.34862	6.62698	5.42373	5.74115	6.3989	5.72768	6.14467	5.48447	5.40527	5.62845	6.2171	5.1143	4.6986	6.33787	5.29441	5.06626	5.48938	4.68766	6.03037	5.5661	5.44777	5.42962	5.31422	5.22436	6.26768	5.84443	5.75082	6.13113	6.34782	5.91615	5.42951	5.71536	6.33359	5.82825	5.74982	4.5323
C1QTNF7	4.66076	4.91435	4.1635	4.23959	4.36439	5.08756	4.98354	4.7001	4.69131	5.27836	5.25206	4.9169	4.28428	4.68614	4.50104	4.98238	4.39689	4.36299	5.10831	4.38101	4.63978	4.52111	4.56151	4.9784	4.71475	4.78867	4.38642	4.84988	4.41341	4.73524	4.76003	5.09788	5.00228	5.43203	5.54972	4.58899	4.53309	4.69375	4.6293	4.55593	4.54528
C1R	10.0672	9.88074	9.09844	8.97133	9.42567	8.7112	10.2419	8.78161	9.17048	8.71834	8.70671	8.78038	8.60189	8.52363	8.71176	9.06321	8.90743	8.09078	9.22355	9.24869	9.06641	8.70406	9.79556	9.54012	8.14907	9.42984	8.90738	9.4675	8.70025	9.65195	8.92572	9.47597	9.20025	10.775	9.18707	10.3628	10.1311	10.1252	9.86352	9.26751	6.54111
C1RL	5.97369	6.33096	5.79803	5.99858	5.76677	5.81602	6.22808	5.53642	5.71109	5.47564	5.40645	5.42047	5.55244	5.49448	5.71077	5.72254	5.63715	5.48382	6.00815	5.63997	5.93952	5.74887	5.91239	6.24253	5.47241	5.66899	5.81674	6.09405	5.49957	5.84612	5.40619	6.05061	5.60618	6.71086	5.86432	6.05471	5.57733	5.98566	5.59308	6.02858	5.02202
C1S	5.91984	7.37919	6.83394	6.73032	6.60898	7.39142	8.292	7.63933	7.40573	7.07776	7.13652	7.46521	7.16082	7.04559	6.85382	7.35165	7.26748	6.55749	7.19078	7.49075	7.43635	7.12837	7.51135	7.56841	6.37928	7.12251	6.3138	7.28014	6.78589	7.15842	7.16143	7.37895	7.07444	7.94316	7.42874	7.46234	7.57476	7.67933	7.32128	7.17411	6.38281
C1orf105	7.6129	5.65346	7.42005	7.03497	6.79643	8.08367	6.60888	6.46489	6.20195	6.76743	5.99599	7.12444	5.78024	8.89309	8.72756	8.01267	7.11886	7.98931	7.92674	6.33701	7.87893	7.29632	7.75817	6.95825	6.48956	7.14925	6.13125	7.21848	6.3107	6.37012	6.76079	7.05528	5.34271	5.47546	6.75109	5.47955	5.40996	7.65745	5.91901	7.03735	5.55175
C1orf109	4.17625	5.2209	4.41111	4.64838	4.09488	4.794	5.10941	5.18469	4.87678	5.08118	4.92584	4.92668	4.97154	5.02462	4.8646	5.14504	4.65741	4.64795	5.01996	4.54999	4.85938	5.07114	4.72363	5.25444	4.21463	4.55059	4.35979	4.81419	5.0722	4.86546	5.13904	4.91023	4.78161	5.46065	5.1381	3.91924	4.16115	4.79407	4.58074	5.21725	4.50251
C1orf122	9.04915	8.16694	8.75282	8.26557	7.91765	8.22728	8.12463	8.07729	8.35258	8.42856	8.19298	8.25906	8.21733	8.68361	8.88839	7.60842	8.40833	8.07274	8.29665	8.68266	8.49826	8.57785	8.65693	8.6239	8.046	8.06192	7.77889	8.42999	8.08468	8.54652	8.37016	8.46053	8.72749	8.61001	8.44781	8.20347	8.09186	8.19141	8.48381	8.17205	8.35532
C1orf131	6.45518	6.20828	6.42449	6.56203	5.85219	6.36252	6.7298	7.05776	6.97151	6.87835	6.91983	6.52152	7.03428	7.03301	6.71035	6.69517	6.6342	6.51759	7.06606	6.30537	6.30522	6.28518	6.70245	7.38221	5.97853	6.27305	5.95488	6.76506	6.55528	6.31322	7.08592	6.5308	7.40948	7.15722	7.25834	5.57573	6.01889	6.75903	6.64401	7.08382	6.73134
C1orf162	6.07717	6.58393	6.18083	7.0046	6.15331	6.21954	7.10952	6.32325	6.62235	6.05071	6.34641	6.40417	5.76664	6.29572	5.68691	6.68064	5.52845	6.27968	5.82646	6.48138	6.1724	6.93424	5.76081	6.74415	6.12173	6.3335	5.65956	6.50538	6.35313	6.60511	6.04245	6.26864	6.62827	7.17777	6.56489	7.0697	6.70276	6.69794	5.94629	6.44977	6.48438
C1orf168	4.67348	5.35948	4.73928	4.27419	4.61828	3.65588	4.26719	3.75296	3.50134	3.67512	4.12466	3.98051	3.86085	4.502	4.43141	5.16744	4.01208	4.70119	4.07089	3.89971	4.84351	3.99925	4.52048	4.5537	5.44956	3.96741	4.16444	4.61631	3.76645	3.70201	3.91055	3.78201	3.62784	4.21325	4.79285	3.79611	3.67227	4.7666	3.72537	4.1681	3.79578
C1orf174	4.7475	5.65596	5.31124	5.09882	4.96704	5.37442	5.7988	5.87905	5.61807	5.80615	5.60509	5.49368	5.53871	5.57613	5.47205	5.54211	5.87881	5.34915	5.50354	4.87487	5.5546	5.69935	5.60258	5.7274	5.13618	5.36869	5.30403	5.43333	5.59567	5.407	5.48579	5.49554	5.48502	5.84916	5.95254	5.32299	4.97277	5.38064	5.27998	5.58367	5.21201
C1orf194	4.68289	4.11054	4.77854	4.82173	4.61059	4.2098	4.18517	4.22361	4.34719	3.91248	4.46294	4.39625	4.51777	3.97231	4.27224	4.80029	4.34213	4.21586	4.59585	4.35639	5.16394	4.66839	4.76459	4.09685	5.00569	4.50811	4.64835	4.23183	3.94827	4.32089	4.56616	4.62281	4.0994	4.24219	4.06826	4.44949	4.20843	4.69	4.63711	4.0079	4.32461
C1orf198	8.54235	9.01128	8.74439	8.53853	8.71252	9.4665	8.99325	9.01022	8.86646	9.18328	8.55751	8.96042	8.17155	9.28081	8.88015	9.26852	8.64144	9.0168	9.00686	8.05022	8.50949	8.91838	8.66638	9.58243	8.62529	9.02144	8.1831	8.9832	8.5597	9.05703	9.30909	9.1651	8.99703	9.20339	9.45231	8.16155	9.0136	9.23695	8.63733	8.79853	7.88025
C1orf213	7.35266	6.12995	6.70391	6.5771	6.4934	6.51952	6.17152	6.49745	6.90402	6.78298	6.70459	6.69974	6.30755	6.96754	7.08858	7.16504	6.37523	7.14008	6.39588	6.46053	6.69695	7.19632	5.20424	6.49154	6.52767	6.09806	6.72962	6.33807	7.09813	6.4751	7.24225	6.48659	6.54271	6.39816	6.53574	5.85473	6.32399	6.46893	6.22958	6.82986	7.01351
C1orf216	7.07854	6.63784	7.03348	6.05651	6.6747	6.69764	6.71128	6.33692	6.23391	6.69815	6.38318	6.24737	6.49358	6.61019	6.88012	6.49459	7.0008	6.33986	6.15008	6.68263	6.19958	6.70993	6.71196	6.80501	6.26439	6.31309	6.02658	6.25422	7.01085	6.58841	6.78236	6.00697	7.42092	6.80254	6.61387	6.99977	6.62224	6.52948	6.63607	6.20026	6.92136
C1orf43	6.89711	7.5316	7.94464	7.97201	7.68541	7.94948	7.85951	8.1128	8.01029	8.05009	8.05435	8.12048	8.1987	8.03907	7.83539	7.03168	8.13535	7.59759	8.36907	7.13124	7.4855	7.68321	7.75826	8.3029	7.60024	7.96654	7.02913	8.45425	8.48929	8.55414	7.99761	7.94701	8.31097	8.35171	8.3188	7.21527	8.15098	8.01701	8.30777	8.42124	7.32075
C1orf53	4.70824	4.88232	5.04243	5.5067	4.71739	4.87722	4.98601	5.19273	5.0941	4.51857	5.31236	5.07628	4.94964	5.85864	5.20493	5.23595	4.76188	4.95007	5.63816	4.3243	4.97342	5.60438	5.07168	5.0108	4.64151	4.70445	4.63787	5.25156	5.12402	4.79393	5.20566	4.72989	4.77906	5.29618	5.26187	4.36097	4.49531	5.01856	4.81047	5.57158	4.82572
C1orf54	8.2718	7.83976	8.60041	7.10663	8.07827	7.66179	8.22885	8.67214	8.01117	8.88655	8.4513	8.40023	7.65117	8.92878	8.88849	8.15408	7.51087	6.82541	8.7708	8.49992	8.3869	8.49469	7.89525	8.36338	8.57134	7.94717	7.54022	8.29572	8.03871	8.29876	8.34097	8.61633	8.73247	8.34195	8.18003	8.34185	8.06425	8.60472	7.94551	7.7978	6.51696
C1orf85	5.52576	5.80067	5.03107	5.52328	4.94494	5.05581	5.94148	5.42266	5.68184	5.51524	5.49507	5.26382	5.26663	5.63196	6.04608	5.38022	5.50886	5.01933	5.18195	5.24381	4.91594	5.18986	5.24177	5.59533	5.14001	5.2005	5.11544	5.43344	5.39196	5.47182	5.50788	5.33773	6.39392	5.81984	5.86524	5.22395	5.15684	5.34094	5.47326	5.54438	5.45228
C20orf166	7.39697	6.80742	7.65776	7.096	7.62687	7.34282	7.24224	7.42297	7.59216	7.54047	7.42886	7.49974	7.5658	7.29965	7.06105	7.43671	7.38754	7.5277	7.02432	7.51059	8.06907	7.46817	7.66456	7.39778	8.19335	8.3125	7.58665	7.29965	7.01158	7.06644	7.01968	7.48064	7.2371	6.76599	7.07004	7.5432	7.36411	7.57979	7.72456	7.17578	7.46363
C20orf166-AS1	6.48194	5.84186	6.32608	6.02115	6.36406	5.95869	5.75395	5.88945	5.95439	6.01787	5.90457	5.88611	5.95791	5.48847	5.77576	6.0658	5.92647	5.9088	5.59363	5.91798	6.37706	5.66875	6.09401	5.99979	6.45438	6.12541	6.65046	6.19368	6.28539	5.39656	6.74924	5.96713	5.76722	5.699	5.78757	6.00056	6.49758	5.78475	5.99044	5.95659	6.30874
C20orf194	7.15154	7.76257	7.52449	7.27985	7.73084	7.44147	7.7085	7.67586	7.68737	7.49943	7.36649	7.50774	7.32318	7.94325	7.80027	7.53379	7.85805	7.34199	7.27112	6.85902	6.92473	7.07929	7.04504	7.27173	7.68464	7.34593	7.39864	7.45684	7.83617	7.59741	7.88931	7.31273	7.51989	7.71786	7.51955	7.60628	8.07279	7.68846	7.30166	7.7625	7.68551
C21orf119	5.44555	4.82704	5.62671	5.47395	5.50445	5.11476	5.07241	5.46819	5.66216	5.60407	5.81752	5.36824	5.80392	6.1431	5.67892	5.65398	4.53876	5.35545	5.22603	5.41781	5.48131	5.41126	5.75347	5.75837	5.6366	5.44657	5.25348	5.64749	5.4509	5.26703	5.83791	5.27273	5.57865	5.54722	6.01125	4.45539	5.46056	5.24141	5.63568	5.43469	5.57703
C21orf33	7.97877	7.56745	8.22509	7.71984	8.10706	8.40253	8.2805	8.67447	8.49484	8.58495	8.63033	8.56985	8.87762	8.53844	8.37902	7.7576	8.72632	7.95948	8.39637	8.01234	8.23346	8.22059	8.76828	8.58023	8.02767	8.49743	7.75188	8.83762	8.83714	9.03506	7.97996	7.96471	8.56256	8.2963	8.45275	7.72705	8.74548	8.51495	8.59764	8.34406	7.81173
C21orf62	5.65581	5.9378	5.05649	4.57719	5.42278	4.62689	4.22356	3.69229	3.87227	4.12768	4.3504	4.09151	3.88882	4.39337	4.29744	4.61395	4.44779	4.72143	4.51886	4.43457	4.81859	4.64827	4.86845	5.19235	4.42117	4.42621	4.42539	5.86318	4.38585	4.53974	4.47626	4.68779	4.3649	5.37733	4.58228	4.61578	4.33707	4.86771	4.42133	4.233	4.70151
C21orf91	5.43872	5.35177	5.10103	5.15601	5.37113	5.24618	5.54197	5.35439	5.50582	5.36761	5.42784	4.80571	5.01944	5.76178	6.04366	5.35106	6.03062	5.16494	5.16167	4.88228	5.17139	5.32165	5.1615	5.45981	5.14785	4.9939	5.38487	5.34129	5.33817	5.37281	5.21718	5.23587	5.35489	5.38521	5.76608	5.13823	4.97662	5.27745	5.02449	5.56129	4.68284
C22orf39	7.40902	6.9863	7.55483	7.17563	7.41917	7.45772	7.19413	7.63891	7.07611	7.59766	7.46531	7.43098	7.1244	7.75433	7.6552	7.01024	7.58979	7.66533	7.45339	7.02406	7.35029	7.69147	7.33754	7.78728	6.9845	7.05547	7.15433	7.53413	7.70232	7.43546	7.78338	7.20104	7.45524	7.37256	8.05613	7.10421	6.57782	6.98298	7.21648	7.31934	7.68497
C2CD2	7.55064	6.97467	6.7525	6.19805	7.36842	7.43786	6.56103	7.07763	7.11188	7.11078	7.35312	6.53998	6.36762	7.12052	7.14621	7.51621	7.05778	6.57409	6.67127	6.98816	6.46984	8.26776	6.48065	7.04195	6.54775	6.98944	6.40831	6.51604	6.97689	6.37635	7.01817	7.58338	7.28566	6.91706	7.36715	7.49284	7.05598	7.31731	6.86729	7.29685	6.38532
C2CD5	7.55067	8.11249	7.25189	7.57288	7.38084	7.52315	8.30487	8.14629	8.24717	8.13226	8.09376	7.8813	7.90832	8.12969	8.14769	8.2526	7.67017	7.96902	7.71181	7.77071	8.17231	8.42089	7.97367	7.8716	7.47447	7.90442	7.37693	8.06042	8.21843	7.36025	7.66659	7.46801	7.74696	8.29776	8.28507	7.55932	7.58497	7.79842	7.34957	7.95745	8.28541
C2orf16	4.88094	4.41829	5.32115	5.08551	5.13901	5.03755	4.77715	4.66282	4.8254	4.71545	4.91729	5.21512	5.11015	5.00575	4.92312	4.76203	5.24387	5.33477	4.94503	4.9131	4.78103	5.0622	4.67949	4.80143	5.84701	5.01362	5.22458	4.94737	4.85931	4.75834	4.41549	5.04139	4.36236	4.71921	4.7749	4.62551	4.79885	4.98848	5.08532	4.74223	5.29837
C2orf40	8.2842	7.80176	7.36326	7.05645	6.92661	7.67759	7.47435	8.22972	7.1918	7.36214	6.96815	7.35515	7.07407	7.78759	7.5729	7.21934	8.35568	6.14945	7.60008	7.25386	8.14764	7.67945	7.94405	8.88834	6.73414	7.58248	5.83945	8.35203	7.27339	6.78934	7.9342	8.72536	6.37339	8.81919	9.03862	7.88535	6.68546	7.82761	7.91834	8.60551	5.36726
C2orf47	7.8871	7.26465	7.79879	7.55575	7.60278	7.75631	7.45641	7.71491	7.72188	7.73347	7.86986	7.4562	7.70863	8.24058	7.95447	7.05345	7.44225	7.44418	7.66333	7.83279	7.86763	7.74419	7.72435	8.13028	7.30589	7.70347	7.1772	8.1766	8.01794	7.79008	8.26892	7.62821	7.69448	7.89004	8.18089	6.93791	7.35033	7.47308	7.69195	7.90248	7.6328
C2orf69	6.11332	7.07744	6.28072	6.66826	6.08906	6.46653	6.48163	6.29528	6.44233	6.57119	6.48599	6.34685	6.34394	7.09185	6.93383	6.61101	6.61468	6.4686	6.52504	6.02584	6.13001	6.92515	6.42662	6.93086	6.26174	5.9009	6.18244	6.50261	6.82905	6.42466	6.59125	6.32718	6.66495	6.67992	6.78458	5.99754	5.64	6.34011	5.96013	6.82283	6.38759
C2orf76	5.32777	5.64973	5.33043	5.91504	4.6789	5.46646	5.57822	5.65121	5.95489	6.01171	6.21597	5.60381	5.9207	6.17049	5.92336	5.59808	5.87642	5.56021	5.39221	5.22445	6.14528	6.04579	5.38349	6.1613	4.92938	5.41805	4.94696	5.70514	5.35627	5.73397	6.16805	5.70683	5.91835	5.8521	5.95331	5.14751	5.21176	5.41596	5.38474	6.34533	5.85961
C2orf88	5.79353	5.88311	5.50857	5.61927	5.18631	6.09356	5.45552	5.49103	5.39898	5.74384	6.10945	5.35494	6.45437	5.95146	6.01157	5.48548	5.58954	5.61395	5.83709	5.56272	5.68109	5.85271	5.40354	6.47659	5.30507	5.58326	5.04527	5.64891	5.72429	5.96684	6.19787	5.57623	6.25587	5.99873	6.13614	5.09033	5.14231	5.63701	5.72029	6.02405	5.89256
C3	11.8242	11.7142	11.1819	10.8455	11.3477	10.2688	11.0746	9.27821	10.5317	9.76499	9.54218	9.03467	7.85337	9.06557	8.92358	11.7575	11.8637	9.26978	9.69012	9.95417	12.2806	10.6666	12.0677	12.2736	7.11485	10.5296	8.22102	12.2452	9.47321	9.93612	9.26282	11.2788	9.01587	13.131	10.9563	11.2757	10.9826	12.322	10.5548	10.0727	7.3077
C3AR1	6.70757	6.49957	6.06898	6.14036	6.53809	6.3639	7.48411	7.15983	6.61099	6.34934	6.46432	7.24074	6.10419	6.867	5.75806	6.57957	5.63177	6.05217	6.05726	7.27838	6.90749	6.12292	6.6902	6.94925	6.15321	6.25066	5.9276	6.44957	6.1727	7.78776	6.89477	6.6729	7.1631	7.24182	7.28103	6.94102	7.10611	6.97179	6.33641	6.62721	5.58476
C3orf38	4.14022	5.01805	4.42707	4.33117	4.17909	4.47122	5.14188	5.03821	4.46242	5.03508	4.73737	4.6081	4.57953	5.19884	4.81351	4.61821	4.73641	4.48299	4.69612	4.30444	4.25785	4.89471	4.37015	4.92576	4.2343	4.27173	4.35914	4.84935	4.87234	4.77617	4.691	4.50548	4.80151	4.8022	5.13619	4.42459	4.17079	4.43613	4.38668	5.01069	4.57337
C3orf43	5.28512	4.83813	5.67839	5.19368	5.46933	5.76829	4.58627	6.19802	5.91287	6.33153	6.20508	6.37908	7.10821	6.20692	4.93729	5.6696	5.4811	5.30677	6.25123	5.86433	5.4412	5.86035	6.11114	6.63834	4.90811	6.02757	5.50527	6.73583	5.8667	5.81106	6.64552	5.68323	6.25193	5.45188	6.70939	4.60862	5.40855	5.38877	6.3309	6.27225	5.8358
C3orf70	4.31729	5.36077	4.56057	4.38169	4.18426	4.58517	4.99418	4.86142	4.98004	5.3197	4.93388	4.75236	5.22968	4.82415	4.77515	4.89631	4.70609	4.23161	5.09599	4.86989	4.57197	5.11532	4.53011	5.32004	4.69477	5.12563	4.44929	4.68263	4.37093	4.92917	4.5609	5.06494	5.48239	4.93525	5.3532	4.56893	4.46111	4.97463	4.8985	5.12466	4.39654
C4BPA	3.95897	5.17474	4.21307	4.70914	4.05387	3.58074	5.09905	3.60801	3.64658	3.70607	3.49535	3.57261	3.74625	3.87127	3.73275	4.04966	3.989	3.91734	3.96372	4.39273	4.19176	4.3878	4.23103	4.33961	4.10102	4.20889	3.99555	3.98084	3.98093	3.88245	3.91847	3.76814	3.92131	4.37137	4.17741	4.61701	4.00557	3.92661	4.47097	3.69155	4.12201
C4orf29	4.79157	5.79178	5.79493	5.23945	5.97769	5.16124	5.5021	6.65988	5.59975	5.95953	5.80816	5.52911	5.61713	5.09808	5.39604	5.46388	5.54592	5.62062	5.30679	5.20343	5.27603	5.42714	4.78056	5.75316	5.41898	5.71367	5.4147	6.07947	5.98239	5.22892	5.37387	5.43569	6.65729	5.52927	6.63809	5.96199	5.66358	5.32965	5.92425	6.8338	6.02603
C4orf3	8.42747	8.90927	8.83872	8.45592	8.0739	8.86382	9.11335	9.05853	9.11749	9.44627	8.98259	9.03637	9.08408	9.33334	9.18355	7.72873	8.94688	8.0232	9.14556	8.76461	8.85751	8.98306	8.99864	9.46533	8.51658	9.27242	7.85264	9.50101	9.08875	9.11667	9.2826	9.34935	9.35898	9.4635	9.48688	8.86668	8.92297	8.67145	9.28813	9.04121	8.70331
C4orf48	8.2519	7.75959	7.49848	7.31241	7.08287	6.66674	7.20118	6.70246	7.02668	6.80581	6.8766	6.77455	6.35101	6.84862	8.02099	7.3265	7.04578	6.33499	6.84167	7.40618	7.58972	7.56514	6.84529	6.91196	7.09759	6.58866	7.07235	6.74203	6.66337	6.85861	6.33543	7.52767	7.36899	7.95981	6.64346	7.97092	6.99085	7.79484	6.76242	7.35894	6.24757
C5AR1	4.78257	4.92806	4.86733	5.30855	4.77883	5.81841	5.47013	5.37556	5.6919	4.94147	4.93329	5.6063	4.46439	5.24432	5.52483	5.38298	5.52468	4.71123	4.78193	5.25108	5.2955	4.95926	5.04691	5.17917	4.62196	5.02675	4.96477	4.87111	4.81821	5.69255	5.2304	5.1522	5.08939	5.26033	5.11158	5.2304	5.0619	5.29926	4.98234	5.7825	5.18812
C5orf46	5.878	6.35825	5.54309	7.72605	5.92203	5.49963	7.00372	5.21046	6.06975	4.84288	4.57136	5.36454	5.40361	8.46624	7.92055	6.348	6.33252	5.87755	5.29306	5.69628	5.68826	5.56105	5.5214	5.47676	5.9889	4.93646	5.35883	5.21302	6.43868	5.05635	6.14835	5.27521	5.75287	5.2385	5.89966	6.13832	6.07996	5.68376	4.99969	6.30802	6.00119
C6	8.68892	7.74721	8.39356	8.44602	9.02903	9.25835	8.94719	8.75013	9.68313	8.61555	9.27177	9.1782	10.7265	6.75247	7.16612	9.79067	8.98772	8.63361	9.95936	9.34894	9.49576	9.56078	9.60295	8.99415	9.27245	9.27499	9.78367	8.36836	9.69379	9.60383	9.53887	7.75248	8.68768	8.70769	8.86292	7.74408	8.65866	9.69767	9.5781	8.79732	10.0016
C6orf120	6.08652	6.38234	5.73744	5.90572	5.87001	6.07752	6.50217	6.23249	6.30377	6.16265	6.34766	6.01643	6.08613	6.65148	6.32041	6.13081	6.2638	6.06748	6.28099	5.55954	6.04548	6.83037	6.13119	6.89549	5.55939	6.0452	5.58735	6.39581	6.25951	6.18823	6.40485	5.97336	6.05254	6.62497	7.03188	5.63751	5.59115	6.00812	5.93363	6.30546	6.16761
C6orf136	7.7152	7.26923	8.06588	7.64309	7.81455	8.23888	7.33363	7.75435	7.52129	7.69905	7.72677	7.48361	8.15594	8.23902	7.50089	8.26751	7.87038	7.89513	7.5825	7.09074	7.72193	7.58341	7.5239	8.09554	7.16358	7.73132	7.69379	7.82582	8.27936	7.73908	8.1401	7.45793	7.80929	7.59195	8.06519	6.97945	7.38048	7.43929	7.77147	8.11655	7.94629
C6orf211	5.14144	6.6678	5.51238	6.59659	5.65552	6.45901	6.77565	6.91825	6.9479	6.63201	6.70248	6.86086	6.86238	6.86182	6.80925	5.88757	6.30221	6.55209	7.08018	5.54904	6.66096	7.13533	7.01405	6.76845	5.48676	6.46219	5.85682	7.35171	6.91476	6.71886	6.89329	6.46802	6.77092	6.68449	7.21894	5.40552	5.6198	6.41114	5.97638	7.24948	6.01278
C6orf48	8.56744	8.84525	8.643	8.55671	8.81332	8.78001	9.40174	9.32715	8.6665	8.94546	9.15503	8.50815	8.99093	9.22391	8.66354	8.29648	8.58448	8.39597	9.12116	8.68103	8.6393	8.74562	8.69722	9.33536	8.51241	9.00651	8.20168	9.42349	8.49106	8.76409	9.00585	9.24751	9.35536	9.30438	9.50317	9.02812	8.97655	8.84568	8.9547	8.63115	8.60375
C7	8.14504	7.82344	7.40858	6.70877	8.25234	8.37624	8.39786	8.13352	8.80065	8.13841	8.45431	7.71081	7.90105	7.60473	7.0646	7.87263	7.53006	7.38707	8.59143	8.22316	7.9346	8.2837	8.1905	8.30953	7.17968	7.78241	7.26959	8.13034	7.28656	8.29256	8.35942	8.07463	7.98546	9.57448	8.92464	8.26894	8.30405	8.66746	7.84664	8.63041	7.0031
C7orf49	6.48156	6.31335	6.35671	6.00368	5.98113	5.8283	5.82505	6.05288	5.642	6.1685	5.9774	5.87843	6.21456	6.09287	6.41824	6.13454	6.03231	6.50094	6.00455	6.03886	6.09547	6.16344	6.30331	6.31758	5.33686	5.93216	5.2613	6.15799	6.03359	6.21317	6.24582	5.69585	6.59017	6.33663	6.66662	5.45547	5.95991	6.05318	6.05534	6.38199	5.32333
C7orf55	8.79394	8.82817	8.81636	9.5079	8.5717	8.86233	8.8948	9.4394	8.95289	9.59637	9.58532	9.32964	9.36219	9.47559	9.32686	9.30484	8.62611	9.47267	9.40869	9.0615	8.783	9.47043	8.99297	9.27155	8.93469	9.08347	8.85201	9.41346	9.27241	9.12594	9.0705	9.10605	9.33837	9.16898	9.1343	8.19774	8.58548	9.03766	9.11326	9.41093	9.35614
C7orf60	6.65523	7.41521	7.01303	7.24646	6.96421	6.65811	7.32083	7.01417	6.94553	7.35493	7.013	6.59929	6.78687	8.15698	7.81539	6.94374	7.37025	6.98867	6.78153	6.57774	6.71148	6.82732	6.96932	7.63748	6.54416	6.2599	6.55328	7.04852	7.34068	6.95483	7.07567	6.9306	7.38998	7.0952	7.88455	6.47489	6.64871	6.60318	6.76446	7.45343	6.94741
C7orf73	4.56271	4.75459	3.86755	4.71202	3.46934	4.00529	4.07536	4.11702	4.01635	4.76693	4.364	3.98537	4.10596	4.04712	5.09327	4.18431	4.56419	4.41569	4.30691	3.75816	4.01717	4.8642	4.05341	4.45701	4.2929	3.74544	4.14113	4.33771	4.23144	4.21853	4.35999	4.0616	4.24538	4.50603	4.24418	4.26169	4.06408	4.07344	4.21026	4.2231	4.12033
C8orf4	5.29836	5.53882	6.34257	5.83701	6.31468	6.92553	7.11627	7.13032	7.11108	7.91718	7.24509	7.2567	7.13698	8.21711	7.6646	6.91743	6.22039	5.99358	7.68861	6.79185	7.32834	7.51904	7.05542	7.31422	6.67884	7.08261	5.70688	7.26744	6.54516	6.21438	7.58382	7.48117	6.75884	7.32697	7.09204	5.80996	5.49498	6.70086	6.91879	6.42107	4.85653
C8orf49	4.31241	4.40948	4.26481	3.63942	4.5462	3.96283	4.19975	4.08476	3.6988	4.24181	3.75298	3.84663	4.23276	4.04899	4.0428	4.01311	4.31461	3.83438	3.91398	3.95187	3.90486	4.23155	3.9898	4.27218	3.97231	3.99716	3.96778	3.97716	4.56402	4.02498	4.41429	3.77847	5.07756	4.35242	4.47203	3.83643	4.05026	3.77778	3.9325	4.16889	3.96744
C8orf88	5.91379	6.60142	6.03762	7.06077	5.99087	6.56385	6.65761	6.34186	6.20766	6.28395	6.4616	6.35329	7.13095	7.17755	7.20244	6.06739	6.63997	6.44349	6.57921	6.46364	6.39065	6.56373	6.73784	6.68667	6.21718	6.18839	6.07152	6.70055	6.77701	6.34483	6.72442	6.37311	6.61707	6.67211	6.42839	5.62883	6.04124	6.37652	6.45019	6.66746	6.19577
C9orf24	6.74363	5.77883	6.63057	6.69548	6.47066	6.76268	5.79026	6.55326	6.42668	7.10734	6.90547	6.34798	6.76698	6.76647	6.47943	6.19432	6.87459	6.83797	6.46671	6.74429	6.9371	6.91498	6.89525	6.91896	6.39758	6.74044	6.62831	6.66352	6.22517	6.75937	6.54191	6.00462	6.99147	6.38433	6.5692	5.30885	5.85957	6.372	6.73403	7.12605	7.02443
C9orf3	7.51601	7.64243	7.58693	7.78836	6.78098	7.42054	7.31714	7.56518	7.54429	7.75073	7.553	7.48266	7.64519	7.69976	7.66969	7.37087	8.40215	7.22582	7.43874	6.93657	7.38536	7.45096	7.16198	7.64769	8.03541	7.54673	6.98983	7.70012	7.56919	7.76631	7.28146	7.48404	7.76616	7.57799	7.72444	7.40744	7.70597	7.38746	7.51589	7.75163	7.1439
CA11	6.62045	6.48509	6.4985	5.50432	6.30114	5.89764	5.65349	5.75701	5.49569	5.68453	5.88251	5.39906	5.89055	5.80103	5.80486	6.22223	5.65259	5.60453	6.01767	5.89942	6.34253	5.68716	6.07919	6.62042	5.68507	6.14134	5.9068	6.2662	5.93745	5.76633	5.74445	5.78272	5.7208	6.35298	6.51901	5.80801	5.84512	6.22217	5.95952	5.47458	5.35694
CA12	4.79772	5.43496	4.78048	5.02948	4.59384	4.11509	5.1499	3.70924	4.58071	4.13285	4.50101	3.93235	4.12315	4.163	4.13733	4.56761	4.83285	4.4021	4.33278	4.35017	4.97178	4.56652	4.54621	4.90528	4.4857	4.39762	4.33504	4.51451	4.1359	4.31352	4.30365	4.64746	4.34224	5.77349	4.21965	4.65116	4.47692	5.34783	4.49514	4.23106	4.53029
CA14	5.29356	4.01653	4.83817	4.49423	5.08173	4.72488	4.29033	4.88928	4.54333	4.67462	4.59424	4.6587	5.10255	4.48431	4.26831	5.12957	3.99138	5.15604	4.87323	4.90536	5.88914	4.19574	5.91622	4.66182	4.5004	5.46617	4.75948	5.11149	4.54376	4.24577	4.59023	4.46906	4.13995	4.3809	4.94459	4.31658	4.31574	4.59506	5.38664	4.5805	4.44654
CA2	3.93785	4.63199	5.46462	5.22094	4.57599	4.54232	5.07904	5.45527	5.51531	5.01132	5.48277	4.50286	5.4069	5.38635	5.8276	5.05655	4.73302	4.96732	4.88719	4.71941	4.8279	4.49602	4.97483	5.07522	4.60248	4.96221	4.39652	4.70639	4.74869	5.04542	5.4157	4.8298	5.74434	5.32266	5.54676	4.54261	4.64121	5.23116	4.76171	6.13427	4.52306
CA3	3.89403	4.75499	3.71131	3.28504	3.68506	3.08881	3.77778	6.06682	6.85391	5.21115	6.90703	4.81906	3.36706	4.17401	4.22424	4.62691	4.19537	4.32808	4.08355	4.68232	4.51612	7.98504	5.06667	4.7719	4.06052	6.06215	4.11311	4.20216	4.34427	3.64436	4.5035	4.41982	4.03813	4.30304	4.8961	4.28006	4.3799	4.20335	4.70012	5.08445	5.14475
CA4	5.9735	4.95717	5.41129	5.42946	6.02032	6.40181	5.11252	6.71931	5.54151	6.94719	7.07125	6.50112	5.72191	6.57098	5.63474	5.96889	6.00804	6.12069	5.9699	7.06315	6.06989	6.57433	6.26395	6.80828	6.36906	6.98575	5.63754	6.11393	5.6245	6.01558	6.79931	6.32712	5.57442	5.74978	6.97692	5.32777	5.12356	5.09106	7.05782	5.63136	4.6156
CA9	5.44871	5.35496	5.20402	5.36325	5.16863	4.55293	5.08362	4.16774	4.34746	4.35578	4.64175	4.63015	4.54795	4.54904	4.59088	4.87664	5.0776	4.92869	4.8216	4.74662	5.44256	4.71927	5.08255	4.99346	4.8884	4.77608	4.59742	5.17429	4.27815	4.51893	4.68663	4.74646	4.41721	5.36728	4.87507	4.96747	4.77356	5.17059	4.9588	4.40197	5.04616
CAAP1	5.47721	6.15262	5.26672	5.39079	4.91836	5.48399	5.77329	5.6708	5.56112	5.90675	5.67223	5.41509	5.64858	6.23239	5.73804	6.00984	5.5812	5.58134	5.76898	4.87591	5.67821	6.02811	5.48103	5.79807	5.60277	5.25057	5.46698	5.60306	5.81419	5.47922	5.52976	5.45038	5.45381	5.90063	5.63596	5.17545	5.02803	5.51707	5.23212	5.77588	5.67239
CAB39	5.61303	6.45855	6.21623	6.51517	6.01768	6.84635	7.00627	6.97597	6.83121	6.66193	6.68057	6.8288	6.97998	6.70316	6.66521	6.16386	6.791	6.40733	6.68168	6.42758	6.41064	6.54097	6.76651	6.8342	6.42613	6.33817	6.13769	6.76111	6.82562	6.8628	6.78936	6.63727	6.74913	6.83925	6.64753	6.47814	7.0082	6.99161	6.53305	6.51547	6.42043
CAB39L	4.83857	5.61784	5.15491	5.6192	5.20591	6.18009	6.2512	5.76154	5.72188	5.62848	5.75237	5.47869	6.1499	5.06196	5.31058	5.93646	5.54176	5.80602	5.86765	5.94609	5.73971	5.59969	5.81565	6.05818	5.60128	5.69294	5.46738	5.78352	5.93853	5.57078	5.22656	5.60747	6.02628	6.07727	5.3303	5.70667	5.80991	5.96766	5.94305	5.16169	5.39775
CABIN1	7.02675	6.4739	6.83255	6.54154	6.81482	6.47679	6.75777	6.78495	6.55195	6.86254	6.72669	6.9338	6.87743	6.34721	6.62113	7.06741	6.85079	6.76796	6.24962	7.2661	6.68501	6.77715	6.71718	6.68427	6.9749	6.92726	7.10836	6.19125	6.64149	6.09461	6.81448	6.41265	6.72938	6.31696	6.72988	6.9876	6.88344	6.52762	6.66701	7.08866	7.42143
CABLES2	7.44117	6.684	7.3462	6.99205	7.28574	7.33819	6.40222	6.81549	6.83119	6.88181	6.61382	7.31767	6.86492	7.19571	7.54845	7.46486	7.29725	7.38723	7.5919	6.83479	7.69598	7.03467	7.37624	7.1022	6.76887	6.86497	6.85335	7.07186	7.00929	7.48169	7.12467	7.12468	6.99349	6.59639	7.17768	5.70349	6.59652	7.11492	6.43033	7.05622	6.91683
CACHD1	4.96041	5.80853	4.76128	4.75284	4.79832	4.82941	5.16835	4.7329	5.01348	4.98235	4.7803	4.64734	4.6438	4.86469	5.01107	5.29587	4.95889	4.37769	4.59901	5.43171	4.97269	5.21573	4.97576	4.93842	4.68077	4.83214	4.47058	5.08777	4.54522	4.50717	4.67635	4.9729	4.95866	5.89773	5.17045	4.76761	5.07606	5.01144	4.65472	5.22413	4.52172
CACNA2D2	6.30454	6.15315	6.46654	5.92071	6.95425	6.07264	6.11545	6.15408	5.77098	6.47059	6.00805	5.95177	7.37498	6.17421	5.19451	6.96613	6.4258	5.85015	6.16005	7.53668	6.31969	5.81173	6.52813	6.32774	6.26793	6.6887	6.04182	6.73201	5.91536	5.96892	6.47866	5.93328	6.65599	5.80005	7.31078	5.50947	6.46571	6.31578	6.21199	5.98543	7.32196
CACNA2D3	4.67622	4.4659	4.71176	4.27263	4.9149	4.21663	4.5307	4.55086	4.40542	4.33085	4.68178	4.67897	4.21637	4.67959	4.57341	4.68783	4.75078	4.70753	4.43004	4.71209	4.27685	4.75523	5.06782	5.05924	4.37582	4.63821	4.32768	5.18629	4.10237	4.28345	4.40299	4.04676	4.32547	4.56061	4.77475	4.07003	4.34382	4.60221	3.9798	4.38682	4.57718
CACNB2	5.09204	5.23892	5.26067	5.68598	5.74943	5.86444	5.56086	5.91873	5.42773	5.61498	5.30346	5.51585	6.09093	5.12617	5.40453	5.86791	5.83455	6.72228	5.5042	6.03473	5.74517	5.6167	6.07107	5.43742	5.84408	5.78397	6.05856	5.91077	6.01222	5.12589	4.96011	4.80008	5.28179	4.98473	5.83151	5.21708	5.23973	5.52237	5.4493	5.58307	6.02
CADPS	5.52672	4.89937	5.34701	5.36235	5.61797	5.45555	5.35127	5.57538	5.9727	5.8621	5.4786	5.6866	6.1983	5.627	5.58772	6.07142	5.74437	5.60516	5.46816	5.27876	5.65466	5.19572	5.52616	5.78208	5.96216	5.16066	5.852	5.20357	6.02575	5.07263	5.49557	5.03181	5.5302	5.2838	5.73514	5.51241	5.98643	5.57152	5.26041	5.52513	6.33214
CADPS2	5.86674	7.11355	5.72188	6.31958	5.6891	6.04684	6.23493	5.90852	6.15582	6.11653	5.95819	6.04536	6.47098	6.43256	6.41985	6.74705	5.64551	5.61995	6.22309	5.61261	6.25306	6.38434	6.88391	6.26677	5.92992	5.92462	5.809	6.14413	6.31999	5.92519	5.69879	6.1164	6.11794	6.96739	6.05475	5.8278	5.74626	6.46789	6.28098	6.13731	6.13169
CALB2	7.29118	7.41685	4.77532	6.11713	5.92188	5.29317	6.06183	4.59043	5.56217	4.31874	6.00442	4.27127	3.47222	4.43867	4.65351	6.07147	7.10239	4.73535	4.7753	4.81713	6.00823	6.34349	6.0772	7.1606	5.01007	5.48871	4.98602	5.43728	5.07628	4.68963	5.78709	6.0903	4.67506	8.5254	4.49576	5.22866	5.61815	5.85301	5.50434	4.87243	5.02415
CALCOCO1	7.86187	7.37325	7.95245	7.62725	8.024	8.11866	7.84442	8.14054	7.61705	7.94176	7.90474	8.09485	8.36038	6.91826	7.63393	7.66534	8.19157	8.03722	7.78595	8.17906	7.42341	7.68375	8.05783	7.75848	8.30638	8.74665	8.12791	7.60263	7.72197	7.79093	8.13705	7.69186	8.35261	7.53766	7.87067	7.85641	8.40856	7.40744	8.52151	8.06497	8.59707
CALCRL	3.33943	4.06246	3.9906	3.58265	3.34432	4.55462	4.75843	4.92049	4.73931	4.75909	4.92401	4.58963	5.18951	4.27695	4.35952	4.3571	4.05757	4.31485	4.57714	4.2789	4.48163	4.45033	4.33081	4.56157	4.12738	4.34046	4.13034	4.28993	4.34438	4.19437	4.12375	4.33022	4.59723	4.45929	4.64109	4.16682	4.14	4.42153	4.71782	4.70746	4.04466
CALD1	6.12787	7.06497	6.84462	6.4475	7.01908	7.28471	7.40197	7.27469	7.08675	7.39546	6.96206	7.11843	6.49298	6.95706	7.9142	6.35533	8.22057	6.7254	6.8782	5.76566	6.15794	6.26701	6.52608	6.79085	8.76202	7.53	7.42726	7.63366	6.85372	7.22258	6.40693	7.51909	6.63544	7.15191	6.4411	7.10196	7.8611	7.35252	6.74905	6.93626	5.76368
CALHM2	7.08565	6.8123	6.62202	5.99144	6.21946	6.36111	7.08611	6.885	6.2267	6.6189	6.32254	6.58672	6.52743	6.57418	6.58052	6.61176	6.31252	6.00245	6.72537	7.06865	5.91932	6.63247	6.11575	7.2025	6.0564	6.53402	5.73201	6.59407	6.08672	6.64674	6.93925	6.95894	7.17125	7.38849	7.31538	6.54934	6.68745	6.83153	6.69121	6.70529	5.94095
CALM1	5.09637	6.38399	6.01612	6.21669	5.48	6.44409	6.17742	6.46482	5.96036	6.18943	6.21881	6.24052	6.61402	5.45551	5.48819	5.89883	5.77046	6.26062	6.66126	6.47271	6.04376	6.07078	6.23908	6.69195	5.9051	6.25839	6.29674	6.15841	6.71492	6.42451	5.64003	6.15242	6.2377	6.28842	6.16063	6.00027	5.77619	5.8083	6.57065	5.77267	6.12774
CALR	7.15541	8.04308	6.94973	7.55319	6.77962	6.87211	7.35227	7.16663	6.9508	7.21325	7.20426	7.25663	7.16058	6.97706	6.94016	7.37065	7.39487	6.73395	7.03997	7.91947	6.79472	6.84084	6.89803	7.16662	7.04493	7.18924	7.45573	6.82263	7.22845	7.07687	7.10397	6.88808	8.30216	7.19549	7.2903	7.47032	6.95482	6.84988	7.53083	7.59325	7.73406
CALU	6.26333	7.31523	7.08076	7.43213	6.82296	7.00021	7.70595	7.30556	7.22901	7.11557	6.94622	7.50276	7.46027	7.24769	7.25535	6.7648	7.24648	6.76708	7.39473	6.85873	6.567	6.47731	6.76531	7.17337	7.18138	6.92633	6.53813	7.30716	7.60701	7.80606	7.40661	7.05508	7.91277	7.36768	7.17222	6.67287	8.07823	7.46138	7.47795	7.7324	6.99506
CAMK1	5.64622	5.33488	5.19751	4.54015	5.22132	5.03878	5.53631	5.67627	5.33219	5.50331	5.57435	5.07907	5.13963	4.59493	5.22614	5.37492	5.62275	5.04438	5.43656	5.69421	5.22394	5.86491	4.8196	5.57318	5.05978	5.66854	5.80258	4.93874	4.82803	5.08295	5.17753	5.67446	5.3711	5.45867	5.0667	5.57163	5.58049	5.32968	5.60612	4.78752	4.50961
CAMK1D	5.79659	6.53126	6.23392	6.46925	6.04988	6.07634	6.40347	5.46356	6.24711	5.54495	6.30247	6.01629	6.01568	6.13767	6.52236	5.99014	6.33217	6.0334	6.30325	5.60908	5.48864	5.52245	6.10742	5.6057	6.25505	5.96432	6.67369	6.06369	6.76807	6.73039	6.26382	6.07026	6.24361	6.19599	5.58684	6.29233	6.50846	6.22303	6.37028	5.96146	5.37089
CAMK2B	8.08655	6.87338	7.96259	7.72811	8.16146	7.76287	7.48142	7.73688	7.61912	7.76321	7.80029	7.80157	7.80321	7.74431	7.66405	7.64183	8.31917	7.76729	7.25328	7.86734	7.34259	7.26232	7.38445	7.77724	7.9729	7.80099	8.08255	7.50014	7.89998	7.67672	7.93161	7.36349	8.005	7.25277	7.78037	7.92256	8.25774	7.41071	7.85694	7.82011	8.11063
CAMK2D	6.58048	7.05568	6.9286	7.2364	7.00025	7.40391	7.36164	7.11043	7.33927	7.16444	7.1629	7.26469	7.30391	7.49802	7.32872	7.33216	7.22102	7.14767	6.92589	6.08846	6.95115	7.02103	7.08336	6.82334	7.43719	7.0701	7.61434	7.25333	7.52024	7.23618	7.03001	7.2425	7.16703	7.19464	6.86979	7.19258	7.27466	7.32185	7.18624	7.43866	6.65456
CAMK2N1	5.14788	5.36573	5.40613	6.00071	5.31085	5.40466	5.50395	5.61616	5.50209	5.76872	5.73079	5.11674	5.81046	5.70035	5.23591	5.56387	5.76444	5.21043	5.58133	4.97936	5.41884	5.3936	5.4012	5.46218	5.26046	5.62251	5.47208	5.46906	5.97225	5.99405	6.09777	5.33899	5.43485	5.61277	5.34018	5.78719	6.21877	5.21808	5.61557	5.89017	5.03273
CAP1	9.13301	9.65192	9.1915	8.94282	8.85393	9.05064	9.71337	9.53655	9.28363	9.2549	9.26315	9.10694	9.01626	9.41394	9.35447	9.29891	9.2483	8.84903	9.24822	9.14888	8.83034	9.32688	8.96296	9.4891	9.02434	9.38185	8.5312	8.74887	9.14141	9.32903	9.07006	9.59443	9.88415	9.63114	9.47295	9.65333	9.52361	9.61453	9.21413	9.31525	8.59516
CAP2	8.47364	9.16231	9.12376	9.48592	9.30952	9.33928	9.22717	9.47369	9.3794	9.32137	9.4507	9.33618	9.56675	9.48502	9.57199	9.16969	9.37763	9.52479	9.47444	8.28085	8.70466	8.95247	9.19648	8.97702	9.27734	9.2064	9.41161	9.88876	10.0365	9.65046	9.80594	9.42059	9.18405	9.6428	9.07527	8.51862	9.4675	9.12293	9.47022	9.89709	8.68759
CAPG	5.17461	5.46515	4.92169	4.3505	5.19215	4.30602	5.02338	5.29451	4.72777	4.6835	4.74764	5.37651	4.18382	4.71255	5.39999	4.31481	4.89822	4.50891	4.4667	4.44274	4.63169	4.83206	4.79778	5.4088	4.73651	4.83229	4.79183	4.6955	4.57405	5.00085	4.82188	5.06977	5.58657	5.4401	4.92733	4.9298	5.44766	5.13098	4.56691	4.87271	5.04165
CAPN14	3.46649	3.86524	3.79108	3.09567	3.52605	2.75832	3.0946	2.97146	3.54198	3.08005	3.58188	2.96668	2.78088	3.29047	3.22207	3.24521	3.801	3.02632	3.23127	3.33445	3.18002	3.48705	3.04337	3.26943	3.23592	2.9274	3.38699	2.94275	3.50888	3.19205	3.46859	3.97449	3.68607	3.55149	3.05273	3.1584	3.4251	3.1377	2.93906	3.08186	3.32209
CAPN3	6.46382	6.68592	5.8496	6.31353	6.91025	6.73751	6.48787	6.30058	6.03379	6.82288	6.8138	5.8203	5.3619	7.21529	6.99002	5.74127	7.60168	6.19664	5.74715	5.90582	6.09558	6.33067	5.98396	6.55657	6.65619	6.69145	6.42523	6.48331	6.09739	5.86775	6.71143	6.35453	5.96091	6.20322	7.32959	6.04412	6.53145	5.98609	5.72364	7.22931	6.09417
CAPN7	4.85416	5.77643	5.51128	5.79647	5.42029	6.14018	6.31129	6.38258	6.21794	6.3015	6.19091	6.11531	6.43098	6.20775	5.81173	5.67624	5.9789	5.96534	5.87091	5.34459	5.67907	5.80867	5.93113	6.46586	5.84819	5.93142	5.65943	6.31138	6.20341	5.92509	6.07672	5.50493	5.85978	6.41427	6.64621	5.34509	6.15278	6.18927	6.15592	5.99933	5.82977
CAPNS1	9.69252	10.2371	10.2716	9.4803	10.077	10.1905	10.0154	10.1152	9.90983	10.2185	9.97527	10.0532	10.0432	9.60291	9.94112	10.273	10.2941	9.94063	10.2462	9.90613	9.34543	9.45499	9.48615	10.359	10.1785	10.2396	9.58406	10.1048	10.2803	10.3455	10.2002	10.2295	10.4907	9.91491	10.1461	9.94114	10.578	9.70985	10.5649	10.4899	9.8278
CAPZA2	6.17504	7.09317	6.44805	6.9034	6.27501	6.92034	7.47646	7.44488	7.10365	7.37136	7.06389	7.32935	7.44629	7.59908	7.38661	6.22095	7.28794	6.91725	7.10452	6.93312	7.05063	7.23791	7.20551	7.51565	6.73645	6.98386	6.31484	7.2599	7.38094	7.30301	7.16693	6.97921	7.38104	7.32427	7.67769	6.72172	6.63189	6.79281	7.00254	7.56145	7.00446
CARD6	6.32675	6.39476	6.00049	5.85153	5.7036	6.02075	6.30984	5.87158	5.85068	5.66064	5.67695	5.4738	5.56018	5.92728	6.11181	6.15527	5.72617	5.58902	6.13355	6.03723	5.97189	5.78333	5.98462	6.01586	5.29112	5.60246	5.12041	5.63168	6.27921	5.85761	5.85226	5.94572	6.59064	6.34136	6.22803	6.12781	5.94146	5.96671	5.73026	6.1446	5.38057
CARM1	7.71603	7.22218	7.16661	6.93362	6.96693	6.90472	7.49813	7.19147	6.94951	7.15169	7.06547	7.05729	7.27674	7.11612	7.08024	7.54567	7.73939	7.19974	6.6385	7.65369	6.83486	6.74528	7.05224	6.88865	7.40869	7.3501	7.78091	6.52069	7.32948	6.98107	7.21388	6.58371	7.63796	6.7655	6.75357	7.67372	7.58948	6.51392	7.13352	7.30522	7.47661
CARNS1	7.61064	7.10458	6.90069	5.91334	6.91551	6.47637	5.88402	5.29721	5.92371	5.51114	5.92638	5.59158	6.0608	6.97474	5.95119	7.17589	6.21753	5.41152	5.57341	6.48231	6.67807	5.83595	6.35715	7.09617	6.66706	6.45944	5.55796	6.57963	6.12693	5.84912	6.97374	6.45179	6.28737	6.63927	6.52999	5.52336	6.56904	6.76372	5.86017	5.89466	5.99278
CASP1	4.89179	5.27117	4.95882	4.45996	4.74577	4.96663	5.85763	5.84874	5.98005	5.46725	5.7043	5.53538	5.02616	5.27594	5.47038	5.14051	5.05781	4.76064	5.20929	5.11794	5.33988	5.22496	5.37011	5.6748	4.85589	5.20261	4.83225	5.37927	5.05816	5.27121	5.12357	5.27717	5.87611	6.01665	5.41334	5.70323	5.19746	5.35899	5.43266	5.31894	4.68633
CASP3	5.31847	5.67677	5.54191	5.22923	5.10309	5.67179	5.85205	5.68952	5.92816	5.91842	5.66984	5.52424	5.28211	6.45654	6.18378	5.45886	6.02199	5.10459	5.62382	5.23961	5.80194	5.45658	5.48152	5.87053	5.70002	5.17614	5.04708	5.89283	5.50663	5.51259	5.67261	5.37999	5.90848	5.6573	5.6569	5.33644	5.46744	5.79382	5.06129	5.94324	5.17302
CASP7	5.58005	6.22912	5.89497	6.18769	5.27884	5.39557	6.17527	6.21838	5.59349	6.33955	5.60672	5.69541	5.46102	5.93764	5.84897	6.21669	5.7356	5.5271	6.22854	5.76339	6.40411	5.97308	5.37352	6.36007	5.62472	5.86888	5.66881	5.79912	5.78965	5.59399	5.88528	5.99391	6.03103	6.44633	6.11733	5.97633	5.12089	5.6789	5.75386	5.77084	5.48761
CASQ1	5.09835	6.22707	5.57453	5.70431	5.73799	5.78586	5.25232	5.26773	4.85432	6.04415	5.2019	5.53314	6.2433	6.38574	6.74067	5.03498	6.96473	5.57553	5.09413	5.11431	4.63505	4.98373	4.50309	6.06997	5.46565	5.37641	5.44824	5.25008	5.04143	5.46008	5.89339	5.45225	6.65066	5.25138	6.49409	5.30988	5.65524	5.04012	5.7064	7.23746	4.93517
CASQ2	12.0333	11.702	12.2429	12.4403	12.6106	12.1931	12.2192	12.1684	12.551	12.439	12.3219	12.4234	12.7146	12.8326	12.163	12.39	12.4131	12.6048	12.8563	11.4963	11.936	11.8861	11.9467	12.2666	12.3552	12.1719	12.3802	12.7425	12.3864	12.6282	12.6933	12.3729	12.6444	11.9329	12.6478	11.7489	12.4093	12.4885	12.326	12.6309	12.0773
CAT	5.96113	5.9622	5.84246	6.19184	6.45893	6.92065	6.6861	6.82554	6.76584	6.81996	7.20227	6.90996	6.60167	6.0575	6.39422	5.93909	6.28506	6.48118	6.6465	5.68152	6.36907	6.90501	6.39092	6.65287	6.15176	7.14158	6.64014	6.86594	6.46105	7.07603	6.58809	6.55823	6.25678	6.90379	6.69665	6.20762	6.56093	6.84805	7.02166	6.69527	6.61557
CAV1	10.3642	11.0862	10.8529	10.4971	10.4051	11.4161	11.5157	11.242	11.123	11.5999	11.6915	11.1181	10.9252	11.7413	11.315	10.9921	11.6426	11.2665	11.7102	10.6739	11.0838	11.2189	11.1333	11.4551	11.417	11.4841	10.5142	11.5241	11.2192	11.2756	11.4802	11.3958	10.8991	11.1643	11.2253	10.4398	11.1236	11.0355	11.4145	11.1638	10.0399
CAV2	7.19624	7.72596	7.66722	7.36486	7.26393	7.98828	7.7418	7.78725	7.66294	8.08807	8.01621	7.67171	7.68042	8.27076	7.97085	7.87358	7.85446	7.69699	8.11814	7.658	7.96923	7.89663	7.69161	7.99311	7.83932	7.60875	6.96043	8.06487	7.85019	8.04629	8.01722	7.85517	7.37554	7.66775	7.77408	7.11135	7.18662	7.51415	7.54194	7.82228	7.35577
CAV3	7.36742	6.45423	6.91802	6.83388	7.21052	6.98281	6.47754	6.75498	6.87724	7.27554	6.80109	6.71946	7.33196	7.2969	7.20036	6.97666	7.23695	7.02742	6.97144	7.29057	6.43609	6.84551	7.48924	7.35779	6.53177	7.09381	6.95113	7.04729	6.97052	7.20236	6.93805	6.40332	7.21454	6.91071	7.50347	6.50086	6.29056	6.20746	6.79006	7.45851	6.56308
CBFA2T3	5.35132	4.29667	5.20445	5.08206	5.02242	4.72711	5.07145	5.18914	4.88886	5.30353	5.351	5.19655	4.82804	5.40965	4.91629	5.61607	5.3568	4.72554	4.91579	5.3127	4.6783	4.87808	5.04477	5.29936	4.97746	4.70292	4.86271	4.891	5.19855	4.94058	5.19158	5.11286	4.91958	4.72334	5.83382	5.20539	5.06695	4.55366	5.04228	5.14498	5.23996
CBFB	5.48212	6.45219	6.04763	6.33451	5.85731	6.2722	6.64725	6.47728	6.35186	6.47707	6.41668	6.45716	6.50853	6.64567	6.53806	6.68362	6.23077	6.3362	6.22095	5.94246	5.69469	6.26335	6.15336	6.37858	6.09116	6.07346	5.81319	6.24152	6.44408	6.27716	6.23206	6.10176	6.72358	6.61515	6.55309	6.04597	6.20216	6.42257	6.19269	6.77001	6.37663
CBLN1	3.50696	3.42665	3.74065	4.31048	3.4313	3.4223	3.7605	4.36432	3.8058	4.4708	4.98353	4.09249	4.03372	4.06503	4.56983	4.17221	3.93801	4.17366	4.02139	4.33067	3.76204	4.09681	3.84874	3.80129	3.70461	4.10145	3.68288	3.85384	4.25302	3.81608	3.92747	3.78337	3.86485	3.86893	4.13055	3.69319	3.65528	3.74006	4.10412	4.15409	3.73751
CBLN2	5.56596	5.09455	4.87899	3.90259	4.61767	4.13755	3.93026	3.24406	3.65107	3.71544	3.60281	3.65874	3.65499	3.98207	3.73541	4.52975	4.33028	4.3679	3.73878	4.05467	4.4088	4.06505	3.90266	5.28963	4.48156	4.02463	4.25076	4.64427	4.07083	4.03432	3.824	4.02709	4.08736	4.91714	4.12548	4.09245	3.92829	4.16728	3.90121	3.87053	3.99512
CBR1	6.37146	5.94678	5.99326	5.63581	6.01333	5.49886	6.1469	6.02061	5.73349	5.86177	6.10197	5.86945	5.82716	5.95823	5.87096	5.58363	5.32333	4.98054	6.47919	5.75223	5.2937	5.89712	5.65168	6.12374	5.28855	6.01745	5.64243	6.56585	5.92128	6.21579	6.44803	5.90213	6.49518	6.73233	6.34162	5.50921	6.09885	6.15498	6.33398	5.63581	5.75368
CBR3	7.09241	6.24825	6.45833	6.00041	6.39153	5.75936	6.65059	6.54722	6.1982	6.53888	6.37254	6.16631	6.04303	6.75506	6.44023	6.87834	6.2075	5.83206	6.25531	6.44958	6.68315	6.62933	6.65713	6.73237	5.67295	6.35616	5.5665	6.52414	5.95401	6.22258	6.51367	6.55794	6.49072	6.41623	6.77872	6.42725	6.4559	6.47255	6.40805	6.02281	5.6938
CBS	5.21509	4.77188	4.96401	5.30944	4.96228	4.74169	4.96537	4.92067	4.78773	4.50234	4.5028	4.59287	4.76811	4.9782	4.74359	4.73016	4.14917	5.23878	4.48851	4.51541	4.54577	4.90429	4.81329	4.98486	4.61504	4.88415	4.73385	4.88729	5.07221	4.7613	4.76531	4.64433	4.29184	4.69129	5.42257	4.84618	5.24063	4.60366	5.02378	5.75517	5.19084
CBX1	7.68274	8.36179	7.7608	7.27988	7.66817	7.47564	7.95359	7.84978	7.72881	8.03078	7.76313	7.58392	7.62946	8.10512	8.11065	7.29544	7.94532	7.46255	7.90776	7.8857	7.8828	7.75064	7.71143	8.33977	6.96637	7.64963	7.21113	8.47917	8.09771	8.29095	8.33033	7.67105	8.07013	8.37188	8.65464	6.76533	7.65119	7.74656	7.64105	8.29405	7.47252
CCBL2	6.97098	7.36915	7.30405	6.54678	6.64773	6.89525	6.80173	7.25735	7.29506	7.46999	7.11126	6.99837	6.88281	7.7681	6.85311	7.23628	6.77321	7.08112	7.24616	7.01505	7.28691	7.29011	7.3698	7.37481	6.55407	6.55634	6.72926	7.16557	7.28152	6.98717	7.51581	7.51581	7.09507	7.16392	7.08532	7.05177	6.73477	7.03843	6.24317	7.26282	6.9456
CCDC102B	3.32913	4.78138	3.71816	3.41221	4.35817	4.4149	4.73408	4.67316	4.56848	5.02928	4.54038	4.44609	4.55106	4.18533	4.78874	4.02932	4.04894	3.8423	4.51178	4.26546	3.8895	4.3564	4.20315	4.08354	4.45266	4.27926	4.40142	4.22552	4.10882	4.1993	4.43561	4.33006	4.5653	5.11157	4.18454	4.44793	4.15726	5.33326	4.33404	4.00647	4.2799
CCDC104	7.48694	7.15921	7.13244	6.83863	7.07548	6.90193	7.42955	6.99081	6.77991	7.10859	6.7827	6.80537	7.16193	6.8739	6.97326	6.39596	6.48523	6.73125	7.0279	7.1338	7.27488	7.19328	7.22661	7.67527	6.2441	6.77254	6.0826	7.72614	7.15987	7.26033	7.50957	7.1141	7.5083	7.60922	7.89951	6.69957	6.98906	6.97723	7.09198	7.25809	7.20262
CCDC109B	6.58847	6.76907	6.32727	7.35803	6.54693	6.12324	6.9102	6.46182	6.92406	6.63978	6.93673	6.72059	6.38592	6.22445	6.98976	6.24735	7.05537	7.36506	6.50085	6.10574	6.36959	6.83421	6.74687	6.97801	6.20835	6.21003	6.59151	6.87606	6.784	7.1969	6.70736	6.44654	6.15267	6.66399	6.46636	6.86038	6.70084	6.72647	6.10149	7.30908	7.1204
CCDC113	4.98494	4.97243	4.64011	5.16888	4.50103	5.05265	4.99949	4.75112	5.00481	5.10122	3.8174	4.6212	5.05936	5.40883	5.14405	4.45212	5.22656	4.72814	4.76013	4.31645	4.25415	4.62079	4.79128	4.76319	4.47212	4.29921	4.44668	4.91454	5.13597	5.30436	5.62172	4.54739	5.56024	4.69267	5.07563	4.61646	4.65131	4.61023	4.17	5.3564	5.31967
CCDC115	6.11849	7.09976	6.21516	6.4869	6.05221	6.77118	7.03863	7.31707	7.04346	7.18764	6.8838	6.99119	7.18472	7.48458	6.35006	6.89398	6.67236	6.16656	6.94054	6.4503	6.65178	6.01698	6.42079	7.57991	6.57322	6.66578	6.22749	7.10019	7.22442	6.37956	7.08151	6.82095	7.38621	7.25436	7.44483	6.54556	6.75134	6.42527	7.00041	7.38619	7.05013
CCDC146	5.57857	6.2228	5.79847	5.26018	5.43969	6.13248	6.23518	5.5178	6.18546	6.80048	6.04627	6.33611	6.01285	6.24865	6.46951	5.76593	6.16466	5.26909	6.27722	5.20317	5.75776	6.15336	5.30091	6.52898	5.95231	5.74097	5.45535	6.44955	6.20636	6.09401	6.73793	6.02247	6.55216	6.61686	6.19263	5.52042	5.85576	6.00964	5.15073	5.95735	5.41254
CCDC151	5.57051	4.67463	4.62987	5.18204	5.29223	4.79445	5.16733	5.18944	5.29204	4.96967	4.88036	5.1023	5.44839	4.65455	5.06369	5.1225	4.57275	5.35821	4.91778	6.04159	4.74049	4.99524	4.80152	5.17906	4.76037	5.01935	5.04488	4.84919	4.88208	5.19297	4.63453	5.01931	5.79032	5.2066	5.27829	5.37747	5.03657	5.11362	5.45035	5.20966	4.9914
CCDC152	6.59163	6.51541	5.90024	6.05205	6.76469	6.24361	5.99963	5.80478	6.06522	6.35488	5.96778	5.64384	6.46928	5.82733	6.20954	5.90391	6.08712	6.37179	6.06157	6.78755	6.45455	6.32818	6.43888	5.69913	6.24284	6.37102	6.62626	6.05835	6.17018	6.092	5.77012	6.19964	6.16772	6.29622	5.87049	6.59259	6.15446	6.03776	6.18646	5.77919	6.75489
CCDC159	6.4445	5.5311	6.00491	5.64921	5.80365	5.72592	5.70542	5.59005	5.75377	5.95197	5.77809	5.80762	5.89843	5.84003	5.79792	5.9416	5.50848	5.99924	5.98346	5.44329	6.11153	5.25937	5.72399	6.24335	5.79668	5.3365	5.8017	5.85012	6.12122	6.33126	5.80127	6.2112	6.16055	5.75389	5.76324	6.01196	5.86901	4.80748	5.80251	5.72577	5.9414
CCDC167	7.14239	6.43054	7.01481	6.75578	6.21203	6.37665	6.02057	6.34104	6.9435	6.85177	6.69901	6.77735	6.60021	7.47791	7.46351	5.99999	6.47115	6.72562	6.74516	6.34864	6.94656	6.56879	6.89312	6.74926	6.57885	6.51793	5.80943	6.8691	6.50254	6.64068	6.69549	6.80528	7.3972	6.59224	6.5437	6.27372	6.12839	6.47996	6.89204	7.29569	6.66986
CCDC178	4.37371	3.99403	4.93118	3.77982	4.64799	4.47757	4.49983	4.41521	4.74842	4.12613	3.73461	4.15514	3.99802	4.15454	4.2045	3.91521	4.23862	4.35571	4.47349	4.74821	4.92187	5.04278	4.07102	3.9426	4.23101	4.19606	4.24835	4.34936	3.83093	4.00632	4.0895	4.73891	3.97084	4.55016	4.04821	4.58773	4.29574	4.15565	4.53291	4.39522	4.29494
CCDC186	4.35616	4.65393	4.5459	4.85432	4.72309	4.77729	5.22213	5.31019	4.89153	4.87021	4.91772	4.64042	5.10778	4.7175	4.7218	4.57258	4.65311	4.5322	5.25307	4.38604	4.52928	4.7136	4.68632	4.40026	5.27414	4.84394	5.23663	5.19611	4.98527	5.3188	4.86735	4.9424	4.57893	5.1919	4.53366	4.64958	5.04455	5.35731	4.97681	4.77745	4.39738
CCDC22	6.28673	5.29944	5.64329	5.42778	5.59745	5.402	5.60261	5.73868	5.5597	5.58502	5.59259	5.44113	5.46653	5.8236	5.81885	5.38265	6.25913	5.09822	5.05829	5.85134	4.97022	5.22384	5.62805	6.06178	5.61018	5.69149	5.45234	5.2663	5.46386	5.69156	5.70983	5.31051	6.17768	5.58647	5.78237	5.81891	5.70268	5.3493	5.79409	5.73952	5.56173
CCDC23	6.35585	6.10204	6.09392	6.11645	5.83089	6.29652	6.77002	6.75854	6.76207	6.88517	6.71969	6.86281	6.61349	6.6695	6.71794	6.09023	6.18661	5.78732	5.98465	7.29169	5.6005	6.55945	6.85974	6.73434	5.86564	6.3531	6.46485	6.67235	6.5118	5.89711	6.65394	6.35281	7.01316	6.83826	6.99677	6.73524	6.70088	6.31025	6.20072	6.56332	6.34017
CCDC3	7.90008	7.59395	8.12428	6.77223	7.40999	8.21696	8.03255	8.56214	8.28877	8.58993	7.31051	8.22364	7.56754	7.8859	7.55289	7.97555	7.38981	7.36715	7.96373	8.61038	7.42094	8.48992	7.69359	8.66803	7.81755	9.31481	7.16932	7.85059	6.99517	7.91999	7.37444	8.3803	8.16349	8.00683	8.30628	8.1511	7.55311	8.20388	8.50299	8.02846	7.00222
CCDC47	6.57338	7.43358	6.97459	7.47888	7.05822	7.42327	7.54556	7.43684	7.38614	7.569	7.36819	7.24554	7.73289	7.9486	7.0925	7.4161	7.62159	7.1587	7.14085	6.84169	7.31504	7.18247	7.62019	7.95085	7.15568	7.26672	6.86304	7.58923	7.63611	7.59887	7.80838	7.08251	7.39138	7.64343	8.06681	6.63293	7.2115	7.41918	7.04112	7.76869	7.14382
CCDC50	5.61333	6.73539	6.22455	6.34114	6.15488	6.74286	6.81645	6.47107	6.48669	6.52266	6.65167	6.35807	6.96273	6.55516	6.63392	6.44001	6.37538	6.06809	6.4447	5.79414	5.93727	6.50921	6.29044	6.56516	6.19793	6.42783	6.12506	6.50123	6.79368	6.86609	6.51621	6.63157	6.89508	6.98091	6.63452	6.68725	6.50865	6.62814	6.31375	7.03817	5.82295
CCDC53	7.63955	7.75761	7.91971	7.54403	7.15474	7.65219	7.70128	7.6203	8.09219	7.61677	7.85661	7.92041	7.82176	8.16422	7.93269	7.32824	7.62443	7.8123	7.87692	7.69646	7.64247	7.84905	7.65752	8.34648	7.55665	7.57777	6.83623	8.42924	7.86837	7.85573	8.06347	7.65938	8.00769	8.05815	8.28037	6.8006	7.62243	7.70157	7.7828	7.32951	7.99655
CCDC58	5.92869	6.04166	6.01532	6.94591	5.95056	5.62524	5.12576	6.26944	6.83419	6.38394	5.32977	4.93803	6.49021	6.40696	6.70081	4.76135	5.59159	5.53932	6.20264	6.61104	6.35873	5.68867	6.09005	6.38948	6.22127	5.83789	6.14276	5.84609	6.73136	6.25314	5.8217	5.76444	6.46179	5.66811	4.61502	5.60058	5.87358	5.38786	6.086	6.92316	7.31807
CCDC59	7.90579	7.52549	7.58289	8.15197	7.75168	8.05564	7.84464	7.83484	8.05536	7.97138	8.08646	7.54246	7.78815	8.21267	7.93815	8.04393	7.91927	7.80993	7.93485	6.90462	7.85358	8.06942	7.91795	7.70311	7.68754	7.55946	7.95377	8.40084	8.28087	7.88923	8.36636	7.90074	7.66602	8.12622	7.85357	7.6374	7.55402	7.62413	7.43298	8.08851	7.33194
CCDC64	5.12481	5.44764	4.81256	4.93813	4.62034	4.73951	4.78837	3.83658	4.28977	4.1506	4.69681	4.15101	3.81633	4.28128	4.19581	5.25803	5.30702	4.41321	4.35495	4.59165	5.56268	4.7026	5.14174	4.89217	4.62118	4.40528	4.54246	4.85507	4.21018	4.15417	4.19571	4.43701	3.894	5.34198	4.34983	4.49898	4.56307	5.22524	4.47267	4.13593	4.21948
CCDC68	4.39822	5.09814	4.79272	5.15931	4.67997	5.37288	5.4625	5.44719	4.86391	4.43372	4.32284	4.41258	5.97601	5.10638	4.7996	6.24726	4.72405	5.19336	5.00492	5.80447	5.03206	5.28817	4.79314	5.82405	4.72354	4.41675	4.48485	5.0168	5.06706	4.62068	4.82316	4.93856	4.90716	4.4597	5.21488	4.71774	4.53849	4.81452	5.17162	5.23275	5.01543
CCDC69	9.54409	8.7166	9.2413	9.07502	9.07807	9.21236	8.83436	8.76242	8.93835	9.00104	9.13886	9.03297	8.88561	8.71653	8.97869	8.66759	9.10534	8.72419	9.10262	8.47249	8.54757	8.86099	8.77518	8.74852	9.25097	8.55801	9.22698	8.925	9.52634	9.44837	9.6146	9.68082	9.66032	9.24522	8.35924	9.06444	9.62178	9.10453	8.89732	9.11266	9.09842
CCDC80	8.56751	9.6494	8.62006	8.18628	8.17466	7.39634	9.03236	7.24439	7.82312	7.56394	8.01277	7.58752	6.8045	7.17607	8.38615	8.53888	7.29658	6.22687	9.50193	7.0945	8.0688	7.39562	8.73934	8.3149	7.92128	8.09889	6.39077	8.40549	7.87671	9.54116	8.36023	8.97376	8.30463	9.93667	8.48781	8.67276	9.47082	10.1818	7.69746	7.05524	5.54897
CCDC84	7.19731	6.52568	6.96544	7.09218	7.37302	7.32216	7.00488	7.10927	6.90188	6.83806	6.96251	6.4347	6.79844	6.96876	6.68705	7.53784	7.09827	7.54826	6.84609	6.77211	7.37763	6.8137	6.96214	7.21017	6.64006	7.04438	7.14645	7.03566	7.03092	6.61927	6.92253	6.55179	6.64808	7.00009	7.1167	6.78765	6.96694	7.02209	5.97031	7.19348	7.22873
CCDC88B	6.36931	5.65011	6.44672	6.12002	6.00821	6.09378	5.91272	6.1669	6.23373	5.99871	6.20352	6.39547	6.32699	6.23685	6.80503	6.00149	5.84425	6.50394	6.3127	6.41966	6.3039	5.84535	6.31139	6.01502	6.43545	5.85802	6.27014	5.88214	6.17059	6.26688	5.78111	6.33094	6.08796	5.85862	5.74463	6.85811	6.60713	6.04295	5.85081	6.02537	5.5142
CCDC9	5.75059	5.15133	5.56313	5.42228	5.48715	5.30716	5.14482	5.21158	5.2707	5.22218	5.0798	5.21556	5.43027	5.28674	4.82245	5.32342	5.36191	5.31141	5.22706	5.85219	5.69718	4.61711	5.15084	5.19928	5.62464	5.37413	5.53271	5.41989	5.25975	5.29618	5.37128	5.15522	5.31931	5.31194	4.54754	5.79686	5.48819	5.41722	5.23169	5.26471	5.88639
CCDC91	5.07819	5.42223	5.30523	5.3721	5.79119	5.04525	5.66368	5.76	5.6053	5.76991	5.32666	5.13547	5.17657	5.82264	5.7813	5.61942	5.71604	5.3098	5.51203	5.1231	5.10792	5.11028	5.53746	5.47973	5.06533	5.09328	5.24578	5.36761	6.18989	5.41404	5.32275	5.19315	5.55756	5.92752	5.75238	5.08017	5.04732	5.27253	5.26754	5.86246	5.56458
CCDC92	8.93619	9.20526	9.11113	8.73138	8.73811	9.35507	9.09732	9.06901	9.05919	9.18518	9.12762	9.13235	9.41431	9.348	8.92154	9.78735	9.33884	9.28356	9.12646	8.58566	8.75175	8.44164	8.85744	9.36044	8.88752	9.1328	8.82464	9.1931	9.22091	9.28469	9.81181	9.19572	9.01177	8.59946	9.11492	8.5225	9.38941	9.10585	9.09673	9.66926	9.09445
CCL11	4.13445	4.26926	3.93615	4.25601	4.14772	3.54268	5.02802	4.70233	4.75992	4.07022	4.55372	4.20541	3.3037	4.45533	5.62677	3.90931	4.28856	3.88564	4.0609	4.1201	4.06997	3.97123	4.02356	4.24774	3.88834	3.98268	3.803	3.99724	3.95858	4.85482	4.2797	4.30254	4.74882	4.04125	4.35364	4.95933	4.04215	4.10817	4.25794	4.44202	3.78962
CCL18	4.61848	4.20866	3.90998	4.89462	4.85088	5.00842	5.99251	5.08623	5.37538	4.35238	4.41386	5.7616	4.42682	4.88393	6.10996	4.59874	4.66018	4.74146	4.79918	4.43387	5.02736	4.69714	5.86723	4.53314	4.45168	4.35823	4.55967	4.50425	4.52431	5.20292	4.42418	5.03052	4.63793	5.00497	5.38898	4.95608	4.95269	5.02945	5.09017	4.4257	4.52632
CCL19	5.52811	4.98377	4.7889	4.89304	5.34216	5.12756	6.17103	6.88077	5.99823	4.48964	4.60604	6.00076	4.42214	4.93589	5.23292	5.31331	4.84758	4.72356	5.0836	4.96691	5.4982	5.26442	5.33504	5.12481	4.92464	5.39526	5.0782	5.10725	4.78887	4.80994	5.09112	5.50818	4.94274	6.93365	5.085	7.73407	5.71168	5.22525	5.56601	5.18288	5.12312
CCL2	6.51913	8.29274	7.17767	9.51474	6.82628	8.7417	7.78265	8.5294	8.37245	8.20825	7.87078	8.06878	5.91817	7.11206	7.3159	9.16225	10.3277	6.9973	8.12162	7.25904	9.68227	8.37815	8.42082	9.64268	7.99774	7.45837	6.81568	8.15547	6.49822	7.9294	7.86051	8.38948	8.0175	8.68641	7.46601	7.42668	7.29698	7.96809	7.66184	9.61168	5.3298
CCL20	3.29111	3.36138	3.22128	4.85193	2.91564	4.31545	3.29809	2.90563	3.08512	3.14924	3.13796	2.97719	3.14496	3.31045	3.24793	3.6214	3.87528	3.40289	3.22412	3.64687	3.22557	3.76394	3.41541	3.20966	3.31969	3.19665	3.38476	3.29072	3.38697	3.51244	3.32329	3.61699	3.07812	3.2883	3.26298	3.41847	3.29825	3.3372	3.3691	3.3691	3.5773
CCL21	7.12656	4.80967	6.43769	6.04101	6.39653	5.83642	5.26662	7.80483	6.15708	6.41868	4.62251	5.73435	4.13825	5.34456	5.21547	7.16069	5.85378	5.34425	6.89666	5.5474	7.64284	5.20748	5.97426	5.36426	5.36732	5.6151	5.4519	6.81888	4.92376	5.15666	5.69589	7.92884	5.1016	9.04341	5.7467	5.66291	6.07314	5.61863	6.14613	5.40866	4.9373
CCL4	4.24799	5.19822	4.68082	4.91403	4.67018	6.63913	5.3741	4.79693	5.16305	4.85114	5.14292	5.28451	4.27641	4.59685	4.65127	5.67037	5.22123	4.85037	4.67229	6.26575	6.71545	4.74971	5.49755	5.10962	4.95671	4.87152	4.35629	5.41924	4.68288	4.92067	4.7773	5.01731	5.00066	5.62394	4.88414	5.21868	4.73638	5.06343	4.56882	4.75827	4.73101
CCL5	5.60617	5.50532	5.78523	4.22445	6.1757	5.15101	6.018	5.93248	6.4747	5.70177	5.47943	6.2917	4.75305	5.62915	5.52919	5.52812	5.44468	5.12245	5.28702	5.73851	6.16905	5.61734	5.39855	5.57085	4.91497	5.37336	5.06787	5.5889	5.2124	5.30257	5.27864	5.63992	6.05693	7.51007	5.37413	7.48168	6.22793	5.64658	5.32462	4.97846	5.11071
CCL8	4.92462	4.75806	4.10389	4.18798	4.78158	5.64297	4.98889	6.39298	5.84132	4.85168	5.59912	4.97463	3.42943	4.78267	4.68979	6.5639	7.08909	3.97803	4.67358	4.92754	6.60488	5.84991	5.72807	4.54023	5.01149	4.38421	5.10319	5.55814	4.0505	4.49802	4.6818	4.86374	4.47655	5.02842	4.8571	5.90809	4.61199	4.54869	4.58118	5.40182	3.83738
CCNB1IP1	8.9617	8.86406	9.55236	9.18808	9.27632	9.41835	9.24216	9.82705	9.43564	9.95857	9.84124	9.41991	9.51076	9.37852	9.5972	9.12412	9.50719	9.77544	9.114	8.86508	8.85343	9.30575	9.14032	9.47179	9.96049	9.33234	9.07934	9.52633	9.43686	9.25344	9.4421	9.29188	9.55523	9.67736	9.81576	9.40728	9.25553	9.26122	9.5115	9.81214	9.76622
CCND1	8.53171	8.42006	8.97578	8.16269	8.71373	8.09954	8.54595	7.87803	8.16397	8.19958	7.88173	8.79667	7.93252	8.35035	8.68494	7.98464	8.21749	7.32584	8.63544	6.52488	7.87676	7.66747	8.13169	7.99955	8.8277	8.28969	8.72657	8.44157	8.74896	9.03661	8.94275	8.53732	8.19045	8.58873	7.5252	9.21611	9.87102	8.62256	8.78829	8.33363	7.59999
CCND2	5.7707	6.29334	5.96252	6.0957	6.28292	6.30941	6.42051	6.51924	6.2092	5.81248	6.11441	6.66877	6.74846	6.8058	6.20431	6.28454	5.95898	5.82648	6.19972	5.60651	5.88599	6.01386	6.24917	5.97837	6.31769	6.48605	6.32856	6.35959	6.55476	6.6705	6.36536	6.02139	6.27473	6.43057	6.42718	6.32459	6.89187	6.17256	6.70683	6.16678	5.71719
CCNDBP1	7.85555	8.71267	8.55087	8.45182	8.20094	8.63347	8.69041	8.54181	8.55617	8.48327	8.54783	8.53392	8.78185	9.3485	8.81992	7.45398	8.51284	8.10637	8.57283	7.975	8.41608	8.36613	8.36284	9.34875	7.97731	8.53357	7.28225	9.28157	9.00579	8.92101	9.15249	8.60834	9.15664	9.22756	9.44141	7.64102	8.76213	8.18062	8.90095	9.1843	8.40287
CCNG1	9.31257	10.0795	9.19769	9.21161	8.75266	9.59989	9.38328	9.68033	9.33414	9.50075	9.49974	9.37215	9.37005	9.7357	9.5037	9.28391	9.21163	9.72212	9.75342	8.55924	9.59141	9.56611	9.75589	9.84596	8.91167	9.49674	8.59991	9.83478	9.78827	9.80793	9.69098	9.52932	9.52864	10.0358	9.93281	9.15188	9.37724	9.68826	9.32223	9.63137	8.79862
CCNH	6.89156	6.58647	6.65523	7.16115	6.78828	7.75814	6.89186	7.10017	7.4715	7.16848	7.13599	6.63883	7.03826	7.30443	7.14909	7.34909	7.33812	6.91091	7.25613	6.21567	7.09385	7.37228	7.19865	7.65563	6.86204	6.67033	6.79074	7.61768	7.38052	6.97122	7.64472	7.27648	7.2784	7.15718	7.37718	6.10208	6.86484	7.00449	6.6088	7.15666	6.96025
CCNI	8.51957	9.31629	8.87362	9.16159	8.6627	9.02223	8.91764	8.98483	8.57124	8.89448	8.77082	8.81824	8.66183	8.76659	8.70433	8.01744	8.97862	8.65159	8.79371	8.60022	8.59727	8.79044	8.61902	9.037	8.56669	8.94401	8.49925	9.02068	9.3915	9.27593	8.92191	9.11669	9.17377	9.53211	9.21449	9.11035	8.98651	8.61087	9.50917	9.15884	8.63271
CCNYL1	5.17344	6.18417	5.2125	5.71376	4.80998	5.1409	5.47362	4.86563	5.22659	5.0853	4.93526	4.73768	4.6392	5.42954	5.4033	5.52835	5.1787	4.91506	5.12371	4.7033	5.56236	5.15654	5.20523	5.90743	4.90108	4.87591	4.86331	5.41798	5.4468	5.35402	4.84228	5.04151	5.16498	6.04772	5.10139	5.03456	4.99586	5.5432	4.78733	5.27946	4.85547
CCT2	6.85089	7.34775	7.21902	7.49944	7.13141	7.65923	8.10281	7.44361	7.25872	7.69097	7.26455	7.34382	7.77117	7.17726	7.4523	6.87204	7.86295	7.1881	8.00497	6.96078	7.24732	7.24716	7.43512	7.77876	7.20352	7.60585	6.71289	7.88542	7.35459	8.45431	7.56559	7.05475	7.71072	7.66748	7.37942	6.86552	7.8592	7.74635	7.74545	7.60012	7.3318
CCT6A	8.13201	8.21087	7.74026	7.78933	7.79446	7.66177	8.00194	7.87463	7.85677	7.9068	7.56001	7.58633	7.53308	7.9577	8.13796	7.69297	7.86036	7.96898	7.81163	7.54106	7.80026	8.11735	8.15026	8.28916	7.09973	7.26741	7.29001	8.06316	7.95311	8.0459	7.79902	7.63191	8.10978	8.10639	8.5687	7.72744	7.53189	7.65602	7.50684	8.01742	7.9827
CCT6B	4.52889	4.00548	4.4382	4.20238	4.22315	4.52423	3.88532	3.87792	4.58762	4.49825	4.43363	4.25916	4.71881	4.79571	4.31711	4.3018	3.96135	4.28986	4.22946	4.08095	4.23206	4.04491	3.95968	4.48409	4.03455	4.09039	3.95374	4.5374	4.51636	3.99673	4.41007	4.28008	4.55478	4.51517	4.8564	4.04954	4.35481	4.05018	4.14984	5.06108	4.69598
CCZ1B	4.56523	3.9052	4.6805	4.55683	4.78458	4.84109	4.38001	4.57085	4.34944	4.09018	4.08416	4.37703	4.31586	4.25883	4.30305	4.10822	4.26291	4.38817	5.23578	3.41959	4.23566	4.23976	4.28813	3.93524	4.86649	4.55425	4.77768	4.33823	4.92562	4.32258	4.35181	5.31095	4.3497	4.81226	4.26194	4.54124	4.81509	4.62379	4.3179	4.4069	3.94087
CD14	7.53321	7.4913	6.81439	6.44037	6.34302	6.96972	7.34838	7.24424	7.0405	6.39903	6.45437	7.52559	5.61969	6.8008	6.81547	7.57029	6.61024	5.25479	6.43792	7.44918	6.82424	6.69577	7.03798	7.50395	6.03962	6.80475	5.56625	7.24612	6.2568	7.94609	7.01977	6.36086	8.15388	8.49712	7.314	7.56326	7.12715	7.22956	6.21398	6.4968	5.4666
CD151	8.6881	8.27777	8.40176	8.10933	8.58947	7.52461	8.23772	7.95389	7.93505	8.13398	7.94801	7.68801	7.69332	8.16505	7.43736	8.43558	8.39193	8.06679	7.36695	8.73382	7.35223	7.9944	7.94576	8.63584	8.9513	8.76335	8.15687	7.4414	8.42315	8.13829	7.96158	8.05248	9.20116	7.13978	7.73342	8.291	8.84646	7.83065	8.19322	8.50426	7.94631
CD163	5.09468	5.39822	4.85342	6.20287	4.34547	5.69488	5.99194	5.039	5.27669	4.60823	5.06251	5.01747	5.64541	5.03834	5.2977	5.93597	4.44726	5.27497	5.10996	6.01146	5.07364	5.15455	5.39097	5.56848	4.62507	5.00352	4.38602	4.92825	5.25827	5.68408	4.98827	4.90926	6.06059	6.1083	5.64292	5.14932	5.10312	5.51562	5.27858	6.12476	4.44684
CD164	6.008	7.67638	6.74127	7.20494	6.47558	7.64912	7.79401	7.81963	7.49444	7.62642	7.67204	7.58484	7.41055	7.77157	7.62029	7.34335	7.36681	7.27623	7.38917	6.22503	7.44776	7.96241	7.17294	7.75309	7.02721	7.32884	6.80679	7.67437	7.57281	7.48237	7.3564	7.47229	7.26006	7.88348	7.97367	6.50213	6.86863	7.57766	7.35438	8.02437	6.67093
CD1C	4.72026	4.52159	5.23328	4.52899	4.89908	4.44602	4.60293	5.51485	5.17102	5.00952	4.70242	5.24552	4.34814	5.0179	4.48381	4.57681	4.48243	4.61834	4.78758	4.91823	5.05427	4.73955	4.75538	4.89342	4.82846	4.82975	4.73123	4.81153	4.41081	4.64256	4.82043	4.93801	4.81239	5.59713	4.70945	5.4391	4.55126	4.92665	4.80978	4.91531	4.61951
CD1D	3.31883	3.51766	3.90473	3.60832	3.42875	3.47979	3.76696	4.69164	4.42093	3.98341	4.32913	4.12898	3.91378	3.97463	3.94989	3.75914	3.72317	3.76326	3.75695	3.58653	3.91676	3.72927	3.60657	5.23081	3.93024	4.37458	3.63442	3.54364	3.82553	3.59653	3.84241	3.713	4.20829	3.98464	4.06355	3.50897	3.78802	3.57586	3.65768	4.52509	3.89858
CD2	4.57184	4.93312	4.957	3.57514	5.09593	4.25669	5.29835	5.0832	5.64865	4.75224	4.45065	4.91523	3.98611	4.64191	4.76682	4.89434	4.51286	4.58203	4.54602	4.83201	4.58362	4.64597	4.28611	4.68444	4.2938	4.63667	4.61842	4.17724	4.42475	4.50551	4.50679	4.46629	4.3266	6.18488	4.77182	6.39073	5.05663	4.6228	4.57432	4.51925	4.7505
CD200	5.0497	6.71128	5.41902	5.65028	5.53603	5.11351	5.31929	4.56449	4.70089	4.94496	4.76257	4.15656	3.56648	4.66102	4.36755	5.75736	5.89095	4.33209	4.75679	4.54933	5.88122	5.40077	5.32587	5.94992	4.75508	5.07067	4.51061	6.3474	4.7359	4.48421	4.63603	5.14503	4.821	6.56121	4.97871	4.93718	4.72632	6.02315	4.77493	4.67985	4.44394
CD24	3.73876	3.44889	3.48436	3.09487	3.39086	3.3195	3.44577	3.81886	3.93185	3.22182	3.1284	3.97918	3.93716	3.22437	4.31925	3.79949	3.38151	3.33594	3.85502	3.49482	3.79127	3.89058	3.72186	3.30665	3.41225	3.31808	3.25628	3.2783	4.02824	3.31129	3.32888	4.17398	3.22928	3.35023	3.33972	3.69642	3.38357	4.05719	3.36301	3.16743	3.52911
CD248	8.16629	7.20287	7.5831	6.68317	7.39352	7.26497	7.19524	7.00563	7.43294	7.4704	7.2469	7.10216	6.55132	7.40196	7.37605	7.67083	6.65765	6.55021	7.65545	7.61596	7.26129	7.66495	7.82224	7.22563	7.28631	7.69353	6.96431	6.8941	6.66243	7.06056	7.25428	7.79093	7.12933	6.97504	6.95041	7.6339	7.53366	7.90787	7.18914	7.1655	6.17552
CD274	5.23559	4.74635	5.24313	5.40117	5.62072	5.51133	5.50882	5.45205	5.33127	5.29639	5.63479	4.96549	5.66799	5.30789	5.51906	5.48574	5.60387	5.68445	4.97324	5.15612	5.12221	5.60095	4.99504	6.00152	4.77669	5.34207	5.40784	5.50931	5.40707	5.52463	5.47511	5.15954	5.19829	5.3951	5.96067	5.13705	5.26662	5.28066	5.176	5.9885	5.12778
CD320	6.9625	6.6671	7.198	6.55078	6.71121	6.93345	6.71368	7.05216	6.65262	6.966	7.32344	6.87995	6.40605	6.95949	7.27522	6.53961	7.04512	6.73809	6.98348	6.1889	6.73487	6.78194	7.15201	7.10334	7.17839	6.69161	6.67481	6.69618	6.84778	6.87923	7.1611	6.94756	6.89814	6.73577	7.00884	6.80686	6.82616	6.75311	7.16994	6.66856	5.98345
CD34	8.00774	7.59002	8.14807	6.72144	7.63495	7.65976	7.66472	7.64865	7.38341	7.90673	7.70413	7.66398	7.8146	7.58363	7.6039	7.75518	7.67688	6.7856	8.1123	8.50918	7.22691	7.66955	7.58094	8.01665	7.49611	8.15044	7.08291	7.62639	7.67846	7.37194	7.86855	7.86833	8.21124	7.39834	7.85873	7.90563	7.92675	7.77267	7.89068	8.23422	6.8798
CD36	8.01915	7.64048	7.60929	7.92371	8.60952	8.44826	8.23667	8.4615	8.47735	8.45916	8.86931	8.65621	7.85494	8.18144	7.79926	8.25029	8.20313	8.49258	8.56125	7.72679	8.33231	8.64089	8.43939	7.84667	8.31188	8.81299	8.58777	8.61713	8.59427	8.82005	7.79311	8.63325	7.2106	8.1937	8.33795	8.12406	8.23284	7.97116	8.66488	8.37339	7.51607
CD38	4.22963	3.90406	3.82609	3.96848	3.84594	4.37869	3.92774	4.79096	5.03566	4.15078	4.14263	4.68429	4.11829	4.20005	3.92746	4.20922	4.33468	4.42216	4.19683	4.68291	4.22992	4.35513	3.84718	4.18449	4.10171	4.47318	4.28407	4.3033	3.97078	4.10465	3.9866	4.4218	3.90316	4.1824	4.24902	4.79799	3.99724	4.20489	4.42158	4.01959	4.62622
CD3D	5.08085	5.02661	5.44102	4.43818	5.27124	4.67847	5.44849	5.2197	5.94025	5.38067	4.98433	5.42274	4.68307	5.1572	4.86301	4.88253	4.50178	5.0203	5.09741	5.0238	5.86207	4.96586	4.93638	4.83141	5.15706	5.15396	4.96193	5.07331	4.99029	5.07294	5.05949	5.15955	5.29582	5.93934	4.95921	6.31689	5.18303	5.00899	5.05949	4.78626	5.14399
CD46	5.43094	6.52894	6.21532	6.28626	6.02963	6.84225	7.04759	6.97685	6.85153	6.87623	7.01415	6.9033	6.97881	6.43667	6.25542	6.83976	6.41627	6.61684	6.84897	6.28004	6.82851	6.77229	6.74234	6.73981	6.73724	6.6252	6.59989	6.78452	6.9222	6.57039	6.64266	6.45609	6.35105	6.82582	6.63962	6.40016	6.90099	6.68781	6.51445	6.49712	6.12363
CD52	4.55368	4.84566	5.39721	4.14868	5.33271	4.45168	5.29298	6.281	5.67353	5.1595	5.14515	5.76193	4.18927	5.05668	5.28478	5.26311	4.70775	4.73647	4.95742	5.27878	5.36817	5.09416	4.81036	4.90002	4.90781	4.8637	4.87193	4.92622	4.9035	5.40791	5.15594	4.98204	5.43916	5.95636	4.45839	6.87301	5.27299	5.11656	4.94704	4.64792	4.40256
CD55	7.49554	7.74008	7.79989	8.34307	7.48621	8.34662	8.31279	7.70031	7.91952	7.88371	7.91583	7.91728	7.63351	8.22809	7.99878	7.83404	8.27271	7.57349	8.31891	6.94966	7.92624	7.62191	8.11662	8.45016	7.64252	7.45854	7.41367	8.43788	8.3455	8.30626	8.43524	7.68469	7.61321	8.17649	8.35692	7.18587	7.92285	8.33357	7.89718	8.18112	7.49564
CD58	4.27284	5.17364	5.08069	5.35529	4.64198	5.14554	5.59368	5.35217	5.44825	5.59155	5.65191	5.66692	5.87076	5.58604	5.28682	5.55834	5.04753	4.95255	5.88471	5.00254	4.91088	5.17093	5.2948	6.13988	4.97593	5.1519	4.75752	5.5498	5.39351	5.42731	5.72184	5.34416	5.58427	5.35109	5.9178	4.6095	4.93086	5.24206	5.41989	5.78806	4.79463
CD69	3.20814	4.46259	3.88804	3.5849	3.54406	4.348	5.01296	4.9055	5.42259	4.24446	4.36118	4.54304	3.85101	4.17748	4.12009	4.30138	4.25613	4.12955	4.02382	3.91653	4.52575	4.50537	4.40019	4.17748	4.22813	4.25541	4.13668	4.58643	4.13283	4.04583	4.18014	3.95008	4.23283	5.1387	4.1355	4.83894	4.17523	4.16349	4.05527	4.04844	4.21052
CD74	6.17676	6.2306	6.60625	5.78966	6.48625	6.64943	6.68578	7.17922	6.51279	6.56193	6.59502	7.0131	6.49005	6.23267	6.31049	6.79253	6.4699	6.2087	6.72624	7.19719	6.43194	6.41278	6.27766	6.53736	6.51628	6.63574	6.38034	6.40403	6.377	6.61532	6.50375	6.78836	6.88881	6.44043	6.27903	6.89298	6.73949	6.39822	6.90377	6.56188	5.84757
CD83	6.00773	5.79403	5.75349	5.28223	6.13776	5.88434	5.6006	6.39358	5.6214	5.63021	5.58892	6.06591	5.34215	5.807	5.45027	6.30674	5.81855	5.75424	5.59066	6.04025	6.06775	5.54403	6.60245	6.18807	5.31405	5.81289	5.60561	5.92282	5.44732	5.86724	5.92209	5.90569	5.79663	5.9818	5.65518	5.75236	5.48607	5.33529	5.75054	5.65817	5.89489
CD8A	4.58756	5.41733	4.62114	4.38483	4.71287	4.75094	5.11816	5.06169	5.69256	4.7787	4.4421	5.39489	4.209	4.99199	4.67215	4.6015	4.69475	4.64817	4.95917	4.91582	5.14823	5.07903	4.85696	4.92386	4.67241	4.76902	4.50879	5.09408	4.46332	4.6945	5.03268	4.48887	4.97064	6.42762	4.79763	5.76509	4.68073	4.72755	4.44916	4.67709	4.30389
CD93	6.59746	8.24101	8.6101	7.95349	7.173	8.43972	8.54865	8.36112	8.21242	8.68868	8.39274	8.06382	7.60031	8.8748	8.84385	8.35623	8.37424	7.29483	8.9728	7.10116	7.24261	8.06015	7.55818	8.20332	8.82398	8.73772	7.74797	8.01276	8.04473	8.20638	8.47933	8.49728	8.07652	8.65112	7.91932	8.88879	8.39389	8.54103	8.22408	8.63566	5.44194
CD97	7.35913	6.70644	7.19947	6.34565	6.70731	6.41344	7.17553	7.01202	7.05936	7.03956	6.94622	6.89403	6.18578	6.75886	7.14491	6.10677	6.68859	6.32717	6.78839	7.11241	6.25708	6.9429	6.18323	7.44389	6.64354	7.19356	6.01638	6.56683	6.58227	7.41428	6.9186	6.85628	7.90225	7.40516	7.20926	7.23795	6.99158	7.10196	6.88632	7.21956	6.75236
CD99	9.72372	9.37302	9.92745	9.14875	8.79145	9.45456	9.74544	9.4448	9.7168	9.52684	9.33437	9.50598	10.022	9.15265	9.93503	9.82493	9.40579	9.44223	10.3535	9.54747	9.54239	9.36059	9.72311	9.78313	9.04026	9.59454	8.93445	9.50417	9.71417	9.5551	9.51987	9.95721	9.7629	9.86126	9.31187	9.46688	9.94316	10.1214	9.78046	9.41424	8.47046
CDC123	8.99968	8.55116	8.91079	8.59599	8.93265	9.08494	8.92312	8.48858	9.33614	8.90303	8.95801	8.50537	9.18141	9.92749	9.34895	9.30579	9.21151	8.50354	8.945	8.53288	8.30038	8.76321	8.49871	9.44135	9.13199	8.69293	8.33132	9.36362	9.30918	9.23794	9.6196	9.13208	9.18277	9.04172	9.34294	7.84137	8.68561	9.12956	8.65473	8.99764	8.35206
CDC20	3.99143	4.10969	4.38817	3.13105	3.41507	3.2704	3.67928	3.57278	3.64058	3.6689	3.18464	3.60526	3.61422	3.34871	4.71124	3.53427	3.59355	3.51548	3.79928	3.88244	3.31868	3.59756	3.49733	3.58474	3.25699	3.43849	3.50581	3.53427	3.54716	3.63797	3.77227	3.68947	4.53196	3.79192	3.4196	3.75576	3.69521	3.76498	3.43353	3.27676	3.78227
CDC23	4.28333	5.28191	4.64857	5.21774	4.76092	5.17938	5.10555	5.24619	5.60402	5.58435	5.44372	4.99178	5.2911	5.62003	5.39154	5.08906	5.16421	5.11401	5.21798	5.00609	4.73614	5.14117	5.19191	5.55893	4.59508	4.9213	4.84008	5.25002	5.77904	5.10372	5.28732	4.97354	5.27876	5.37452	5.58809	4.48431	4.74553	4.98037	4.78509	5.69463	5.06139
CDC25B	6.92895	6.73728	6.95475	6.26778	6.92602	6.25571	6.65491	6.48067	6.59565	6.42316	6.1422	6.41358	6.31945	6.69263	7.33822	6.87454	6.73262	6.12851	6.09395	6.5966	6.02855	6.26176	6.3885	6.78949	6.60028	6.19298	6.21015	6.20084	6.12212	6.04393	6.51636	6.65754	7.04536	6.81843	6.74809	7.61674	6.5884	6.49823	6.42367	6.87566	6.29377
CDC26	8.37576	8.05381	8.0246	8.4695	7.42465	8.11282	8.48319	7.94955	8.0869	7.88424	8.00337	8.23979	8.17205	8.58815	8.39048	7.15445	7.92085	7.57559	7.88069	8.11168	8.08811	8.12553	8.18459	8.43574	7.58193	7.80819	6.96074	8.56583	8.35464	8.35229	8.36065	7.96515	8.90902	8.56851	8.61487	8.12777	8.57153	7.87794	8.4724	8.57902	8.2966
CDC27	5.51935	6.28126	5.97474	6.20972	6.07052	6.45725	6.46017	6.4931	6.25543	6.27122	6.38061	6.30044	6.33387	5.89207	6.28687	6.11355	6.27762	5.92535	6.31667	5.99863	5.65167	6.05985	6.1014	5.93926	5.93819	6.27729	6.17629	6.64769	6.80499	6.67648	6.54364	6.12113	6.19036	6.49207	5.85426	6.26336	6.56392	6.48306	6.48593	6.00065	6.01589
CDC37	8.4024	7.78563	8.55606	7.81367	8.59329	8.56654	8.66	8.61476	8.45579	8.40588	8.46115	8.59792	8.60232	8.00686	8.5226	8.60506	8.89649	8.14156	8.58709	8.18494	8.09684	7.7164	8.22599	8.41939	8.6705	8.64739	8.22989	8.95333	8.5202	8.71949	8.52347	8.52398	8.70049	8.28465	7.90453	8.18071	9.12235	8.68787	8.62799	8.36197	8.1006
CDC37L1	5.38316	5.96408	5.26575	6.41473	5.37302	5.8103	6.50595	6.02625	6.00195	6.04337	6.13615	6.02705	6.59577	6.89327	6.43544	5.65171	6.70206	5.90686	5.67472	5.50991	5.98556	5.86058	5.98156	6.69196	5.8091	5.79131	5.47351	6.03232	6.208	5.84235	6.21971	5.53645	6.32445	5.9992	6.39827	5.55125	5.37392	5.87197	5.90429	6.37366	6.1034
CDC42EP1	5.44899	5.58148	5.41583	4.69288	5.05651	5.06095	5.29905	4.78736	4.78734	5.23441	5.05648	4.93834	4.81911	5.0539	5.23716	5.05472	5.41389	4.59776	4.67669	5.13047	4.87771	5.04193	5.04889	5.73604	5.42231	5.60313	4.87557	5.07805	4.71378	5.06396	5.12264	5.07088	5.65267	5.19184	4.771	5.53876	5.18227	5.12221	5.27859	4.73073	4.6759
CDC42EP3	6.80531	7.50542	7.06529	7.05752	7.45918	7.39989	7.56665	7.25628	7.48481	7.84258	7.12235	7.59223	7.23644	8.26092	7.65719	7.11202	8.1452	6.96157	7.0733	6.85078	7.06912	6.74685	7.3573	7.51543	7.35843	7.2565	7.00458	7.82274	7.57864	8.07002	7.77638	7.2475	7.33599	7.46273	7.48444	7.00793	7.5842	7.01745	7.2244	7.58446	7.0552
CDC42EP5	7.06158	6.76192	6.94431	6.0886	6.09828	6.75755	7.38238	6.31297	6.35367	6.64311	6.59314	6.0444	6.55332	6.38072	7.27384	7.17541	6.76271	6.41991	6.87048	6.86854	6.18426	6.25932	5.88791	6.66785	7.03488	6.34643	6.34971	5.58316	6.32364	6.29572	5.97415	6.9155	7.95688	6.62519	6.24875	7.7344	6.54498	6.89554	6.71615	6.88839	6.06824
CDC7	3.71866	4.37438	3.93967	3.6617	3.42599	3.3547	4.08927	3.70103	4.36972	3.63382	3.60087	3.53135	3.1897	3.7313	4.61488	3.5689	3.81192	3.49451	3.65675	3.68653	3.83794	3.93318	3.55058	3.89892	3.44843	3.52623	3.47573	3.68653	3.60639	3.76576	3.446	3.61883	4.42309	3.70002	3.85379	3.88971	3.92759	3.74211	3.68559	3.95548	3.68559
CDC73	5.15915	6.08771	5.38114	5.82128	5.37902	5.9212	6.24317	6.25965	6.04424	6.31125	6.13675	6.15175	6.32659	6.53459	6.04142	5.64335	5.97755	6.02125	5.85114	5.74333	5.67521	6.33155	6.15607	6.4719	5.70613	5.89927	5.56003	6.16688	6.28269	5.99218	5.95019	5.60155	6.25487	6.20322	6.58677	5.46178	5.39108	5.75925	5.86407	6.27106	5.88574
CDCA2	3.96117	3.75331	4.62317	4.24436	4.88248	3.84054	3.63647	5.05402	4.19723	3.8881	3.91165	3.97406	4.35851	3.79225	4.35286	3.9351	3.90135	4.65554	4.07559	3.9719	4.47809	4.49463	4.57853	4.25033	4.02986	4.00928	4.18161	4.58333	4.14326	4.06305	3.9635	3.86781	3.81182	4.04368	4.88964	4.13959	3.75829	4.17206	5.29875	3.99524	4.26852
CDCA7L	8.41578	8.29075	8.0036	7.85126	8.02746	7.7741	8.09271	7.75084	8.24845	8.44715	8.41175	7.57566	7.44957	7.70771	7.68373	7.80412	8.04965	8.24228	7.80306	8.56844	8.6875	8.04393	8.85915	8.27697	7.70629	8.23964	8.46402	8.37495	7.71215	8.10461	8.27847	7.33365	8.15623	8.31618	8.25775	7.70948	7.76412	7.56036	7.63356	7.5594	8.74845
CDH11	4.49011	6.03709	4.28165	5.0705	3.9278	5.09039	5.47529	5.01772	4.91852	5.1823	5.15715	4.59461	4.81407	4.81346	5.10442	4.96189	4.32129	4.43234	4.93517	4.98606	4.8664	4.99787	4.46164	5.32988	4.54309	4.87055	4.47669	4.81367	4.57368	4.9976	4.91173	5.18409	5.52889	6.36777	5.20644	4.85716	4.91866	5.71823	4.53523	5.03726	4.46738
CDH13	7.46482	8.20707	7.18235	7.57738	7.10069	7.94927	7.76268	7.51425	7.40153	7.68298	7.22187	7.16741	7.32524	7.56232	7.76979	7.52701	7.58972	8.20182	7.59291	7.67675	7.54342	7.64506	7.48087	7.97324	7.34775	7.52182	7.68327	7.50159	7.26849	7.63292	7.82787	6.9246	7.57901	7.67323	8.22879	7.39669	6.82222	7.29968	6.72329	7.33706	7.71937
CDH19	5.69506	6.3601	6.20809	6.73207	6.24523	7.20734	7.51081	7.2104	6.61044	6.58938	6.51951	7.12852	7.50403	6.65669	6.67761	6.99897	6.58641	6.77813	6.97181	6.89008	5.6428	6.97568	6.37519	7.0373	6.15337	7.2201	6.09386	6.30441	6.59075	7.19747	6.9355	7.00622	7.27597	6.59187	7.50657	6.51337	6.70556	6.99584	6.772	7.80828	5.87644
CDH2	7.88355	8.56696	8.02455	8.58182	8.42419	8.30487	8.7296	8.78427	8.67502	8.95473	8.64434	8.96817	9.41519	8.79181	8.44451	8.11401	8.88352	8.16193	8.26526	8.25302	8.4844	8.32706	8.38063	8.47872	8.57054	8.39826	8.78054	8.83282	9.14916	9.14066	8.53449	8.32236	9.03749	8.6527	9.00606	8.66246	8.92001	8.1898	8.83711	8.85633	8.63692
CDH5	6.7844	7.47229	7.81498	6.95798	7.07801	7.50709	8.08231	7.75567	7.4286	8.11419	7.97441	7.63509	7.11112	8.3152	7.91577	7.88713	7.7848	6.8803	8.12871	7.45638	6.96439	7.04625	7.22087	7.93616	8.05931	7.38586	7.14755	7.44647	7.59643	7.57761	8.0775	7.89993	7.94793	7.60311	7.61132	7.70895	7.46123	7.35588	7.50883	7.86007	5.96364
CDK10	6.07096	5.33304	5.7368	5.43132	5.93894	5.5808	5.87867	5.82972	5.76107	5.88013	5.79631	5.71013	5.44508	5.28669	6.33569	5.73138	6.00656	5.04603	5.19305	5.65533	5.87813	5.83611	5.56503	5.64544	6.19751	5.98453	5.81875	5.52904	5.65243	5.57138	5.24754	5.44832	5.9882	5.64972	5.38361	6.58416	5.97729	5.82881	5.52246	5.31815	5.76454
CDK18	7.65154	6.51923	7.7224	7.05807	7.18518	7.07936	6.53789	6.95902	6.66679	6.67508	6.93337	6.884	7.34023	6.12263	7.06669	7.64563	7.60438	6.86941	6.89968	7.82839	6.67952	6.53095	6.7457	7.14711	7.85996	7.58745	7.103	6.93386	7.50888	6.48276	7.24669	6.75707	7.61055	6.26676	6.74729	7.00863	7.21519	6.00535	7.15647	6.94941	7.56909
CDK2AP1	9.50401	10.7908	9.77844	10.0394	9.13098	9.78535	10.197	10.1013	9.86125	10.0733	10.054	10.0299	10.013	10.3487	10.4697	10.2641	9.63187	9.91017	10.3207	9.53823	9.88033	10.0832	9.98265	10.3684	9.57722	9.78458	9.51085	10.0679	9.96148	10.2812	10.0815	10.2799	10.3597	10.2738	10.2463	9.25108	9.65295	10.4372	9.66719	10.2348	9.71865
CDK2AP2	7.08474	7.3731	7.05153	6.68494	6.71906	6.65425	7.08726	6.9899	6.78352	6.78686	6.79427	6.79031	6.71779	7.52696	7.36959	7.13635	6.70142	7.08076	7.02944	6.51169	6.30721	6.34176	7.09277	7.20506	6.32824	6.91594	6.19557	7.15283	6.40271	6.94989	7.30083	6.9036	7.10961	7.10828	7.35094	6.63118	7.10622	7.13802	7.3362	7.44872	6.63289
CDK4	7.98683	8.44814	8.1138	7.83844	7.74693	8.11878	8.3411	8.03839	8.0106	8.14158	8.10906	7.83367	8.14407	8.42683	8.44697	7.75234	8.13764	7.57353	8.27461	7.81133	7.45871	7.67497	7.8578	8.52179	7.634	7.95778	7.35919	8.43904	8.17547	8.39708	8.43446	8.3357	8.61928	8.3255	8.73581	7.80276	8.05374	8.02581	8.46589	8.37197	7.88347
CDK7	5.89797	6.68893	6.11612	6.68724	5.93523	6.30529	6.62718	6.29534	6.55471	6.49957	6.20268	5.89877	6.35839	6.24156	6.80044	5.8443	6.68583	5.53792	6.3228	5.33073	5.55916	6.23745	5.56506	6.678	6.29103	6.35768	6.2879	6.80499	6.44651	6.45193	6.78368	5.92675	6.84277	6.69795	6.84615	6.09383	6.45235	6.71424	6.49644	6.43768	6.36228
CDKAL1	3.48653	3.58292	3.90695	3.81078	3.24706	4.4073	3.9551	3.56339	3.90801	4.45568	3.05614	3.84123	4.5389	3.81477	3.72137	4.12115	3.56884	4.06702	3.70937	3.52687	3.7245	3.52584	4.45056	3.63621	3.87088	3.94712	3.59544	4.16633	4.01407	4.08901	4.09056	3.71464	3.92524	4.18194	3.23376	3.79706	4.07547	3.54158	4.11398	3.97506	3.54777
CDKN1A	8.5338	8.54022	8.10153	9.07604	7.84785	9.67683	8.63408	8.2381	8.91552	8.05596	7.75033	8.15244	7.97105	8.56242	9.08222	8.36227	10.3666	8.68274	8.14593	8.25883	7.36247	7.87723	8.24509	8.52126	8.33917	8.07398	8.21419	8.21629	8.50469	8.795	8.6147	7.88142	8.24097	8.70805	7.66341	8.73025	8.52776	8.96272	8.08599	9.99761	7.54517
CDKN1B	7.80152	8.84978	8.00076	8.4035	8.10524	8.53191	9.3462	9.42733	8.90057	9.15688	8.91583	8.99729	8.74931	9.18417	8.49681	8.71481	8.50437	8.97161	9.15693	8.42805	8.50959	8.90257	8.73514	9.16828	7.98405	8.47507	8.1955	9.47591	9.38655	8.84973	9.37809	8.81857	8.43841	9.32842	9.59448	8.35576	7.92259	8.3078	8.46511	9.08828	8.24903
CDKN1C	7.38769	7.06147	6.78015	6.77721	7.44543	7.70898	7.29516	7.29384	8.01617	7.44598	7.77291	7.40394	6.9273	7.50124	7.35859	7.8527	7.16466	7.30041	7.8405	7.41431	7.45322	7.64796	7.7278	7.42856	7.54901	7.42674	6.99653	7.1004	7.51546	7.49814	7.88346	7.52588	6.3678	7.29014	7.43114	7.21896	7.50918	7.45212	7.81597	6.99336	5.71032
CDKN2AIP	4.59113	5.61511	5.04676	5.54113	5.11963	5.32675	5.96822	6.0614	5.79261	5.88237	5.65513	5.80864	5.67566	5.75321	5.75097	5.43036	5.43901	5.14947	5.78798	5.0846	5.47211	5.74114	5.56847	5.87284	5.46845	5.47991	5.29553	5.64359	5.87363	5.68602	5.9227	5.09074	5.30305	5.81247	6.33235	5.05477	5.01021	5.49666	5.72574	5.80184	5.1837
CDKN2C	6.00329	6.21894	5.89805	6.09655	6.07331	6.26987	6.53466	6.80094	6.29614	6.34332	6.43465	6.33093	5.92872	6.46257	6.49082	5.9436	6.05205	6.52462	6.40012	5.80297	6.35174	6.75482	6.57875	6.1068	5.98991	6.0618	5.8381	6.52518	6.51449	6.25929	6.70485	6.25344	5.99539	6.10157	6.79925	5.84514	5.90692	6.27403	5.90611	6.44158	6.35842
CDKN3	4.49447	4.53973	5.43988	5.12033	4.37558	5.07216	5.17531	4.48032	5.38464	4.90002	5.09449	4.87047	5.24421	5.43499	5.52426	5.06019	4.68678	4.68814	5.33526	4.54749	4.65786	4.57597	5.11946	5.23235	4.69026	4.59978	4.54745	5.03595	4.96958	4.96021	5.75585	4.78999	5.73364	4.88723	5.30708	4.34878	4.9599	5.08253	4.73553	4.93394	4.67984
CDO1	5.64737	5.71632	4.68844	5.73058	6.00679	6.08783	5.74065	5.88935	5.67502	5.99551	5.94236	5.66986	6.07796	5.79261	4.63335	5.9056	5.20386	5.43873	5.58013	6.10211	5.7237	7.08901	5.41257	6.01398	4.7455	5.81401	5.28267	6.00115	5.89714	5.7535	5.83672	6.04669	6.40736	6.08745	6.07592	6.36765	5.52076	5.69949	5.58761	5.8147	6.15751
CDR2L	5.98522	5.93794	5.74375	5.5586	5.20587	5.10867	5.79003	5.08023	5.40476	5.53886	5.2453	5.45263	5.23332	6.02905	5.59988	5.42355	5.724	5.06444	5.26786	6.00303	5.18456	5.4745	5.58307	6.02738	4.87626	4.81827	5.2486	5.13528	5.2162	5.73315	5.7733	5.59268	5.99009	5.63034	5.30379	5.25679	5.64914	5.50618	5.29233	5.64937	5.5861
CDX1	6.51722	6.05645	6.63315	6.48173	6.6817	6.26989	6.12224	6.19587	6.5075	6.3173	6.39731	6.57624	6.50421	5.98616	5.99143	6.49635	6.09334	6.52398	6.66399	6.60466	6.97606	6.1099	6.51361	6.22246	7.01617	6.73481	6.84456	6.23373	6.1998	6.16008	6.23389	6.5463	5.91682	5.73392	6.19225	6.39854	6.89986	6.55631	7.01531	6.00714	6.41086
CEBPA	5.70015	5.40278	4.82215	3.56028	6.18756	5.60061	4.97893	6.32365	5.61748	5.52969	6.43816	5.59773	3.63748	4.66123	5.16772	5.03901	4.75797	5.08078	4.76444	5.39677	5.40706	8.87541	5.14986	4.90147	4.41805	6.30298	4.84563	4.93717	4.58725	4.74278	5.58599	7.03036	5.7839	5.14001	5.78171	5.24541	4.77715	5.07732	5.94553	4.91151	5.01852
CEBPB	9.32625	10.5422	8.92551	10.0773	8.47093	9.66839	9.6497	9.21113	9.66308	9.31361	9.46844	9.12816	9.16298	9.68047	9.0244	10.005	9.99496	9.40368	9.24659	9.5343	9.73465	9.9964	9.57289	10.1936	8.89641	9.20552	8.65825	9.51147	9.35602	9.15044	9.57764	9.21805	9.63481	9.76876	9.62161	9.17262	9.19806	9.72077	9.29281	10.329	9.32539
CEBPD	6.78722	6.83226	6.31395	6.98672	6.49749	7.72718	7.47614	6.84417	7.51026	6.82694	6.75824	6.6701	7.22009	6.81946	6.54275	7.45211	7.6161	7.36268	6.95998	6.52686	6.77816	6.65025	6.79436	7.17074	6.86341	6.90638	7.14691	6.83364	6.97254	6.57466	6.9565	6.57499	6.64603	7.36154	6.91526	7.20808	6.86868	7.33207	6.88337	8.15623	6.44088
CEBPZ	7.68382	6.98877	7.18155	7.56891	7.57034	7.44142	7.80306	7.39944	7.51477	7.41696	7.37615	7.29871	7.34518	7.00772	7.51164	7.22037	7.24833	7.19831	7.76056	6.2198	7.48958	7.53216	7.69827	7.54697	7.35771	7.25594	7.13697	7.93581	7.63735	7.75716	7.51316	7.65549	7.48042	7.61871	7.1598	7.75117	7.81993	7.4838	7.54626	7.26559	7.12816
CECR1	8.34573	7.91238	9.37002	7.05545	7.57681	8.08645	8.53276	8.93067	8.63608	9.27405	8.54205	9.09781	7.81489	9.34729	9.4541	6.14791	9.29042	8.30972	9.27555	8.69226	8.40569	7.86128	8.71659	8.1961	7.57766	8.33018	8.86639	9.18548	8.78713	9.06047	8.85116	8.44148	9.40344	9.09885	8.6627	9.14868	8.64498	6.79257	7.81977	9.48131	6.58552
CECR5	7.17155	7.16839	7.05083	7.55612	6.51295	7.15642	7.49683	7.58992	7.5321	7.69172	7.512	7.23533	7.73814	7.53788	7.27324	7.09526	7.19188	7.23841	7.1657	7.13519	7.15853	7.7004	7.63853	7.53968	6.93973	7.03743	7.16756	7.66933	7.55487	7.618	7.40475	7.01626	7.69395	7.52039	7.78263	7.02293	7.03574	7.07312	7.32215	7.78574	7.83951
CEL	5.4837	4.11433	4.76327	3.87196	4.57563	5.14849	4.12163	4.51029	4.22511	4.48761	4.4342	4.36929	6.12764	4.2692	4.4029	6.28103	4.72664	4.25216	4.84417	5.63672	4.84136	5.79967	6.91165	4.47009	4.81832	5.42146	4.18249	4.80391	4.67325	4.08108	4.24139	4.21785	4.04689	4.00616	4.42128	4.43188	4.29958	4.43687	4.59683	4.07045	4.83493
CELF6	4.55781	3.96278	3.90187	3.92562	4.34987	4.11983	4.06327	4.1977	4.37839	4.04389	4.18375	3.89711	4.16274	4.02675	4.10733	3.91407	4.05488	3.883	3.66925	4.04181	4.31708	4.08082	4.21516	4.04549	4.09559	4.22054	4.14474	3.80654	4.21749	3.82082	4.09614	3.72723	4.15442	4.20323	4.77694	4.2881	4.069	4.08652	3.8751	4.60169	5.161
CELSR2	7.07418	6.73275	6.71592	6.72721	7.10609	6.88899	6.36552	6.70113	6.23035	7.18984	6.83965	6.6207	6.74392	7.0339	6.46397	6.82962	7.78512	6.9928	6.60005	6.8984	7.02569	6.69977	7.06012	7.11929	6.76885	7.06648	7.07014	6.79453	7.13963	6.57215	7.21781	6.03439	6.24089	6.47987	7.09834	6.30774	6.65939	6.40076	6.53364	6.89957	6.96714
CEMIP	4.49161	4.93348	4.09399	5.22052	4.21477	3.68713	5.20853	3.35851	4.36365	3.29049	3.14005	3.33278	3.35106	3.92833	3.65148	3.95864	4.12043	3.93791	3.96606	4.06038	4.50476	4.13653	4.19876	4.0332	3.79738	3.9773	3.9856	4.0408	4.10595	4.16317	4.10064	4.17665	4.11573	4.80998	4.04105	4.3503	4.081	4.01411	4.00651	4.00838	4.17645
CENPB	6.18963	5.66353	5.97512	5.4127	5.82582	5.86664	5.99986	5.68479	5.19098	5.52682	5.61077	5.64699	5.35741	4.92181	5.75979	5.69039	5.78186	5.60487	5.56064	5.44787	5.26873	5.39933	5.65404	5.6677	5.67256	5.95546	5.61273	5.22273	5.80017	5.70917	5.69104	5.55383	6.62568	5.38316	5.1492	6.38169	6.15966	5.43925	6.16166	5.57126	6.54358
CENPBD1P1	6.56662	6.16313	6.03785	6.00496	6.09289	5.78622	6.17512	5.75081	5.98993	5.68689	5.8487	5.70928	5.7813	6.08294	6.11388	5.49502	6.01019	5.77545	5.83593	5.99315	5.52275	5.59332	5.98716	5.63778	5.9436	5.90998	6.29621	5.56609	5.99755	6.44062	5.98548	5.93193	6.44556	6.32359	5.65185	6.58005	6.36531	6.11597	5.99354	5.71613	5.82506
CENPH	3.23016	3.74513	4.02991	4.10204	3.26663	4.14854	4.01578	4.32135	4.44325	4.64792	4.29817	4.32899	4.50938	4.27593	4.25789	4.11438	4.00604	4.10703	4.30797	4.16052	3.95166	4.29108	4.34549	4.06904	3.86783	3.82283	3.94139	4.04325	3.87395	4.29356	4.40276	3.97923	3.98392	4.09118	4.57431	3.81186	3.75669	4.09999	3.93904	4.05198	3.94932
CENPQ	3.23737	3.9529	3.62006	3.83065	3.5705	3.87316	4.21617	4.70863	4.49354	4.52802	4.25445	4.3239	4.37647	4.33738	4.73565	4.47676	3.85008	3.88617	4.18682	4.0623	3.98828	4.19104	4.16608	3.97937	3.79647	3.95779	4.16901	4.13098	4.22371	3.84243	4.04187	3.90512	4.11551	4.16567	4.34985	3.77437	3.77386	3.87686	4.03668	4.45378	3.74237
CENPU	4.06285	3.96503	4.375	3.78359	3.93988	3.85754	3.33691	4.2451	3.86201	3.86612	3.53785	3.58444	3.40574	3.77635	4.89293	3.81931	3.78303	3.76224	3.86235	3.78021	3.97002	3.74992	3.80743	3.95843	3.49079	3.67727	3.71196	3.76139	3.78885	3.71788	3.9146	3.72443	4.68626	4.20366	3.75943	3.59102	3.79911	4.03357	3.64734	3.62358	3.5751
CENPW	4.6178	4.36055	4.5497	3.81673	3.90643	3.77651	4.15419	4.43186	4.37966	4.29567	4.0011	4.37759	3.55826	3.97771	5.73954	4.44598	4.11659	4.06507	4.17635	4.11202	4.09181	4.02367	4.18966	3.9911	3.82907	4.22851	3.84566	4.13648	3.96116	4.09916	3.90995	3.91977	5.20751	4.10551	4.03132	4.26651	3.88597	4.33763	4.1664	4.28513	4.04614
CEP192	4.96961	4.95555	4.87634	4.43308	4.84125	4.77401	4.92836	5.5239	5.11523	5.55089	5.06309	4.69756	5.11014	5.32797	5.25629	5.21132	4.72897	5.12642	4.76177	4.79905	5.11485	4.98557	5.06407	5.17349	4.68153	5.13336	4.71228	5.26933	4.99785	4.81946	4.77541	4.63602	5.50786	5.12061	5.79299	4.61118	4.75322	5.44644	4.67339	5.21599	4.79323
CEP57	5.59036	6.38292	5.94734	6.13992	5.89201	6.23824	6.51611	6.55751	6.67733	6.62264	6.54877	6.44706	6.54527	6.43892	6.53612	6.08696	6.01681	6.25866	6.31134	5.4564	6.50814	6.40109	6.47595	6.41475	6.26077	6.18751	6.33957	6.74581	6.53865	6.28661	6.60893	6.04943	6.20032	6.55877	6.79171	5.94488	6.36321	6.30164	6.35043	6.31798	5.90315
CEP83	4.65273	5.20551	4.3814	5.0227	4.5821	4.95898	5.1286	5.35314	5.42049	5.83233	5.7314	5.41162	5.88965	5.56158	5.48921	5.03076	5.28629	5.36444	4.8537	4.92457	5.17212	5.28838	5.22108	5.11088	5.09428	5.0068	4.70409	5.35699	5.368	5.39397	5.49484	5.32743	5.66623	5.01076	5.34316	4.61483	4.99393	4.96503	4.92722	5.24277	5.74364
CEP85	5.6979	5.66456	6.17643	6.02769	6.35176	6.49558	6.15876	7.03866	6.35163	6.7138	6.62237	6.49961	6.69739	6.27307	6.1075	6.27075	6.04724	6.68754	6.14666	6.04012	6.42445	6.0555	6.17659	6.46797	5.7984	6.66298	6.49922	6.39769	6.66668	6.62628	6.49588	6.03171	6.59898	5.95072	6.68809	5.74233	6.37616	6.38324	6.60935	6.99736	6.47106
CERK	8.46858	8.29601	8.36467	8.66982	8.47783	8.23079	8.32184	8.06965	7.93917	7.88338	7.87068	8.28229	8.19091	8.66462	8.29207	7.79271	8.37681	8.34595	7.78664	8.35735	7.79774	8.34031	8.08797	8.56485	7.68921	7.70305	7.93115	8.41231	8.55481	8.51107	8.67705	8.02846	8.64857	8.59827	8.60929	8.33011	8.44713	8.07484	7.88532	8.64364	8.4868
CERS2	7.2462	8.17147	7.36934	7.7803	7.00318	7.51359	7.99892	7.71072	7.67738	7.53103	7.69654	7.65683	7.729	8.09656	7.72433	8.08995	7.401	7.53138	7.52614	7.45963	7.19816	7.50371	7.38701	8.0287	7.45472	7.57604	7.11568	7.55978	7.37655	7.80423	7.93424	7.44389	8.28636	8.01566	7.98852	7.31096	7.66413	7.74425	7.71813	7.85932	7.33838
CERS4	4.75224	4.6943	4.522	4.98049	4.88792	4.39579	4.61132	4.72521	4.36843	4.74271	4.68818	4.78258	4.46091	4.48867	5.0432	4.57634	4.9154	4.54245	4.34663	4.77237	4.93544	5.41658	4.65664	4.32433	4.56537	4.66332	5.11771	4.51153	4.43755	4.01671	4.6258	4.64106	5.04846	4.54538	4.01577	4.88948	4.87782	4.29991	4.4746	4.79766	4.39723
CERS6	6.18973	6.51937	6.00783	7.05502	6.46327	6.70186	6.74037	6.62456	6.43173	6.58216	6.46629	6.61102	6.78108	6.97357	6.93964	6.28287	6.69618	6.8111	6.29189	5.98541	6.29052	6.42515	6.44875	6.72801	6.36904	6.25364	6.53076	6.81574	6.82618	7.01199	6.81201	6.21439	6.69574	6.69639	6.92907	6.19886	6.62732	6.29751	6.31874	6.96888	6.64202
CES2	7.67432	7.19726	7.55522	7.2099	7.64415	7.28504	7.18543	7.37007	7.44521	7.60784	7.76893	7.47357	7.63098	7.19328	7.20009	7.13405	7.78088	7.30097	6.96267	7.67085	7.17022	7.113	7.04083	7.39609	6.94944	7.06206	7.25972	7.12745	7.58503	8.29508	7.17442	7.29127	7.97288	7.51895	7.52115	7.95279	7.6254	7.08637	7.74839	7.81513	7.89458
CES3	5.23776	4.5588	5.14866	4.95441	5.21407	5.02641	4.68551	5.16156	5.13894	4.90428	5.04027	5.08816	5.06271	4.75781	4.77246	5.0343	5.1483	4.9245	4.87442	5.52518	4.98202	4.89229	4.96471	4.93926	5.16188	5.21189	5.0835	4.88103	4.78599	4.94702	5.03333	4.77286	4.74462	4.50793	4.77407	5.08694	4.90283	5.09189	5.23137	4.80281	6.24207
CES4A	6.2374	5.62652	5.36512	5.7824	5.92124	5.6945	5.2488	5.24804	5.78976	5.48691	5.59519	5.52747	6.08737	5.24639	5.65134	5.58082	5.48522	5.82163	4.93611	6.43225	5.95113	5.21488	5.97044	5.24123	5.69237	5.50081	5.88608	5.11927	5.60719	5.1413	5.51499	5.54599	5.98713	5.28152	5.25066	5.86028	5.97814	5.52534	5.43446	5.7033	7.41085
CETN2	8.55926	8.65772	8.18496	8.03395	7.95196	8.2495	8.66267	8.16185	8.44526	8.61634	8.47474	8.425	8.83287	8.65163	8.3683	8.78247	8.3013	8.47693	8.66337	8.25995	8.37143	8.21422	8.44334	8.68063	8.29747	8.17116	8.02947	8.84729	8.48566	8.54606	8.90833	8.57347	8.69219	8.52743	8.96278	7.69237	8.13313	8.35171	8.2197	8.57449	8.98235
CETN3	7.30654	7.46809	7.37812	7.59774	7.32692	7.65656	8.10553	8.36209	8.2103	8.2901	8.21231	7.92881	8.39592	8.6325	8.40517	8.00887	7.94782	7.88963	8.08787	7.83617	8.08306	8.47119	8.14226	8.57565	7.23443	7.53666	7.41568	8.3721	8.39112	8.02294	8.57333	7.677	8.12037	8.10351	8.52046	6.4622	6.40047	7.26161	7.62285	8.43352	7.83917
CFB	7.05946	6.87068	6.31111	6.49723	6.02257	5.27297	6.33772	4.49696	6.08124	5.06146	5.22558	5.17284	4.26621	5.49527	5.03887	7.41248	8.11166	4.82319	5.07952	5.19756	7.28048	5.51545	6.75975	6.70222	5.01862	5.17791	5.35928	6.28705	5.80241	5.55414	5.18137	5.98831	4.99003	7.2723	5.00104	6.09397	5.67877	6.49799	5.39516	5.14653	4.67103
CFD	11.3411	8.98317	9.47878	8.21404	10.6756	10.9364	10.9073	10.8699	10.7094	9.81404	10.4522	10.7095	11.2767	9.30895	8.19846	11.5703	8.5259	10.6218	10.0847	11.6532	10.2601	12.3781	11.8508	10.8521	8.69548	12.2217	9.95487	10.3464	9.67273	9.91901	10.0416	10.8936	10.0525	10.1844	11.1232	10.6751	10.1507	10.4627	10.9426	10.7691	8.32788
CFH	10.1536	9.63858	9.24862	9.4482	9.49406	8.47406	10.1312	9.78364	9.49171	9.07586	8.05131	9.73047	9.89809	8.4288	9.05124	8.69752	8.37444	8.46827	9.21459	10.847	9.17877	9.68115	9.35099	10.4997	7.90717	9.16077	8.74673	9.47261	9.60349	9.74646	10.4172	9.58518	9.98248	10.8162	10.3168	10.6721	10.2361	9.53442	9.09645	10.4485	8.54981
CFHR2	4.27113	4.70411	4.36182	4.55122	4.1735	4.34779	5.07739	4.31505	4.52293	4.17609	3.83713	4.57625	4.80297	4.29553	4.29009	4.11767	3.79407	4.23738	4.52259	4.25666	4.57765	4.57942	4.52259	4.98132	3.9858	4.3727	4.61689	4.49999	4.08555	4.49661	4.43826	4.9517	4.74813	4.86758	4.69098	4.53252	4.44584	4.73013	4.21849	4.45982	4.01795
CFI	6.38809	7.83787	6.87266	5.78204	5.90833	5.92094	7.28374	5.66562	6.05079	5.85101	5.82121	5.43207	5.72211	5.78388	5.74843	6.79574	6.47313	5.16794	6.2089	6.03296	6.89296	6.27404	6.97788	7.31467	5.33119	5.6239	5.36229	7.22922	6.07635	5.93195	5.69927	6.29244	6.39711	8.63424	6.14005	6.19149	6.15941	7.8047	5.77657	5.97519	5.05321
CFL2	7.69415	9.37505	9.1614	9.37343	9.05909	9.65597	9.43615	9.29357	9.37057	9.41593	9.46525	9.55697	9.84021	10.8031	9.96533	8.90104	9.81104	9.13532	9.44725	8.52364	8.93959	8.8077	9.14214	9.72064	9.37579	9.19717	8.26512	10.0033	9.91046	9.9676	9.7346	9.5624	9.51093	9.35697	10.0374	8.24408	9.30205	9.03704	9.35085	9.96017	8.75624
CGN	5.39388	5.55237	4.8442	4.23324	4.70097	3.88389	4.22575	3.31446	3.70194	3.92555	4.09782	3.68308	3.63061	4.04102	3.79731	4.22937	4.26449	3.97209	3.97949	4.13877	5.12053	3.86496	4.45502	4.44264	4.0826	4.06386	3.99887	5.30886	3.89467	3.98401	3.80714	4.49516	3.732	5.65942	4.07349	4.48442	4.21732	5.40651	4.15049	3.75338	4.30173
CGRRF1	6.0563	6.06587	6.00567	6.55631	6.15527	6.42555	6.27059	6.27209	5.91973	6.24386	6.6048	6.25166	6.2996	6.59893	6.52282	5.42197	6.09012	6.52378	6.22444	6.20184	6.24172	6.16903	6.32934	6.71186	5.86706	6.13878	5.59997	6.93993	6.39915	6.53401	6.34723	6.20507	6.45756	6.68368	7.2107	5.58486	5.8188	5.98617	6.34232	6.76328	5.8292
CH25H	3.58305	4.77301	3.88242	5.20785	3.74615	6.18411	4.82247	4.81573	5.78719	4.66427	4.25364	4.44085	3.43129	5.32275	4.36252	5.53724	4.99996	4.51051	4.25183	4.26156	4.54817	5.604	4.6202	4.39226	4.28754	4.14856	4.41364	4.30321	4.20496	4.25117	5.79415	4.66025	4.15639	4.83872	4.09065	4.56995	4.35422	4.44633	4.12093	6.08913	4.44098
CHAC1	5.06727	5.38792	5.34606	6.11302	5.38599	4.74555	4.81699	4.05182	5.24908	4.38478	5.0285	4.46282	3.88406	4.55642	4.61176	5.26602	5.22917	4.84859	5.13701	5.27905	6.8863	4.61191	4.91449	5.6043	4.98097	4.76464	4.6449	5.157	4.60198	4.73738	4.48636	4.78197	4.74256	5.54585	4.46104	4.51461	4.62841	5.3092	4.97421	4.82769	4.56922
CHADL	5.09099	4.53612	4.91186	4.90933	4.94382	4.95601	4.79391	5.0568	4.73039	5.02807	4.73585	5.15555	5.14423	4.77039	5.00106	4.83228	5.02708	4.9635	4.92898	5.76252	5.53384	5.12592	5.56274	4.65977	4.88254	5.04581	5.32745	4.65779	4.61708	4.66314	4.37442	4.6627	4.6893	4.45272	4.70392	4.97624	4.82892	5.00339	5.08906	4.68242	5.0407
CHAMP1	5.9471	6.56153	6.05116	5.99117	6.28626	6.15297	6.29998	6.26654	5.8558	6.07094	6.11857	5.8322	5.9901	6.37826	6.10658	6.03105	6.27997	6.01718	5.86768	5.96946	5.9111	6.33208	5.94351	7.07579	5.70656	6.09672	5.70939	6.13271	6.27474	5.97116	6.16772	5.76804	6.34987	6.503	6.68007	6.10899	6.07513	5.88723	5.6509	7.11466	5.59183
CHCHD1	7.924	7.08987	7.96045	7.85226	7.54687	7.54976	7.8974	7.94458	7.99464	8.26943	8.21205	7.83561	7.94464	8.28125	8.05976	7.59903	7.47134	7.8483	8.08376	7.56731	7.56466	8.13593	8.17814	8.17972	7.50977	7.70524	7.09046	8.22575	8.0485	8.0678	8.27791	7.88301	8.43575	7.99514	8.42692	7.24169	7.39696	7.82134	8.16702	8.04561	7.57009
CHCHD10	12.0845	11.0734	12.1486	11.826	12.0387	12.0962	11.6655	12.21	11.937	12.0647	12.1011	12.0552	12.25	12.1053	11.8679	12.5926	12.1674	11.8651	11.7808	11.9026	11.604	11.9254	11.8116	12.0181	12.1408	12.3184	12.4959	11.5796	12.2166	11.8678	11.8968	11.6407	12.3415	11.4423	11.8487	11.4344	12.1785	11.6127	12.5224	12.2072	12.1355
CHCHD4	8.18244	7.74295	8.21662	8.00401	7.86247	8.06679	7.68176	7.67675	7.47981	7.41708	7.42627	7.646	8.05309	8.17049	7.66581	7.77671	7.83099	7.90139	7.79409	7.70679	7.16062	7.64338	7.50167	8.44548	7.5414	7.71076	7.32347	8.26368	8.13048	8.09113	8.22417	7.3513	8.13125	8.14537	8.18818	7.42365	7.87877	7.64334	8.24321	8.31512	7.7581
CHCHD6	6.56485	5.7242	6.21729	5.59364	5.99574	5.61777	5.43775	5.48752	5.6567	5.85215	5.80876	5.58173	5.54362	6.48349	5.93628	6.05799	5.17092	5.63962	5.52873	6.19611	5.72934	5.38225	5.70996	6.32389	5.95553	5.32459	5.15602	6.32308	6.05611	5.65106	5.74505	5.54644	6.25164	5.89596	6.17707	5.23872	5.79982	5.50631	5.62935	5.91079	6.26589
CHD1	5.07412	6.23803	5.27134	6.45513	5.4851	6.5993	6.39273	6.24052	6.45297	6.28921	6.14807	5.9735	5.76141	6.43113	5.95874	6.62118	7.30635	6.08231	6.38076	5.07408	5.87694	6.25499	5.80555	6.48601	5.77324	5.82123	5.90902	6.14789	6.10185	5.90702	6.21113	5.76725	5.83805	6.30339	6.11697	5.72438	5.39867	6.46704	5.61585	6.94732	5.45305
CHD3	6.93494	6.58706	6.70898	6.17363	6.512	6.32428	6.41452	6.25907	6.19206	6.40266	6.01056	6.17653	6.29068	5.98653	6.24167	6.60201	6.29373	6.09427	6.21673	7.00552	6.55939	6.15287	6.18638	6.47382	6.56264	6.41848	6.10931	6.06589	6.27532	6.38112	6.24784	6.56434	7.22642	6.21889	6.0298	7.04565	6.78794	6.57199	6.12541	6.1497	6.07231
CHD4	7.91451	7.51925	7.89048	7.73701	7.95727	7.82969	7.40126	7.48886	7.62395	7.31098	7.46688	7.51087	7.412	7.37415	7.76524	7.34715	7.61846	7.41211	7.60345	6.52903	7.45699	7.24194	7.59588	6.9153	8.02398	7.64414	8.05133	7.75562	7.83011	8.08869	7.82254	7.87009	7.39395	7.64914	6.85374	8.19748	8.50713	8.16335	7.92241	7.56971	6.87742
CHD8	7.09344	6.49371	7.06717	6.21567	7.42264	6.7305	6.92089	6.92181	6.64677	6.63145	6.58899	6.58397	6.58386	6.46101	6.59827	6.91132	7.35142	6.52704	6.09353	7.00331	6.42278	6.77202	6.71525	6.3911	7.15623	7.01154	7.41261	6.29745	7.03802	6.47037	6.80277	6.18299	6.98289	6.53507	6.27298	7.58264	7.10121	6.79768	6.91913	6.79796	6.53645
CHGB	7.69083	6.02461	7.40288	8.44254	7.67475	6.68763	9.40126	8.41567	9.84509	8.72138	8.63061	9.56101	8.08967	8.28182	7.7948	6.6885	8.48513	8.22674	7.15136	7.46715	7.61984	7.63583	7.7511	7.45953	7.61292	5.59509	7.9456	7.84102	9.03262	9.07576	8.13613	8.41032	8.2685	8.78349	8.14334	8.79584	9.82658	7.201	8.46521	10.1966	9.78533
CHI3L1	4.00075	5.53956	3.88049	4.76517	4.63209	3.85021	4.87811	3.44106	4.61311	3.3829	3.60576	4.08242	3.02182	3.90004	3.95402	3.92872	4.57777	4.08457	3.93023	3.99242	4.31488	4.17748	4.13235	4.23083	3.84996	3.95666	4.04864	4.2218	3.94073	4.37895	4.10252	4.11479	3.99982	5.71243	4.07344	4.19611	4.59376	3.9908	3.89083	3.88132	3.75267
CHI3L2	4.70134	4.72871	4.58177	4.01139	4.95237	4.82061	5.49003	5.24193	6.1373	3.88179	5.13522	4.70159	3.85398	4.4552	4.50764	4.93908	4.78966	4.5629	4.59224	4.17817	4.81302	6.71664	4.75906	4.28248	4.23956	5.16705	4.52176	4.65624	4.35106	4.67266	4.65185	5.80756	4.45986	5.2498	4.88095	5.14398	4.83767	4.65193	4.44717	4.98085	4.83079
CHIC2	4.39953	5.86973	5.4138	5.62034	4.42598	5.84453	6.47721	6.11978	6.13762	6.01672	5.95314	5.69695	6.28324	6.34372	6.00343	5.40991	5.77632	4.93652	6.01131	5.11042	5.1318	5.65744	5.36291	6.29466	5.1393	5.56858	4.91779	5.9525	5.64366	5.55043	5.56977	5.82226	6.73812	6.61037	6.36189	5.52094	5.30296	6.16226	5.74952	6.52104	5.42045
CHKA	5.17841	5.4459	5.66187	5.88255	5.66162	6.13865	5.80362	5.75368	6.04841	5.99372	5.84468	5.51148	6.02463	5.06989	5.77492	5.97848	5.71345	6.02968	5.58009	5.39588	5.62631	5.71056	5.36766	5.73307	6.03136	6.00211	5.86502	5.54217	5.5555	5.48672	5.42018	5.75648	5.97266	5.66386	5.52312	5.99174	6.42233	5.92242	5.53373	5.78741	6.30765
CHKB	9.2051	8.18046	8.84661	8.27477	9.32405	8.75108	8.33552	8.80323	8.69985	8.67788	8.9548	8.69083	8.79561	7.93375	8.72877	9.18807	8.38753	8.61524	8.06599	8.52416	8.78987	8.78561	9.13071	8.61668	8.7832	8.86581	9.21568	8.72364	8.71405	8.56839	8.48354	8.60359	8.95179	8.54903	8.66326	8.86375	9.10768	8.71295	8.68591	8.70167	9.09659
CHL1	4.91739	4.33904	3.93544	4.59768	4.20967	4.71232	4.47333	3.96638	4.65387	4.58773	4.39892	4.01344	4.57856	4.64662	5.0827	4.13443	4.89078	4.72292	4.62962	4.3463	4.23286	4.69085	4.74798	4.65968	4.4534	4.5715	4.41239	4.52356	4.48892	4.29096	4.98899	4.34389	4.14926	4.56169	4.49646	3.86166	3.83695	4.11516	4.08512	4.5273	4.53777
CHMP1B	5.33891	6.12041	6.00962	6.49558	5.53858	6.51562	6.41	6.51071	6.43165	6.61854	6.38059	6.42594	6.65992	6.5938	6.23275	6.38955	6.2937	6.38688	6.75299	5.9822	6.1997	5.56721	6.44909	6.76606	6.26283	6.20525	5.74723	6.31149	6.09146	6.47632	6.56498	6.14192	6.49471	6.43262	6.5641	5.58709	6.03434	6.59772	6.32841	6.68705	5.89383
CHMP2B	6.28968	7.02207	6.44663	6.77499	6.32568	6.7975	7.02328	6.719	6.71517	6.91015	6.88303	6.58364	6.92711	7.3368	6.95071	6.41418	7.01092	6.16784	6.86391	6.07769	6.33714	6.86582	6.75664	7.37179	6.31519	6.74488	6.11206	7.38689	7.15391	7.09973	7.05076	6.81896	7.13189	7.36838	7.57929	6.30604	6.13853	6.63969	6.67405	7.05723	6.30109
CHMP4B	7.23915	7.91064	7.92007	7.95555	7.65642	8.07509	8.15819	7.90248	7.83719	8.12304	7.8298	7.93407	8.20265	8.12133	7.74735	7.34954	8.40913	8.1053	7.90848	7.42075	7.52332	7.55181	8.05694	8.299	7.57896	7.99006	7.35909	8.42194	8.16793	8.72544	8.14437	7.60218	7.94023	8.20254	8.31071	7.67603	8.41958	7.75658	8.25687	8.0132	7.6616
CHMP4C	4.24972	4.05869	3.81953	4.60423	4.73945	3.78666	4.23563	4.39346	4.43463	4.66233	4.20212	4.18136	5.07238	4.2697	4.17782	4.11364	4.2466	4.57998	4.34338	4.15757	3.68697	4.14993	3.8724	4.7983	4.36498	4.27724	4.48674	4.34578	4.28503	4.35266	4.52745	4.69141	4.39443	4.5778	4.51269	4.08401	3.74115	4.1306	4.35755	5.33352	4.8488
CHMP5	7.24981	8.2782	7.73228	8.21378	7.30178	7.85062	8.68015	8.36711	8.16437	8.42942	8.42151	8.31914	8.2278	8.78735	8.65513	7.81099	7.80983	7.76114	8.36867	7.84802	8.20185	8.53305	8.09724	8.5682	7.51766	7.85336	7.729	8.63903	8.40011	8.22792	8.45956	8.21267	8.3684	8.58165	9.02789	7.6471	7.36551	7.74156	7.98445	8.40937	7.79315
CHMP6	6.78155	5.87905	6.61363	5.87533	6.2468	6.28105	6.34591	6.39956	6.34894	6.46514	6.45957	6.30836	6.37915	6.24872	6.48163	6.1887	6.49677	5.58186	5.99304	6.09088	6.24314	6.35518	6.17937	6.22543	6.49036	6.60997	6.70887	6.05206	6.39213	6.0992	6.35756	6.29444	6.78644	6.15612	6.34093	6.85026	6.39898	6.06624	6.7678	6.88495	6.17813
CHN1	5.7073	6.41446	5.82413	5.39907	5.50279	5.99592	6.07027	6.18487	6.0008	6.18853	5.95466	5.88665	5.84064	6.03117	5.92307	5.75516	5.47536	5.56362	6.20219	5.4002	6.69768	5.91579	5.74682	5.95244	5.78549	5.76235	5.10662	6.18851	6.05611	5.89357	6.14674	5.48017	5.89141	6.13837	6.75812	5.84019	5.62646	6.12643	5.76757	6.43336	5.83711
CHN2	4.33713	4.6569	4.16367	4.69793	4.19308	4.22942	4.99263	4.44459	4.73104	4.11328	4.25754	4.14539	4.01282	4.31068	4.01123	4.25025	4.59642	4.00926	4.03302	4.18359	4.14028	4.6007	4.19844	4.56705	4.13604	4.07731	4.2583	4.18404	5.27228	4.2906	4.88568	4.24558	4.3687	4.80962	4.76129	4.20597	5.03157	4.2092	4.18203	4.67242	4.06956
CHODL	4.54169	5.32316	5.33696	4.71245	4.58267	5.22504	4.91116	4.2566	4.7296	5.18449	5.5437	4.27107	5.99048	4.58226	4.61503	4.8591	4.80176	4.44478	5.02737	4.80444	4.86119	4.84632	5.0548	5.45196	4.91556	5.58128	4.76155	4.54684	4.7589	4.9428	4.71421	4.57489	6.44387	5.14562	5.55961	4.92599	5.24314	5.60575	5.09494	4.87685	4.30213
CHPF	7.62305	7.07391	7.23725	7.18531	7.35065	6.77002	7.13003	6.58568	6.67618	6.85838	6.81789	7.11329	7.0252	7.10066	7.15333	6.93869	7.3512	7.17513	6.89969	7.6348	6.88854	6.80775	6.71499	7.02135	7.40914	6.95407	7.22324	6.53134	6.86847	7.15317	7.10398	7.18254	7.42154	6.6104	6.67284	7.11261	7.44764	6.778	6.64015	6.95424	7.51722
CHPT1	6.95232	7.29215	6.5462	7.34182	6.95371	7.05608	7.28427	7.8075	6.82722	7.21552	7.16672	7.23519	7.38275	7.3504	6.90442	7.05713	7.43986	7.68523	7.31461	7.05403	6.57781	6.80619	7.14874	7.51946	6.62333	6.99238	7.3975	7.30042	7.76664	7.54331	7.08745	6.57153	7.49239	7.2301	7.45193	6.37376	7.14999	6.72001	7.32813	8.06357	7.85059
CHRAC1	5.899	6.10954	5.68745	5.90235	5.43588	5.96487	5.64139	5.80362	5.65381	6.2917	5.85854	5.34342	6.21082	5.8406	5.6315	6.4124	6.04081	6.15479	5.83136	5.54995	5.71139	5.80451	5.42219	6.0392	5.41654	5.76915	5.67792	5.99387	6.27971	5.70048	5.95521	5.82086	6.08132	5.73139	6.07569	5.48676	5.74669	5.7467	5.46293	6.46692	5.69672
CHRDL1	8.0813	7.99899	6.50315	6.22837	7.71258	7.83449	7.25858	6.79676	7.75417	6.94115	7.27029	6.85838	6.46784	6.19844	6.40546	7.49798	5.9824	5.66574	7.26956	8.06148	7.87727	9.00798	8.02192	8.62154	5.85717	7.93464	5.43479	7.82216	6.72847	6.20456	7.18981	8.74982	7.45974	8.75481	7.34632	7.04472	7.81887	8.04004	7.46252	7.45974	5.42006
CHRDL2	4.00026	4.11499	4.37607	4.39538	4.25128	3.49084	5.44647	4.77842	5.07476	4.17978	4.64122	4.68338	4.3283	4.49884	4.43353	4.25224	5.01713	4.20882	4.76659	4.7973	4.40174	4.01228	4.16518	4.21235	4.29455	4.38092	4.29166	3.88108	3.97757	5.15993	4.33989	4.44856	4.05951	4.05134	5.41834	4.64393	4.23385	4.53132	4.77854	4.88507	4.32854
CHRM2	3.44919	3.53122	3.38048	3.80045	3.8579	4.57027	3.86101	4.39402	3.79574	4.12506	4.46029	3.8989	4.28371	3.79822	3.66005	3.92815	3.40135	3.61925	3.91295	3.49461	3.80638	3.92493	3.92485	3.5248	3.9215	4.31486	4.77535	3.95632	4.18077	3.74125	3.87497	3.55128	3.7989	3.85014	3.94599	4.07401	4.78759	4.26365	4.8113	3.65473	3.73787
CHRNE	5.99103	5.20136	5.95072	5.83175	6.03311	5.77956	5.6683	5.48546	5.29909	5.77752	5.98132	5.56707	5.42192	5.42902	5.96605	5.68023	5.92205	5.6678	5.36579	5.6288	5.36785	5.98044	5.11787	5.82193	6.24105	5.57857	6.11644	5.35794	5.65404	5.79814	6.1553	5.34789	5.98653	5.82073	5.19364	5.70113	6.22269	5.47566	5.36893	5.45866	5.68271
CHST10	7.28042	6.77752	7.09813	6.82644	7.2931	6.78518	6.60589	6.57536	6.60311	6.47313	6.62849	6.75309	6.79622	6.33753	6.40447	7.50148	5.95589	7.43867	6.61292	7.05481	6.79221	6.80811	7.11703	6.94091	6.40229	6.75267	6.89985	6.94893	6.79143	6.5985	7.34048	6.51567	6.88237	6.76198	6.77588	6.8424	6.66083	7.09746	6.72438	6.89875	7.29058
CHST14	6.83617	7.11303	6.95828	6.5232	6.71748	6.71807	6.96237	6.84828	6.53031	7.06672	6.76726	6.61496	7.06115	7.2616	6.98846	7.13079	6.59443	6.60319	7.03326	6.654	6.36938	6.55631	6.41574	7.1489	6.73335	6.76138	6.67371	6.69056	6.51127	6.71886	7.1366	6.8102	7.66295	6.69259	7.41538	6.50304	6.64439	6.90691	6.86977	7.12073	6.94787
CHST6	4.84498	5.12557	4.73758	4.30162	4.15294	4.03803	5.01197	3.82568	4.37672	4.46654	4.00961	4.46949	4.12974	3.80195	4.30405	3.8564	4.81463	4.30634	4.39604	4.33146	4.41594	4.35694	4.40182	4.7011	4.39269	4.24839	4.4098	4.05653	4.44645	4.66532	4.31548	4.57686	5.12585	4.60215	4.23271	5.36069	4.64928	5.18031	4.1752	4.4074	3.57153
CHST7	6.1309	5.89613	6.2771	7.57891	6.02255	6.80766	7.21745	6.50363	6.41194	6.28498	6.17264	6.24652	6.90599	6.34482	6.56141	6.41923	5.55032	8.26501	6.50115	6.38667	5.52325	6.65704	7.15367	7.07894	6.50452	5.97748	6.61882	6.06614	7.38633	6.80607	6.94256	5.56265	6.18936	6.38231	6.77316	5.98145	6.35211	6.5775	7.4017	7.1153	6.71059
CHSY1	7.44464	8.67941	7.78413	8.74952	7.72582	8.73278	8.57976	8.28568	8.75622	8.52978	8.11439	7.84564	8.11678	8.40864	8.36617	8.95423	8.94427	8.19275	8.6807	8.58798	8.20996	8.49758	8.4109	8.50819	7.77124	7.83123	8.01307	8.01155	8.369	8.30833	8.30441	8.15287	8.63093	8.81927	8.41207	7.94645	7.66691	8.30374	7.53893	9.17521	7.45953
CHTF8	8.04691	7.72416	7.98381	7.01631	7.8022	7.67105	7.94448	7.76623	7.57688	7.55162	7.66692	7.42824	7.75658	8.29243	7.80981	7.61702	8.04666	7.61692	6.89618	7.29758	7.70042	7.61031	7.45839	8.18838	7.68198	8.10234	7.42618	7.30561	7.75106	7.80632	7.88934	7.1061	7.70263	8.0008	8.15585	7.9974	7.46845	7.57006	8.18075	7.39391	7.78803
CHUK	4.9409	6.13572	5.45511	5.98643	5.15726	5.70373	6.04481	5.52919	5.58243	5.72218	5.57758	5.53124	5.64771	5.90675	5.96045	5.8289	6.22441	5.47252	6.03863	4.66106	5.59532	5.63433	5.04766	6.0377	5.37373	5.35174	5.20099	6.01242	6.02012	5.84259	5.82108	5.53298	5.69163	5.98575	6.14617	5.41287	4.86961	5.59028	5.18867	6.3266	5.38448
CHURC1	7.28387	7.56364	7.32971	7.65797	7.33657	8.13863	7.50009	8.06026	6.9553	7.37441	7.48687	7.99284	8.23718	8.03478	7.71458	7.01823	7.22276	7.07562	8.27483	7.35297	7.20449	7.33166	8.18898	8.00517	7.10343	7.50803	6.94972	7.67551	8.50493	7.59516	8.38667	8.22444	8.12062	7.72534	7.64422	6.83946	7.13348	7.53434	8.36638	7.46325	7.47639
CIART	5.41318	5.4499	6.54681	5.82023	5.20222	5.77714	5.71163	5.70576	6.31503	6.4878	6.19743	5.26355	7.17429	6.37712	6.07052	7.37098	5.31205	5.93419	5.87168	6.64905	6.26229	4.90633	5.38886	6.90563	5.74836	5.31831	5.79303	5.52623	6.37344	5.01607	5.78835	6.33426	6.5511	5.16324	7.37398	5.43497	5.54641	5.93073	5.90804	6.20992	6.37149
CIB2	6.40313	5.52754	6.53053	6.56745	6.11948	6.63986	6.17366	6.25773	6.30076	6.1701	6.52874	6.64961	6.49326	6.70701	6.42061	6.25804	6.57822	6.558	6.39699	5.77341	6.74543	6.11658	6.66513	6.08224	6.88309	6.52386	6.55068	6.13324	6.35837	7.00392	6.09964	6.5394	5.57975	5.86852	5.94384	6.38168	6.37906	6.58632	6.90628	5.96271	6.11545
CIDEA	5.11393	4.37808	3.71789	2.61324	5.6324	6.09133	4.24914	5.98032	5.89939	5.09767	6.31916	4.66376	2.86326	4.13052	4.11055	3.90121	4.64222	4.43387	4.48798	5.4852	4.91001	8.43705	4.92456	4.61183	4.35092	6.65644	4.34547	4.34026	4.5096	4.4592	4.37538	6.84901	3.97592	4.01473	5.33288	4.48141	4.22662	4.51162	5.71926	4.92475	5.05366
CIDEC	6.51924	6.37837	5.78688	3.86015	7.17278	7.61091	5.35396	7.23487	7.67047	6.33699	8.01971	6.3049	4.39851	5.59994	5.92527	6.03651	5.31049	5.90301	6.23953	6.66386	7.10179	10.0785	6.4303	5.8875	5.79904	8.34374	5.8875	5.51878	5.65797	5.2594	6.45509	8.45073	5.9217	5.33625	5.99143	5.96924	5.58606	6.27558	7.1286	7.52578	5.86838
CILP	7.44103	7.04303	7.62167	8.03278	6.94938	6.79941	7.44826	7.32886	6.88864	6.87514	8.30751	8.12534	5.35269	6.24502	9.21564	7.47521	6.28948	6.97155	8.75961	7.80671	7.77894	7.68002	7.41641	6.90501	6.20384	7.28923	6.34241	5.50164	7.34345	9.44407	7.46514	7.85114	7.14771	8.73728	6.86887	7.38351	8.05011	9.19354	6.77389	5.73705	5.36941
CIPC	7.45821	7.39714	7.55013	7.40583	7.70175	7.81589	7.4355	7.50542	7.66905	7.88611	7.63253	7.62874	8.00314	8.12541	7.66113	7.15421	8.00223	7.34092	7.34685	6.89036	7.39432	7.6418	7.93016	8.19801	7.51815	7.721	7.20549	8.3363	8.25149	8.20497	8.12029	7.58323	8.20551	8.05408	8.39817	6.98418	7.71837	7.43561	7.59563	7.72436	7.58498
CISD1	10.8	9.63267	10.6118	10.5461	10.5389	10.5218	10.2372	10.3694	10.4246	10.5492	10.5262	10.608	10.9839	11.1113	10.7161	9.5738	10.7523	10.242	10.492	10.4001	10.0942	10.3554	10.496	10.6123	10.3653	10.5498	10.1071	10.6459	10.9091	10.9167	10.9712	10.367	10.8967	10.3883	10.8658	10.5104	10.594	10.1443	10.5773	10.9645	10.5538
CISH	5.71187	5.6453	5.69085	5.52148	6.24395	5.96728	5.64519	6.10567	6.3583	4.86241	6.29436	5.28362	5.75256	4.82957	5.04247	5.31092	5.47719	5.95703	5.23416	5.68394	5.40029	5.75157	5.22045	6.39529	5.41049	5.92591	5.58055	5.53525	6.1017	5.30133	5.75564	5.31074	6.44443	5.42676	6.87413	6.04966	5.83097	5.34387	6.31438	7.27374	6.60301
CITED2	5.67318	6.21218	5.9816	5.40617	5.65934	6.21544	6.22799	6.27003	6.12796	6.36727	6.03783	6.29662	6.1432	6.18581	5.79584	5.70566	6.21983	5.98216	5.94112	5.48365	5.81752	6.19824	6.09176	6.27551	6.01649	6.6706	5.85345	6.12686	6.23329	6.1991	6.55016	5.80408	5.96767	6.08934	6.47427	5.76698	5.92415	5.7541	6.26093	6.27526	5.83944
CITED4	6.1089	5.50307	5.71652	5.7016	5.77751	5.88619	5.27455	5.71453	5.54224	5.84581	6.03636	5.62576	6.11315	5.48642	5.19683	6.38403	5.79198	5.69314	5.77953	5.85724	6.0758	5.15507	6.04642	5.49553	6.23212	6.10756	6.09128	5.50826	5.87544	5.82025	5.88503	5.7948	5.79968	5.28882	5.4187	5.43649	5.8786	5.5001	6.47206	5.43641	5.88129
CKAP4	6.89368	7.20624	6.92214	6.79445	6.74478	6.4963	6.8726	6.44912	6.76936	6.695	6.66283	6.78989	6.56063	7.11243	6.99463	6.43691	6.84132	5.89572	6.63865	6.13002	6.15197	6.5385	6.26065	6.66252	6.94274	6.72034	6.83612	6.34891	7.0138	7.1934	7.08277	6.78511	6.92474	7.07372	6.80527	7.18529	7.32923	6.87727	7.15523	7.08634	6.32492
CKAP5	5.78153	6.46925	6.52362	6.48569	6.5335	6.57818	6.63778	6.65874	6.66382	6.57242	6.59526	6.51645	6.90983	6.97942	6.72654	6.51438	6.53548	6.4751	6.63507	6.0254	5.89506	6.21909	6.64015	7.08583	6.21889	6.52877	6.01977	6.86168	6.85223	6.72664	6.91222	6.26517	6.71881	6.59261	7.08554	5.84214	6.82438	6.58267	6.69808	6.83021	6.54654
CKB	9.79211	8.67195	9.58912	9.54532	8.95655	9.43109	9.14295	9.86364	9.45997	9.66856	9.40418	9.73279	9.99274	10.302	9.36177	9.37321	9.88712	9.97302	9.53526	9.51354	9.51305	9.66231	10.0185	9.54786	9.23212	9.85029	9.53526	9.17047	9.53331	9.75392	9.50003	9.20781	9.27067	8.62825	9.75802	9.17371	9.13019	9.32145	10.0573	9.52361	9.64884
CKLF	5.55168	5.74777	5.65046	5.4444	5.31221	5.13837	5.73855	5.97102	5.99741	6.00732	5.80681	5.80515	5.05861	5.91989	6.06821	5.53766	5.07947	5.21393	5.80726	5.53086	5.20575	5.97427	5.27767	5.904	5.3694	5.49733	5.27922	5.97677	5.69956	5.59859	5.58759	5.89885	6.13502	6.0503	6.04784	5.86968	5.35521	5.68433	5.40978	5.78007	5.26295
CKMT2	11.6563	10.7983	11.797	11.7593	11.9018	11.6853	11.3146	11.9633	11.8009	11.866	11.73	12.0085	12.1928	11.9922	11.6949	11.9982	11.722	11.8405	12.0324	11.7354	11.4047	11.2877	11.7006	11.8929	11.3076	11.6565	11.467	12.1502	12.1046	12.2431	12.3015	11.692	11.6211	11.5548	11.9817	10.5975	11.7521	11.9883	11.8644	12.1294	11.749
CKS1B	7.32983	7.18983	7.32757	6.61424	6.52544	7.58778	7.55014	7.36777	7.62475	7.83574	7.61248	7.15362	7.62401	7.90421	7.86916	7.07899	6.96757	6.56277	7.32578	7.57869	7.4192	8.05836	7.80778	7.99805	7.00796	7.63869	6.42673	7.48782	7.64175	7.40242	7.58204	7.35767	8.23342	7.97913	7.96067	7.09413	6.9662	6.9999	7.16654	7.59058	6.60989
CKS2	4.89526	4.91346	6.25419	5.04024	3.96797	5.41405	5.49263	4.83017	5.42672	4.77768	4.7343	4.90939	4.60639	5.1066	7.08705	5.10608	4.5144	4.40103	5.59797	4.62993	5.35058	4.94428	4.76974	5.4274	5.08509	4.56966	4.28953	4.77962	3.83445	5.12898	4.86715	5.52757	7.09289	6.01155	4.82035	4.41888	4.28288	6.47518	4.64389	4.72558	4.58223
CLC	3.23031	3.26146	3.49763	2.99698	3.01213	3.61085	3.40515	5.92112	3.71835	3.88168	4.87063	3.94308	3.607	3.77294	3.86768	3.69865	4.00551	3.91572	3.86721	3.84143	3.89216	3.95201	3.83008	3.625	4.06993	3.88309	4.04334	3.80141	3.75243	3.62872	3.69823	3.82833	3.32122	3.76401	3.76583	3.57701	3.74261	3.52807	3.92706	3.71848	3.78423
CLCC1	5.51443	5.89311	5.37038	5.57867	5.43132	5.76806	5.88518	5.75802	5.99521	5.96993	5.95191	5.66407	5.87596	5.88694	5.93983	5.94432	5.67366	5.63127	5.74568	5.59047	5.61194	5.76191	5.57087	6.33654	5.6305	5.68169	4.90756	5.94323	6.25535	6.09279	5.65925	5.6856	5.93344	6.21556	6.255	5.03617	5.61878	5.87978	5.37084	5.75474	5.69152
CLCN3	5.42676	6.55411	5.84846	6.45753	5.92423	6.29433	6.58826	6.65731	6.64008	6.58139	6.50818	6.51442	6.8917	7.06698	6.7318	6.33842	6.4555	5.96135	6.36957	5.53328	6.0679	6.32008	6.65388	6.17603	6.41126	6.28616	6.31093	6.4275	6.9989	6.98609	6.56062	5.99336	6.16214	6.69537	6.2285	6.05742	6.64589	6.58848	6.56986	6.34489	5.99663
CLDN1	5.5121	6.67585	4.94086	5.60469	5.22761	4.38774	4.9126	2.81831	4.60555	4.32305	3.5919	3.12635	2.53691	3.84209	3.95844	5.18114	5.64677	4.08333	4.12843	4.37046	6.18041	4.02211	4.88061	6.21426	4.12214	4.0462	4.10845	4.96844	4.10885	4.12824	4.16379	4.61348	3.99597	7.2661	4.14741	4.05632	4.15367	5.47695	4.07272	3.96392	4.10966
CLDN12	7.6145	8.06316	7.59376	8.14816	7.68634	7.65797	8.26259	8.0986	8.32481	8.25012	8.02841	7.8278	8.26446	8.35522	8.10047	8.30699	8.01029	8.2918	7.90165	7.5936	7.8733	8.40407	8.44451	8.21625	7.93321	8.08816	7.86201	8.09177	8.40267	8.09324	7.9356	7.52887	7.89749	8.23668	8.27762	7.18742	7.66821	8.14249	7.95006	7.6316	8.23822
CLDN15	7.05625	6.64039	6.393	5.70443	6.4921	5.7025	5.64944	5.35504	5.30699	5.60646	5.65947	5.54415	5.52926	5.54853	5.53046	6.51532	5.63405	5.50333	5.56447	5.81035	6.76235	5.59681	6.37119	6.69041	5.76789	5.87648	5.66838	6.65263	5.31283	5.56744	5.60083	6.01009	5.69295	7.11762	5.56039	5.72246	6.0838	6.65993	5.94168	5.49499	5.5659
CLDN18	4.25727	4.70929	3.88386	4.15527	4.34538	5.41278	3.86196	3.27468	4.75658	5.09926	6.19837	4.32282	3.24886	4.03581	4.25806	4.82261	5.55127	4.22648	4.07392	3.86606	4.03808	5.47176	3.87502	5.22047	6.92999	4.35562	4.6507	4.38116	3.88214	4.98583	5.23041	4.76557	3.67133	5.02065	3.79509	3.67245	4.844	4.51848	4.19646	4.27037	3.69306
CLDN5	7.94358	7.48695	7.92202	7.35415	7.81504	8.34736	7.81752	8.04815	8.30255	8.50031	8.17808	8.07464	6.96017	8.45688	8.20018	9.03602	9.21546	7.17391	8.25284	7.94186	8.14878	8.53977	7.94947	7.39725	8.38989	7.7824	7.92417	8.0683	7.61934	7.23781	8.80284	8.14062	7.16967	8.08349	7.17014	8.30521	7.83959	8.15748	7.84178	6.85335	6.37747
CLDND1	4.63019	5.48277	5.15672	5.59997	4.95727	5.54729	5.7776	5.61085	5.55038	5.83822	5.72636	5.62441	5.85571	5.5641	5.46761	5.56333	5.78915	5.54472	5.62481	5.05409	5.41732	5.54886	5.47405	5.99789	5.24596	5.55433	5.1494	5.76773	5.40651	5.521	5.85536	5.40904	5.43875	5.6393	5.75443	5.11898	5.34349	5.56536	5.63273	5.78558	5.17808
CLEC10A	5.00347	4.14866	4.93644	4.71043	4.48071	4.81492	4.76024	5.5381	5.48829	5.26695	4.98968	5.55555	4.9581	5.22129	4.53598	5.18915	4.29309	4.70507	4.48532	5.24286	4.58596	4.86951	5.12655	4.96093	4.57507	4.83141	4.46307	4.87569	4.47414	4.63596	4.52068	5.0227	5.35443	5.95422	5.17261	5.71511	5.28104	5.3012	5.28795	4.94653	5.17416
CLEC11A	5.77538	5.65925	5.79246	5.3665	5.08591	5.25787	5.7507	5.43156	5.7148	5.68938	5.51813	5.26342	5.52581	5.08709	5.9952	5.22983	5.27279	5.12424	5.4157	5.46752	5.34421	5.45592	5.18143	5.59023	5.82928	5.42447	5.67937	5.33759	5.31359	5.60493	5.26921	5.45421	6.12623	6.3373	5.52479	6.17362	5.89989	5.74063	5.29099	5.26565	5.15742
CLEC14A	6.92196	6.95126	7.6504	6.95303	6.72737	7.26197	7.42784	6.87522	6.71916	7.29501	7.23259	6.8796	7.26912	7.31849	6.99775	7.25177	7.12712	7.1316	7.46745	7.50168	6.67279	7.05645	7.0053	7.07691	7.11339	6.94574	6.90365	7.18831	6.95201	7.247	7.53476	7.17488	7.76143	7.373	7.35093	6.95425	7.36074	7.17182	7.57709	7.12048	5.73286
CLEC1A	4.3659	4.50575	5.05392	4.1441	4.86114	5.02062	4.67013	5.0331	5.01811	4.75566	4.79842	4.60645	5.28788	5.0197	4.53435	5.09065	4.50711	4.93793	4.87762	4.62089	4.49913	5.19029	4.68087	4.81239	4.93834	4.78374	4.62072	4.57101	4.63868	4.44468	5.24238	4.82068	4.70619	4.7882	4.57393	4.68719	4.16905	4.70619	5.07485	5.51912	4.42891
CLEC2B	5.62441	5.72849	5.4235	5.22334	5.29445	5.42124	6.63548	5.55098	5.86739	5.95051	5.83815	6.30074	5.53796	5.85092	6.16078	5.83049	5.34721	5.39008	6.14482	5.61411	5.76097	5.9235	5.63806	5.85699	4.99908	5.46544	5.33174	5.90767	5.63743	5.81573	5.89013	5.75657	5.8841	6.18763	6.21267	5.77718	5.64519	5.64337	6.41848	5.59396	5.06875
CLGN	8.51765	7.79108	8.25936	8.81949	8.96392	8.63291	8.31719	9.21374	8.91024	9.52387	9.28604	9.22067	9.06771	9.15219	8.68516	8.88072	9.14048	9.58301	9.00098	8.47279	9.18168	9.15422	9.36448	9.13924	8.62392	8.8975	9.17964	9.28515	9.43321	8.63385	9.14373	7.86809	8.71004	8.44653	9.43779	7.57529	8.47888	7.8449	8.59727	9.20288	9.47253
CLHC1	3.94985	3.62114	3.93653	4.06547	3.59352	3.67779	3.86528	3.63059	4.60305	3.5607	3.59798	4.25927	4.15026	4.44556	3.75192	3.86758	4.23976	3.77792	3.57188	3.85566	3.64094	3.97919	3.60518	4.08613	4.29046	3.85337	3.73067	3.61528	3.8885	3.62287	3.72638	3.47312	4.93498	3.73404	4.31276	3.74701	4.05747	3.70175	3.54967	4.10348	3.85538
CLIC1	8.99524	9.07365	8.98744	8.40888	8.65159	8.59699	9.13389	8.84676	8.7194	8.85092	8.64373	8.65812	8.24631	9.06035	9.36977	8.43785	8.60481	8.49391	8.86566	9.06028	8.57865	8.78414	8.80769	9.17592	8.34985	8.61942	7.82143	8.7952	8.55604	9.08732	8.62089	8.9142	9.34595	9.28231	8.99641	8.71214	8.84276	9.07008	8.97144	8.83377	8.22781
CLIC2	4.51057	5.28553	5.16469	4.27824	5.00369	5.66557	6.01727	6.04763	5.65382	5.8973	5.86515	5.99028	5.91334	5.38486	5.59923	5.53209	4.89306	5.00022	5.32469	5.20939	5.31116	5.85372	5.09527	5.68203	5.37051	5.51848	5.51132	5.7853	5.14147	5.55626	5.67198	5.49552	5.24245	6.22926	5.75674	5.60949	5.24188	5.61567	5.76057	5.76481	4.5638
CLIC3	5.7199	5.66177	5.41969	3.96282	5.02057	3.87003	4.78125	4.12461	3.87906	4.32456	4.98488	4.31863	3.76921	4.01322	4.87694	4.49292	4.58774	4.39458	4.46504	4.24015	4.98356	4.88462	5.72996	5.75706	4.1838	3.95967	4.03307	5.81755	4.2126	4.64429	4.27096	4.85242	4.9438	5.87227	4.53208	4.16292	4.25982	4.95939	4.60478	4.10567	4.56255
CLIC4	5.76499	6.74604	6.50452	6.61747	6.18513	7.00459	7.27821	7.13577	6.80196	6.96803	7.01826	7.0765	7.05842	6.81495	6.8547	6.61788	6.90238	6.95924	6.98151	6.65173	6.77034	6.7912	6.68136	7.03729	6.48169	6.81837	6.52325	6.81458	6.71987	6.8255	6.72404	6.78252	6.96992	6.89453	7.12296	6.34682	6.72113	6.77189	6.67557	7.36104	6.46952
CLIC6	5.78673	5.46754	5.05116	5.82968	6.53197	6.06968	5.97235	5.78064	4.89897	5.31758	5.461	5.5741	6.25632	6.05928	5.51253	5.84862	5.34839	4.76613	5.38259	5.82787	6.18746	5.57982	5.7075	5.82038	6.10829	5.00033	6.11096	5.38885	5.84747	5.94895	6.0188	5.07399	5.62135	6.06223	5.81166	5.31328	6.43157	5.63132	5.80253	5.5021	6.89642
CLIP2	5.90924	5.78193	5.95104	4.99895	5.62817	5.12977	5.69072	5.32356	5.35058	5.77022	5.48901	5.51235	5.38487	5.30713	5.95475	5.77948	6.05373	5.001	5.0259	4.86084	4.89099	5.43304	5.28183	5.75058	5.54518	5.50194	5.19331	5.26714	5.37077	5.50831	5.57588	5.38084	6.48609	5.43264	5.94154	6.11929	6.00914	5.26428	5.59626	5.97262	5.938
CLK1	7.79772	8.03365	8.09591	7.73649	8.3171	8.19797	9.12317	8.54311	8.3129	8.54901	7.97427	8.09003	8.85654	8.04814	8.04437	8.53954	7.924	8.40591	7.94293	8.20155	8.41187	8.60947	8.18582	8.85911	8.73784	8.64792	7.66683	8.65501	8.64048	7.55595	8.45113	8.16825	8.19576	8.58897	8.82983	7.82578	7.76414	8.86236	7.95174	8.23973	8.59245
CLMP	4.78411	5.08013	4.76915	4.18104	4.89421	5.31246	4.9762	5.05659	5.03908	4.83381	5.69146	4.7286	4.65226	4.61538	4.77531	4.91287	4.41585	4.56176	4.59557	4.81316	4.60124	6.01711	4.85483	4.7014	4.57609	5.109	4.75005	4.75007	4.69218	4.81724	5.24684	5.54045	5.20474	5.06395	5.00816	5.40789	4.96468	5.09459	4.76545	5.04314	4.3588
CLN5	5.45238	6.0754	5.53487	5.8853	5.34772	5.89947	6.35091	6.22175	6.19287	6.07	6.10542	6.00296	5.70787	6.08757	6.0038	5.74815	6.01003	5.79001	6.07943	5.39264	5.56908	6.16494	6.04156	6.32421	5.67294	5.78585	5.37375	5.89078	6.05027	5.92152	6.02953	5.58566	6.28903	6.56079	6.30249	5.61901	5.64139	5.86006	5.84742	6.53377	5.71234
CLPTM1	6.2715	5.48114	6.67231	6.0562	6.41656	6.53343	6.56584	6.54474	6.47836	6.44377	6.53503	6.63725	6.46473	5.25429	6.35295	6.74453	7.07297	6.41197	6.63072	6.85325	6.09874	6.10562	5.82567	6.39397	6.80476	7.01829	6.73875	6.35826	6.56399	6.77186	6.04987	6.0356	6.96511	5.96743	5.96094	6.61575	7.24748	6.35759	7.08106	5.61184	5.96041
CLPX	6.03078	6.69359	5.86811	6.64809	6.13148	6.49256	6.59824	6.55023	6.63761	6.68522	6.54087	6.55463	6.63398	6.97979	6.73886	6.45365	6.45088	6.60409	6.41967	5.9888	6.29307	6.62739	6.5291	7.08811	5.98469	6.42055	6.35266	6.99499	6.8691	6.73543	7.05714	6.4256	6.46674	6.82456	7.19998	5.97247	6.05545	6.17773	6.16991	6.97153	6.37601
CLSTN2	5.94109	5.16294	4.81364	5.47347	5.11602	6.64372	5.20902	5.10101	5.1148	6.06387	5.26359	5.83008	5.46597	5.55769	4.93434	5.66761	6.19399	5.12911	6.30026	5.80712	5.71146	6.67292	5.58691	5.81381	5.04493	5.51241	5.01636	5.43258	5.49814	6.0193	5.56542	5.71421	5.31018	6.03556	5.65935	4.9586	5.05413	5.6398	5.19359	5.45339	4.33701
CLTC-IT1	3.96791	2.99349	3.69679	3.52595	3.74181	3.17177	3.59589	3.30105	3.08722	3.3134	3.05119	3.39012	3.23979	3.0431	3.22518	3.09966	3.39634	3.41375	3.524	3.721	3.37138	3.36644	3.72006	2.89139	3.37817	3.43314	3.42219	3.2124	3.3802	3.34492	2.59271	3.53153	3.76687	3.86019	2.97072	3.78032	3.55206	3.24343	3.35876	2.90064	4.5655
CLTCL1	7.29554	6.3178	7.02562	7.14744	6.97579	7.07624	6.34571	6.81604	6.86931	6.79799	6.95413	6.94751	7.18289	6.93742	6.97093	7.05686	7.40635	7.35679	6.46635	7.69514	6.85107	6.89974	6.99849	6.90015	7.44303	6.47539	7.34305	6.84331	6.86343	6.54232	7.06731	6.5086	6.7066	6.1894	6.94955	6.6385	7.04202	6.88247	6.39285	6.93096	7.20531
CLU	8.03647	7.78059	7.48755	7.26233	6.62438	7.39321	7.82385	6.9921	6.86743	7.05038	7.2611	6.95676	6.57665	6.83751	6.89738	7.54535	7.38334	6.34643	7.31747	7.48186	7.15078	7.56027	7.46951	8.00812	6.84652	7.35196	6.20196	7.27787	6.72308	6.97556	7.64128	7.66148	7.28058	8.27089	8.15067	7.34885	7.48914	7.96591	7.65518	7.3948	5.97513
CMA1	4.13675	3.78296	3.77371	3.69095	3.85158	3.83796	4.46862	4.81065	5.09764	4.48891	4.70115	4.63881	3.78146	4.15442	3.86042	4.189	4.188	4.42019	4.15154	4.18399	4.23537	4.03597	4.07525	4.16884	4.1915	4.35755	4.26072	4.3513	4.33171	4.14209	4.22001	4.32494	4.15456	4.316	4.4803	4.51939	4.03507	4.3072	3.77729	4.01687	4.23085
CMC1	7.40513	6.6544	7.73714	7.59812	7.22251	7.44943	7.45721	7.61996	7.54333	7.96763	7.7454	7.81389	7.89073	7.88448	8.05284	7.43434	7.1846	7.84743	8.12699	7.56681	7.85583	8.03198	7.97614	7.83847	7.05537	7.39034	6.77196	8.51208	7.88437	7.63077	8.01082	7.78567	7.58722	7.75407	7.88056	6.1773	6.53607	7.35547	7.27131	7.7461	7.78695
CMC2	9.43983	8.85002	9.70413	9.93782	9.33474	9.55316	9.56972	9.28625	9.67775	9.7888	9.79951	9.69933	9.84255	10.329	9.98169	9.63811	9.7661	9.75663	9.81563	8.92774	9.59815	9.8071	9.77133	9.87296	9.52134	9.18747	8.93659	10.1022	9.91854	9.84799	9.94452	9.6877	9.80063	9.69443	9.95814	8.66909	9.28588	9.45018	9.3252	9.94789	9.21961
CMPK2	4.81901	5.39801	4.84177	4.95257	5.17918	5.35251	5.67982	5.84737	5.39055	5.13967	6.74286	5.5107	4.56631	5.49592	6.61416	5.48844	5.22062	4.68424	5.33432	5.25112	5.42031	5.68355	5.23724	5.20514	4.78972	5.08533	6.2103	5.17814	5.75957	5.21739	5.52291	5.26858	5.19121	5.18352	5.44405	5.17786	4.6149	4.92922	6.36025	5.53692	4.94506
CMSS1	7.34625	6.39908	6.48054	6.43038	6.41241	6.41711	6.43528	6.71965	6.90893	6.79355	6.57663	6.37791	6.62913	6.94558	7.16851	6.65169	6.48985	6.4576	6.48367	6.12055	6.22293	6.90635	6.78682	7.02604	5.68862	6.1472	6.41516	7.01651	6.90517	6.82028	6.66593	6.58928	7.6086	6.82331	7.08009	6.00582	6.43815	6.38436	6.39676	6.88168	6.66161
CMTM2	3.75573	3.44679	3.75869	3.303	3.38679	3.70915	3.61232	3.97264	4.62186	4.43895	4.68821	4.22567	3.97369	3.93192	3.91381	3.93945	3.84766	4.02414	3.93691	4.02313	3.8056	4.30569	4.0483	4.03139	3.78302	3.83239	3.8844	3.853	4.13593	3.58889	3.86807	3.74732	3.90918	3.81582	4.02309	4.21571	3.4534	3.794	3.70338	3.91233	4.09971
CMTM8	5.48405	6.24936	5.88616	6.0491	6.06273	5.68858	6.0363	5.77106	5.7684	5.42562	6.07835	5.48098	5.75717	5.64754	5.77827	5.85162	5.61506	5.44867	5.96647	5.20159	5.80013	5.85751	5.01502	5.46808	5.74158	5.71373	5.972	5.97452	6.3975	5.94683	5.99952	6.15732	5.85985	6.4633	5.94612	5.72094	5.50872	6.19052	6.17965	6.35484	4.84338
CMTR2	4.58941	6.06838	4.70102	5.1791	4.91813	4.897	5.9122	5.63272	5.58183	5.67416	5.29979	5.38542	5.73506	5.42072	5.44485	4.9999	5.1602	4.90289	5.47287	4.7534	5.19296	5.84606	5.38608	6.22016	4.56884	5.35667	4.67627	6.00445	5.82326	5.23816	5.52037	5.30096	5.39259	6.46329	6.38667	5.40975	4.28477	5.21432	5.35656	5.57693	5.21603
CMYA5	8.97275	10.0933	9.90411	10.9432	10.689	10.4584	11.0484	10.8986	10.4341	10.0739	10.6607	11.2079	11.4538	10.1644	10.5562	9.61793	9.94423	10.2649	10.5384	9.27751	10.164	10.1076	10.7691	9.44691	11.0855	10.385	11.2661	10.8638	10.2199	11.4097	11.0445	10.5392	10.4039	10.917	9.5732	11.056	11.8358	11.0943	11.1602	10.0215	10.7933
CNBP	8.68276	8.69056	8.72397	8.94888	8.76666	9.38129	9.00712	9.11881	8.8455	9.15001	9.13751	9.0163	9.3446	9.32667	8.88321	8.81589	9.29561	9.15973	8.9722	8.57599	8.68157	8.97775	8.93491	9.36356	8.67817	8.89003	8.67588	9.25494	9.33484	9.29303	9.34057	9.09207	9.2477	9.07386	9.55727	8.50235	8.7769	8.39831	9.06105	9.55594	9.01655
CNEP1R1	6.03336	7.52942	6.63189	7.16193	6.40331	6.98565	7.2365	7.13627	7.16726	7.21349	7.07622	6.93594	7.08183	7.55499	6.79514	7.80109	6.79299	6.93741	7.37865	6.02137	6.64018	7.07496	7.16865	7.31401	6.40464	6.77261	6.41751	7.37986	7.30679	7.23344	7.4217	6.89015	7.15246	7.6486	7.28711	6.1566	6.73385	7.21327	6.69414	7.26266	6.90629
CNIH1	8.06485	8.57475	8.02639	7.98634	7.59974	8.02973	8.40471	7.96529	7.92394	8.12006	7.97905	7.7316	7.78787	8.48548	8.37039	7.78382	7.69985	7.82597	8.30165	8.08198	7.76661	8.23278	8.00764	8.40004	7.43139	7.97189	7.3836	8.46688	8.1506	8.28965	8.18366	8.07754	8.52722	8.64155	8.58805	7.56469	7.58441	8.06787	7.81251	8.41742	7.5437
CNN1	8.4822	8.60032	8.24679	8.29246	7.20401	8.95836	8.83674	8.16783	8.59344	9.00068	8.26477	9.01277	9.12094	9.02018	9.71332	8.82901	9.53173	8.1833	8.23904	8.661	7.55329	8.11081	7.94256	8.97247	9.53752	9.46889	7.63703	8.44646	7.92472	8.83365	7.80642	8.68446	10.0954	7.95795	8.13262	7.98556	9.10393	8.67779	8.79988	8.47399	8.27293
CNN3	5.22788	7.91143	5.82437	6.23123	6.33786	7.76874	8.21381	8.1092	7.83628	7.60553	7.75818	7.74752	8.02203	7.91137	7.75393	7.10743	6.77505	7.05555	7.89408	6.12367	7.25852	7.40016	6.96684	8.46441	7.03543	7.34718	6.03279	7.34016	7.33076	7.50081	7.75217	8.06229	7.77951	8.10136	7.8852	6.4371	7.59133	7.71097	7.79726	7.45328	6.78215
CNNM3	5.67395	5.44181	5.50875	5.37877	5.4578	5.29802	5.47429	5.50863	5.19896	5.27586	5.11518	5.22676	5.30106	4.77304	5.04675	4.58647	5.45128	5.25317	5.21394	5.05131	4.81716	5.39408	5.08931	4.7281	5.23309	5.45336	6.22157	5.29309	5.67969	5.5166	5.42715	5.61607	5.97491	5.43966	4.94526	6.2302	6.14191	5.28093	5.71176	5.7294	5.04605
CNOT10	5.68613	4.97032	5.49789	4.98231	5.35052	5.36505	5.4232	5.44075	5.40612	5.56924	5.54234	4.98403	5.17767	5.42734	5.31354	5.31056	5.67568	5.5188	5.13821	5.21996	4.99497	5.00291	5.25063	5.82356	4.80977	5.36978	4.81752	5.57383	5.52009	5.24386	5.34698	5.19582	5.91437	5.59946	6.08472	4.61079	5.51396	5.29899	5.4728	5.5129	5.35323
CNOT11	7.2689	8.44585	7.49107	8.22039	7.29253	7.9275	8.29981	8.12118	8.07293	8.15941	8.22448	7.91841	8.13726	8.49011	8.43244	7.73308	8.33878	7.96011	7.68723	7.81684	8.05834	7.87507	7.89439	8.4432	7.93148	7.51366	7.47857	7.77227	8.08746	8.09133	8.12143	7.70385	8.57424	8.05565	8.36857	7.69764	7.9588	7.64622	8.03464	8.01198	8.44153
CNOT8	4.42581	5.44853	4.86621	5.14168	4.61382	5.31777	5.73224	5.64547	5.37505	5.60021	5.37752	5.37105	5.45064	5.36564	5.33798	4.94003	5.22959	5.21379	5.18896	4.93633	5.25724	5.56041	5.20409	5.77481	4.87652	5.26618	4.782	5.3453	5.44405	5.34958	5.16457	4.87302	5.21832	5.86148	5.97162	5.01828	5.21836	5.36476	5.22197	5.69088	4.64763
CNRIP1	7.85885	7.6925	7.30191	6.65929	7.32551	7.69718	8.12444	7.91838	7.84575	8.07799	7.78798	7.67917	7.48202	7.97635	7.81033	7.83353	7.07387	7.06058	7.66454	8.28996	7.52539	8.31219	7.64847	8.37269	7.19793	7.96179	6.04802	7.74284	7.35862	7.14883	7.7369	7.70171	8.41728	8.30767	8.59839	7.89858	7.21559	7.72164	7.46343	7.69154	7.49064
CNTD2	6.44931	6.46012	6.74301	7.04079	6.48585	6.41275	6.18843	6.46332	6.47437	6.20955	6.48459	6.67684	6.64693	6.21917	6.18744	6.4744	6.09627	6.75041	6.9078	6.65652	7.15805	6.42869	6.42089	6.39394	6.70423	6.83829	7.06861	6.35994	6.33773	5.98168	6.16776	6.80778	6.24063	6.10153	6.29114	6.96671	6.65513	6.59401	6.93456	6.39326	6.05749
CNTN3	4.80032	6.14912	4.52604	6.15744	6.08258	6.07709	5.76078	6.35423	5.50051	6.38354	5.91082	5.27906	6.33861	6.94471	6.57357	6.42264	5.99516	6.9361	5.98749	6.10667	5.85117	6.57313	6.9042	6.36859	5.83301	5.88894	6.45038	6.40624	6.14528	5.19494	5.84628	4.28119	5.29716	5.80135	6.55403	3.5346	3.9167	5.21436	4.48046	6.7769	6.70631
CNTN4	4.02246	4.76162	4.23722	3.86931	3.95852	4.14908	4.73611	3.89109	3.82616	4.16268	3.85511	3.66486	3.53889	4.30657	4.24223	4.39323	3.95315	3.6597	3.96465	4.23827	3.67133	4.23372	4.0447	4.54332	4.16432	4.07699	3.95003	3.98689	3.77538	3.90913	3.92194	4.24956	4.29432	3.94506	4.31359	4.02217	3.70435	4.2926	3.65899	4.25475	4.00639
COA4	8.33008	7.6281	8.22505	8.20432	7.66476	7.94863	7.99334	7.85409	7.85447	8.16234	8.00991	8.03417	8.01785	8.64326	8.13073	7.67245	7.91967	7.81316	8.09257	8.29022	7.51471	7.92083	8.00238	8.43748	7.77811	7.71585	7.77772	8.07468	7.85156	8.10515	8.34603	8.06604	8.53172	8.10789	8.30236	7.22301	8.05629	7.78301	8.06835	8.15068	8.09842
COA5	7.07253	6.8153	7.16953	7.3335	6.96986	7.30325	7.31599	7.69292	7.56002	7.70514	7.60936	7.58615	7.61127	7.75539	7.47373	7.58018	7.0283	7.47426	7.38429	7.1853	7.3064	7.52597	7.32774	7.6019	6.98501	7.12685	6.93219	7.86715	7.59872	7.41906	7.84541	7.17899	7.52828	7.42792	7.98055	6.8297	6.97059	7.10684	7.16423	7.67142	7.52885
COA6	7.09415	6.52381	6.73871	7.20241	6.79586	6.83591	6.59779	6.98744	6.96379	6.94085	7.05998	6.88483	7.05511	7.31093	7.25764	7.12707	6.35371	7.04181	7.34752	6.62236	7.12926	7.11963	7.2743	7.09923	6.41913	6.52474	6.28257	7.75878	7.15093	7.29491	7.35107	6.98606	7.09144	7.12702	7.25112	5.84743	6.48786	6.85342	6.82333	7.05821	6.50536
COG5	6.18033	6.94256	6.1105	6.14983	6.47252	6.58379	6.92259	6.67937	6.6921	6.82283	6.91044	6.6574	7.37832	7.91721	6.46715	7.15643	6.8521	6.15401	7.1692	6.97906	7.11166	6.89253	7.01731	7.35222	6.20751	7.1432	6.34934	8.05958	6.53933	6.66423	6.77432	5.96889	6.88424	6.2608	7.45565	5.33631	6.06496	7.14882	6.40147	6.35945	6.14129
COL12A1	3.76799	4.51074	4.50415	4.23746	3.86773	4.25624	4.77118	4.84957	4.49715	4.78981	4.76074	4.87643	4.44021	4.32485	4.48243	4.50876	4.41438	3.94984	4.67176	4.45548	4.3298	4.47584	4.51487	4.53048	4.50343	4.30978	3.94913	4.34549	4.46788	4.67993	4.57356	4.76693	4.85405	4.89386	4.61868	4.44705	4.59843	4.90866	4.38535	4.3715	3.87061
COL15A1	8.50773	10.013	9.98801	8.28993	8.84436	9.50936	10.3675	10.65	10.4315	10.7228	10.4801	10.5063	9.80765	10.1248	10.2382	10.3061	8.82054	7.4769	10.9259	9.47304	9.57528	9.73353	9.47753	10.2713	10.0102	10.4728	8.89364	10.237	9.64789	10.3119	10.6005	10.9283	10.2086	10.4988	10.4612	10.4807	10.5311	10.8488	9.93648	10.2019	7.20324
COL16A1	8.20789	8.10535	7.29848	7.88501	7.8895	7.37922	8.46575	7.69585	7.97493	8.09886	7.68211	7.77632	7.78259	7.28458	8.21576	7.31546	7.72644	7.16609	7.45406	8.6903	7.7879	7.60669	7.62557	7.90054	8.10621	7.76786	7.9409	7.13324	7.43998	7.66768	7.72678	7.73246	8.64282	8.18236	7.99687	8.39999	8.54479	7.93316	7.47157	7.71652	8.85488
COL18A1	8.1048	8.00386	8.18649	7.58418	7.58572	7.39704	7.74003	7.30029	7.24678	7.47334	7.36341	7.26375	7.33	7.57654	8.18651	7.73194	7.63285	7.20752	7.64541	8.0502	7.35717	7.13608	7.40109	7.65728	7.58115	7.52705	7.33934	6.75547	7.06594	7.59496	7.55265	7.66891	8.49787	7.6852	7.69588	8.2195	7.80713	7.85431	7.40362	7.61763	7.55338
COL1A1	6.68274	7.73212	7.76571	7.22256	6.43997	6.83442	7.81447	6.61048	7.35364	7.33845	7.09965	6.86492	6.29609	6.24697	8.17868	6.79871	6.33879	6.15871	8.03672	6.73173	6.91536	6.37167	6.55771	6.96927	7.86468	7.0609	6.97149	6.5833	6.33321	7.38534	7.25062	7.72907	7.96568	7.97918	6.8404	7.584	7.42368	8.44229	6.66054	6.54978	6.45575
COL1A2	8.51424	10.7214	9.64297	9.23868	9.1458	9.06789	9.90801	8.62461	9.15467	9.17834	8.97639	8.74941	8.25044	8.78818	10.4823	9.31498	7.31557	7.40941	10.3602	9.03594	8.59341	8.60897	8.50332	9.35061	9.83923	8.97425	8.17038	8.87714	8.51641	10.1358	9.54446	10.2592	10.621	10.7446	9.34622	9.69655	10.2297	11.1876	8.65936	8.43392	7.33452
COL21A1	7.47026	8.30057	8.68522	8.229	8.88498	8.23157	9.14906	8.96067	9.08998	9.64402	9.15926	9.47871	9.00644	9.68557	9.46506	7.44617	9.72482	8.59838	7.63278	7.48543	8.17834	7.94285	8.13117	9.06118	9.17231	8.22452	8.36163	9.04181	9.67511	9.1939	8.53068	8.8669	9.72037	9.16045	9.41321	8.76404	8.95438	8.23842	8.93007	9.21725	9.08863
COL23A1	4.89939	4.30353	4.77269	4.35305	4.7493	4.68456	4.22526	4.63638	4.56643	4.35907	4.51418	4.34071	4.81696	4.61717	5.06225	4.43111	4.49666	4.59686	4.43469	5.64006	4.83147	4.62667	4.60728	4.85521	4.72911	4.61357	4.55427	5.12368	3.81496	4.29201	4.56928	4.53688	4.38823	4.23115	5.14551	4.21013	4.10793	4.74118	4.38966	4.56928	3.92838
COL28A1	3.97415	2.96188	3.24647	3.24042	3.4592	4.24308	3.54412	3.69163	3.41395	4.06972	3.92943	3.88903	4.2221	3.70093	3.58259	3.98003	3.42853	3.77308	3.66859	3.5114	3.54183	4.06747	3.76514	3.94082	3.58191	4.41725	3.52383	3.48842	3.64649	3.59689	3.71524	3.67541	3.97548	3.34367	3.8838	3.39113	3.55276	3.59392	3.63344	3.8525	3.51982
COL3A1	8.73113	10.4067	9.68889	9.28165	8.64474	8.67886	10.0213	8.46442	9.04191	9.181	9.06848	8.62686	7.78929	8.23707	10.6741	8.74898	7.1924	7.29388	10.6178	9.15142	8.50382	8.7572	8.19419	9.45481	9.80052	9.02524	7.77303	8.2103	8.12381	9.92338	9.1125	10.1925	10.7909	10.8311	9.31535	9.41217	10.2079	11.3928	8.7048	7.76762	7.68063
COL4A1	7.83687	8.93622	9.70029	8.12169	8.46112	8.70144	9.27312	8.50583	8.87254	9.02402	8.9545	8.49849	7.55472	8.9689	9.47527	8.75605	8.19573	8.42968	9.61966	8.25034	8.14477	8.55269	8.04597	9.05412	8.76954	8.67538	7.78918	8.74811	8.18603	9.12315	9.13555	9.32262	9.22117	9.01614	9.0608	8.40509	8.65031	9.73784	8.46415	9.07719	7.06848
COL4A2	7.35844	8.39414	9.28348	7.79322	7.98589	8.1191	8.93242	8.17672	8.38597	8.7136	8.56796	8.22365	7.35185	8.23244	8.88881	8.0733	7.80061	7.79921	9.04985	7.46236	7.52607	7.67535	7.30606	8.48343	8.74709	8.83046	7.25351	7.94021	8.06813	8.77285	9.20672	8.95912	8.76517	8.81277	8.04124	8.5168	8.2692	9.5414	8.57019	8.59857	7.12603
COL4A4	3.87635	5.15466	4.64685	4.70776	4.72852	4.67987	5.50399	4.89914	5.19401	3.98205	4.84542	4.52325	5.24773	4.83763	4.61507	5.14417	4.10897	3.91947	5.4955	4.4131	4.37702	4.48817	4.88207	4.67645	4.70292	5.03739	4.37072	4.58015	4.71404	4.84693	4.70711	4.88231	4.99877	5.6322	4.77417	4.97105	4.9586	6.03057	4.5369	4.86821	4.23897
COL4A6	4.86747	4.88135	4.96607	4.96938	5.3804	5.08536	4.57864	5.18003	4.79694	5.53619	5.31417	5.04335	4.63159	5.08129	5.02977	5.2078	5.28124	5.30523	5.22655	4.54738	5.1728	5.01152	4.94211	5.22841	5.01371	5.51617	5.16572	5.27959	5.29662	4.7831	5.4698	4.57826	4.65037	4.78272	5.49492	4.48786	4.62968	4.85385	5.059	5.25421	4.80682
COL5A1	6.15016	8.01206	7.44318	6.53451	5.96006	6.26889	7.44295	5.91758	6.6199	6.91409	6.71273	6.03833	5.90994	5.4642	7.36167	6.72031	6.0799	5.11415	7.84345	6.76303	5.95711	6.27643	5.97043	6.73589	7.25402	6.47473	5.85034	5.73614	5.88367	7.38415	6.62729	7.42925	8.10303	7.47223	6.55684	7.06446	7.0316	8.69201	6.20578	6.349	5.61442
COL5A2	5.97675	7.98856	7.14918	7.05648	5.81922	6.66299	7.88954	6.38481	6.95382	6.91012	7.00364	6.39065	6.26224	6.17228	7.77674	6.87015	5.75426	5.78565	8.1486	6.66972	6.05784	6.96308	6.1095	6.98737	7.0157	6.87073	5.6015	6.14732	6.47993	7.39427	6.63834	7.64322	8.12259	7.90275	7.19105	6.90432	7.37967	8.86969	6.39932	6.74909	5.11365
COL5A3	6.03095	5.71619	6.53173	5.65479	5.963	6.00173	5.93208	5.75093	5.88224	5.97874	5.96399	5.43846	5.42959	5.56759	6.05314	6.31777	6.06445	5.695	5.69833	6.40952	5.68754	6.2597	5.63858	6.00472	5.77593	6.36373	5.73899	5.25447	5.82883	5.62771	5.70516	5.78416	6.43977	5.60601	5.5922	6.47733	5.36302	5.36713	5.59339	6.3454	6.14648
COL6A2	8.81406	7.83361	8.25065	6.56318	8.08169	7.70267	8.86953	8.1827	8.06596	8.28473	7.82293	8.13361	7.86377	6.88783	7.51379	8.32099	7.79766	7.30582	8.62454	8.9654	7.56188	7.40657	7.80688	8.32785	8.36916	9.15453	7.48882	7.72473	7.60129	8.32623	8.1702	8.40076	8.83033	8.21354	7.97478	8.69451	9.25279	8.69094	8.56139	7.66824	6.74595
COL6A3	7.84935	10.0287	9.2012	9.09427	8.19107	8.52468	10.397	9.32325	9.78877	9.61366	9.33168	9.47346	9.09435	9.09481	9.97675	9.56644	7.81247	8.24235	10.3014	8.9479	8.89935	8.87148	9.35848	9.503	8.82772	9.30168	7.96887	8.80166	8.68552	9.68747	9.28298	9.85014	10.6705	10.2445	9.97231	9.21134	9.81866	10.6992	9.08085	9.54484	7.41834
COL6A6	4.66711	5.59091	4.2755	4.17662	5.95548	5.48703	5.26215	4.53607	5.47911	5.26988	5.18531	4.42255	6.06775	4.96789	4.46283	5.62121	4.45467	3.79776	5.15511	5.53707	5.0068	5.33344	5.05904	5.68477	4.85184	5.35733	4.55306	4.84086	4.39801	5.10888	5.23931	5.61904	6.85164	6.2855	5.5504	4.87352	5.02516	5.8017	4.81142	4.65199	4.92419
COL7A1	5.70784	5.1704	5.89755	5.79187	5.74839	5.83342	5.75128	5.5423	5.90433	5.66639	5.89947	6.03781	5.94565	5.60857	6.8412	5.63108	5.77829	5.9677	5.19181	6.33742	6.69997	5.647	6.01009	5.60731	5.75788	5.6717	6.0733	5.79155	5.3947	5.34953	5.63566	5.341	5.4686	5.08827	5.81735	5.91712	5.61341	5.56534	5.53504	5.71891	6.50434
COL8A1	4.19393	5.24367	4.4576	5.10888	3.90891	4.51961	5.33687	4.57092	4.64579	4.88243	4.51437	4.79043	4.76481	4.6391	4.99741	4.76567	4.47342	4.27917	5.06266	4.71926	4.53545	4.64539	4.54463	4.95362	4.48297	4.57345	4.27499	4.59852	4.57043	5.05203	4.56771	4.78602	5.43476	5.15609	4.80505	4.71359	4.99237	5.20203	4.34584	4.61034	4.12957
COL8A2	4.75171	5.04888	4.76347	4.87535	4.59519	4.46046	5.62156	4.90978	4.93629	4.87277	4.59641	5.05226	4.95854	4.81674	4.42668	4.80845	5.0195	4.56573	5.09746	4.75838	4.68168	4.8054	4.70457	5.09799	4.50118	4.69327	4.40058	4.74528	4.89385	5.20917	4.93423	4.88737	4.79556	5.27303	5.0952	4.95285	5.62569	5.13334	4.8496	5.02315	4.4891
COL9A1	4.48152	4.13447	4.27748	4.13632	5.61401	3.88599	4.04438	3.88131	3.73857	4.15882	4.18146	4.10187	4.02056	4.21954	4.15686	3.37051	4.84352	4.45289	3.33188	5.00669	3.8024	3.55814	3.59761	5.2789	3.70429	4.56662	4.38219	4.49269	3.63022	3.39206	4.41454	3.5135	4.95105	3.44292	5.48567	4.56017	4.30596	3.40477	4.83719	4.93626	4.97492
COL9A3	4.58467	4.57947	4.79864	4.30103	3.93183	4.62547	4.25852	4.44611	4.51325	4.37268	4.52318	4.47866	4.44227	4.40193	4.3151	4.82832	3.51215	3.96895	4.82473	5.09089	3.99136	4.75739	4.6683	4.15725	4.34508	5.0781	4.31651	4.16773	3.82025	4.16505	4.69918	5.06831	5.02999	4.5744	4.68567	4.56423	4.37325	4.17344	4.19634	4.8964	4.16122
COLEC11	7.83419	8.19482	7.77289	7.61974	6.76701	7.61819	8.07321	6.76001	6.89066	7.44988	7.45941	6.6503	8.46229	7.48513	7.34042	7.69396	6.13065	7.02211	7.98253	8.49561	6.48354	7.47015	6.86239	8.30749	7.37371	7.03421	7.28174	7.00151	7.21537	7.4253	8.0566	8.62913	9.13108	8.36115	7.28634	7.99093	6.7869	7.37189	7.03955	7.36807	8.16422
COLEC12	6.063	7.3612	5.93807	6.01338	5.75043	6.67282	7.49555	6.44453	6.83094	6.9926	6.38474	6.96406	5.66945	6.27891	5.4539	7.12164	6.09106	5.08772	7.24851	5.97973	7.00608	5.96405	7.44508	7.57138	5.02135	6.16144	5.96293	7.74047	5.92839	6.76562	6.56893	6.59931	6.85759	8.73738	7.56094	5.55352	6.6112	7.29846	6.32223	6.53073	5.14725
COLQ	6.82124	6.29599	7.14329	6.98308	6.98406	5.51877	6.96619	5.96082	7.06995	7.17385	7.26924	6.76233	6.88499	6.76182	7.5883	5.79252	7.73116	5.79205	6.22003	6.51682	3.89251	6.75925	4.42351	7.01168	6.86063	5.75887	6.91762	5.79988	7.27077	7.84309	7.02811	7.28195	8.61538	7.16842	5.93514	7.5807	7.88487	6.26367	7.29663	7.87219	6.46004
COMMD10	4.81118	5.53405	5.31807	5.7474	4.99135	5.85281	5.62026	5.72417	5.86385	5.72711	5.86709	5.81247	5.94027	5.99295	5.97272	5.31288	5.4551	5.49754	5.93592	5.21204	5.69353	5.8436	5.71244	6.06804	5.27753	5.55001	5.05602	6.03227	5.74067	5.69719	5.84872	5.72293	5.75446	5.88674	6.04558	4.82189	5.08582	5.52078	5.80781	5.96326	5.12028
COMMD2	5.14147	6.03347	5.16053	5.27289	4.95772	5.26327	5.53754	5.48397	5.41141	5.75716	5.47223	5.17128	5.2083	5.87165	5.63319	5.2917	5.14343	5.03303	5.56236	4.79921	5.39873	5.5029	5.00648	5.81985	5.0102	5.26954	5.07679	5.55676	5.31347	5.45193	5.33145	5.15346	5.56735	5.86711	6.00012	5.24061	5.29505	5.16631	5.28419	5.84369	5.291
COMMD8	7.44644	7.53945	7.7533	7.85563	7.28464	7.31723	8.00998	7.9735	8.42611	7.80309	7.95109	8.0543	8.44764	8.6794	8.47311	7.93326	7.59096	7.57612	8.21801	7.18292	8.07358	8.23781	8.25511	8.39819	7.74397	7.03866	7.16937	8.21108	8.41485	8.19196	8.10255	7.85568	8.21949	8.31647	8.06514	7.18035	7.09546	7.78837	7.5752	8.37365	7.32694
COMP	6.08172	6.1336	5.58233	6.95312	5.96287	4.31387	7.77309	4.10647	6.53894	5.22605	4.19994	6.06922	4.13696	4.14946	6.49489	5.41732	4.68186	4.9898	6.0979	4.92191	4.6025	4.59652	4.49092	5.18269	5.01167	4.32427	4.30445	4.3601	6.5027	7.4713	6.19868	7.57546	4.66679	7.80676	4.65056	7.63319	8.51773	8.26307	4.33845	6.99553	4.84455
COMTD1	7.3378	6.74269	6.95898	6.78296	7.06782	6.42507	6.52715	6.77269	6.82259	6.7421	6.72745	6.84661	7.01151	7.03481	7.43349	6.92671	6.74326	6.55388	6.30412	7.31816	6.6721	7.13469	6.97866	7.08611	6.95951	6.41166	6.48529	6.88025	6.44438	7.26499	5.97667	6.67463	6.82656	6.76929	6.88414	6.78695	6.84663	6.91517	6.834	7.13298	7.05984
COPG2IT1	4.94924	4.54556	4.06193	4.17768	4.83314	4.33976	3.71778	4.03421	4.39149	4.11617	4.87722	3.59405	3.7792	4.26616	4.26997	4.2187	3.38015	3.66931	4.45717	4.75874	4.90234	4.83436	4.22742	4.06132	4.07094	4.12889	3.98175	4.29157	4.19517	4.05365	4.36684	4.71517	4.38862	4.85785	3.54857	4.00706	4.15637	4.44991	4.23167	4.07493	4.4227
COPS2	6.64079	7.11967	6.58007	7.22829	6.81885	7.20386	7.46217	7.41675	7.42485	7.39365	7.48128	7.41948	7.55768	7.68246	7.45045	7.37748	7.04978	7.35518	7.2991	6.94215	7.12832	7.3286	7.21846	7.68656	6.79605	7.19025	6.93386	7.64636	7.57642	7.38335	7.47868	7.01387	7.38105	7.44479	7.77939	6.46554	6.74892	6.89506	7.16295	7.46684	7.12958
COPS3	8.07353	7.53565	7.79417	7.82489	7.53306	7.91151	7.60965	8.00031	7.66031	7.93651	7.92865	7.9027	7.68822	8.05069	8.03491	6.89878	8.10576	7.6895	7.84799	7.7519	7.75278	7.8151	7.95157	8.13722	7.18174	7.82372	7.12675	8.28512	8.08033	8.30677	8.14914	7.55068	8.20591	8.13183	8.35132	7.32831	7.56669	7.63705	7.93945	8.17199	7.82617
COPS5	9.1641	9.00408	9.3278	9.4335	9.29448	9.54744	9.42505	9.43167	9.27647	9.65255	9.6045	9.38884	9.6259	9.95184	9.63611	9.25016	9.57391	9.8217	9.67056	8.85875	9.43053	9.52237	9.78968	9.75024	9.20084	9.40006	9.02543	10.0301	9.73419	9.56216	9.90047	9.25353	9.58128	9.52064	10.1124	8.23885	8.9915	9.18773	9.51072	9.70688	9.41863
COQ10A	9.09073	8.16364	9.30182	9.21936	8.97507	9.34109	8.56812	9.30376	9.08091	9.15129	9.14197	9.13654	9.62269	9.52593	9.20794	8.71271	8.84439	9.79139	9.16273	8.96116	8.75107	9.15591	9.26168	9.25904	8.72364	8.69339	8.8838	9.30307	9.27385	8.99491	9.19061	8.7019	9.14523	9.01863	9.39088	8.3786	8.82714	8.95738	9.41276	9.65791	9.67357
COQ3	7.74107	6.7859	7.76732	7.7835	7.77098	7.69944	7.19872	7.97608	7.81668	7.8774	7.83956	7.82277	7.96119	8.02443	7.75216	7.93878	7.35917	7.97577	7.89912	7.13442	7.74216	7.82012	8.12852	8.12135	7.10304	7.85031	7.43118	8.28478	7.97537	7.84726	7.99191	7.35359	7.59192	7.4653	8.2858	6.82213	7.39002	7.44359	7.78589	8.10659	7.69415
COQ5	7.49841	7.53881	8.25644	7.58663	7.68206	7.86385	7.87026	8.0407	8.01028	7.96395	8.36175	8.25054	7.95217	8.58288	7.7196	8.08687	7.28016	8.03749	8.17905	7.77172	8.01295	7.90236	8.38593	7.9857	7.69021	7.65793	7.31351	8.25801	7.95926	7.70424	8.07872	7.67093	8.14685	8.35806	8.52893	7.49686	7.23676	8.39373	7.78885	8.30555	7.63837
COQ6	6.41542	6.15553	6.69838	6.54607	6.45198	6.50785	5.79027	6.35344	6.4418	6.24841	6.33789	6.33268	6.53066	6.95055	6.36921	6.88363	6.39657	6.59811	6.54664	5.69598	6.13992	6.17528	6.37228	6.72122	5.82222	6.31157	5.87339	6.70668	6.47603	6.46854	6.66057	6.12998	6.79396	6.28587	6.74845	5.5144	6.21337	6.57732	6.74124	6.36432	6.45405
COQ7	5.24178	5.69858	5.33764	5.82963	5.17723	5.8651	5.75059	6.11316	5.96917	6.1673	6.01279	5.88857	6.26772	5.94746	5.62624	5.84155	6.16151	5.82118	6.03552	5.21072	5.91451	5.85577	6.10951	5.94981	5.82667	5.58884	5.48177	6.18042	5.88145	5.97804	6.23948	5.72572	5.91725	6.02173	6.07816	5.07968	5.4976	5.86014	5.94828	5.81723	5.5798
CORIN	7.63771	6.91165	7.4154	7.5784	7.81163	7.71972	7.52036	7.52117	7.94805	8.91864	8.06272	8.11788	8.25442	7.83384	7.90198	7.93323	8.41984	7.70293	8.01536	7.52441	7.59084	7.67026	7.67089	8.42759	7.73543	7.66884	7.78044	7.65958	8.25036	8.35316	8.45644	7.28104	8.37573	8.16851	8.18275	6.81463	7.06114	7.48101	7.48187	7.93343	7.9883
CORO1A	5.70718	5.01239	5.45785	4.34326	5.43615	4.56588	5.49603	6.02438	5.88411	5.45381	5.46764	5.98793	4.08898	5.39863	4.80054	5.18208	4.38223	4.76001	4.82107	5.96333	5.24118	4.65707	5.068	5.36255	4.8715	5.2169	4.54794	5.1671	5.0087	5.5342	4.81644	5.11029	6.36237	6.88629	4.94586	7.67437	6.19229	5.44819	5.39167	4.98562	4.47373
CORO1C	6.57549	7.3037	6.55045	6.86261	6.1383	7.04854	7.82961	7.30637	7.26294	7.41287	7.2816	7.23268	7.11923	7.24279	7.34537	7.20295	7.08637	6.84865	7.00523	6.76273	6.86016	7.32073	7.1823	7.66001	6.85183	7.08732	6.16374	6.62341	7.05535	7.21716	6.78585	7.0265	7.70532	7.35092	7.31755	7.25682	7.12983	7.39077	6.84012	7.32233	6.77384
CORO2B	4.84924	5.71362	5.38677	4.95001	5.02781	5.64448	6.13523	5.78259	5.4695	5.63861	5.71209	5.22964	6.23774	5.46602	5.07439	6.62724	5.01003	5.57377	5.61276	5.81366	4.89453	5.8005	5.28696	6.02288	5.52479	6.10533	4.82225	5.28849	4.9166	5.01889	5.78648	5.79579	6.1512	5.52925	6.61733	5.20433	4.94937	5.83567	5.44623	5.8839	5.06453
CORO6	8.8371	8.01827	8.66945	8.15214	8.97846	8.83907	8.16228	8.83015	8.40783	8.75412	8.67513	8.60267	9.08329	8.81395	9.00209	8.79324	9.08979	8.69155	8.00942	8.85415	8.603	8.45775	8.23994	8.74943	8.60105	8.92124	8.57807	8.3758	8.65385	8.25687	8.8985	8.03984	8.97077	7.95202	8.99368	8.39103	8.81292	8.25187	8.46058	8.70442	9.30556
COTL1	4.79869	5.02579	5.06676	4.65801	4.33	4.53446	4.85108	5.51857	5.29425	5.08665	4.90772	5.21343	4.63904	5.19649	5.03196	4.88098	4.85339	4.60486	4.57634	4.94456	4.60039	4.50244	4.52365	5.19109	4.60051	4.67259	4.60811	4.61704	4.58892	4.89965	4.717	4.86574	5.30746	5.71592	5.05278	6.04828	5.09419	5.06732	4.76047	5.52446	4.50024
COX10	7.36086	6.87595	7.62695	7.45478	7.21859	7.29267	6.91588	7.26635	7.08764	7.27527	7.1288	7.37065	7.57541	7.99469	6.99847	7.37154	7.11448	7.28916	7.50031	7.35175	7.35684	7.20953	7.18288	7.42542	6.91294	7.4463	6.75874	7.2377	7.31731	7.66013	7.73184	7.12673	7.6272	6.97596	7.61731	6.54498	7.02526	7.14454	7.48067	7.39583	7.48
COX14	10.4727	9.2888	10.3398	10.141	10.0213	10.1178	9.53711	9.91722	9.94391	10.2131	10.2824	10.037	10.3862	10.6534	10.1804	9.46725	10.0228	9.90603	10.0311	10.3151	10.0844	10.1835	10.1078	10.473	9.78442	10.0727	9.33391	10.5196	10.3805	10.3201	10.4195	10.0919	10.3392	10.0959	10.4092	9.43131	9.7042	9.82903	10.4715	10.1304	10.3687
COX16	8.03676	8.67236	8.33299	9.0546	8.18184	8.42571	8.96644	9.05453	9.11561	9.17008	9.17766	9.12391	9.20759	9.23028	9.10368	8.35546	8.87228	8.6319	8.946	8.85943	8.91227	9.20209	8.64077	9.02889	8.29277	8.30739	8.79998	8.95804	9.13741	8.95665	8.92141	8.80809	9.18319	8.89263	8.77374	8.70294	8.30852	8.34209	8.59044	9.08911	9.04382
COX4I2	5.98763	5.05354	6.24084	5.53738	5.89474	5.74823	5.70521	5.9477	5.70403	5.80915	5.99401	5.94582	6.11147	5.86588	5.79853	6.17216	6.04519	5.32497	6.07601	6.88043	6.0281	5.77456	6.07139	5.8886	6.21965	5.89831	5.95176	5.21115	5.65647	5.97539	5.30924	5.99289	6.15158	5.38472	5.40859	5.88936	5.65586	5.18603	6.44432	5.79508	5.43379
COX7B	9.04084	9.23002	8.96521	9.44087	9.04775	9.43448	9.05828	9.59557	9.39596	9.72778	9.54716	9.49094	9.57953	9.84931	9.38025	9.46477	9.22134	9.68022	9.54092	9.0279	9.49885	9.52454	9.65875	9.58151	9.1387	9.11216	9.05462	9.63974	9.68145	9.23282	9.6315	9.30252	9.35337	9.36466	9.56833	8.45045	9.08835	9.03758	9.27706	9.85336	9.40478
CP	4.01167	4.67574	3.76246	4.75254	4.62366	4.14224	5.68302	4.91436	5.78503	3.92431	3.31498	4.7737	5.08656	4.32196	4.35561	4.33082	4.32259	4.40585	4.51491	4.50946	4.399	4.35868	4.30123	4.66291	4.19198	4.21115	4.54915	4.22808	4.44101	4.5959	4.43335	4.54296	4.91195	4.61191	4.27876	5.99493	4.81239	4.4077	4.42025	6.07495	4.34373
CPA3	4.60834	4.41666	5.61444	4.24923	4.18219	4.37684	5.16025	6.01245	5.27396	5.62596	5.74621	5.77972	4.73949	4.74896	4.33675	5.45663	4.60457	4.86251	5.06769	4.9808	5.16118	5.15672	4.92076	5.1732	4.70696	5.33392	4.75366	5.36666	4.65631	5.22399	4.89662	5.13431	4.97598	5.64371	6.01212	5.07326	4.88678	5.21997	4.82508	4.7451	5.10044
CPA4	4.68385	5.82924	4.52984	4.66354	4.45774	3.98124	4.19167	3.55927	4.13427	3.67458	3.80403	3.73128	3.6313	3.86197	3.9087	4.27124	4.50508	4.21453	4.20984	4.24065	5.06797	4.03713	3.89985	4.43947	4.31171	4.06625	3.81231	3.92236	3.96167	4.35145	4.09955	4.2697	3.86665	5.05006	4.21007	4.1579	3.90379	5.05139	4.30834	3.92383	4.59088
CPAMD8	5.68235	4.50468	4.99305	5.33662	5.13549	5.06952	4.53051	4.45507	5.03857	4.86636	5.04935	5.11779	4.85703	5.34922	5.08215	5.2948	4.5258	6.10149	5.36804	4.81012	4.85501	5.64118	5.69371	4.4464	5.48642	5.07924	5.02193	4.77693	4.92113	5.14209	4.81906	5.46819	3.98526	4.65215	4.82905	4.46557	5.07677	4.7341	5.08665	4.77048	4.52273
CPB1	4.65442	4.13694	3.27348	3.29832	3.95794	3.4705	3.59106	2.94285	3.08476	3.35016	3.16961	3.23463	3.16633	3.12238	3.32228	3.36751	3.99565	3.33442	3.52047	3.55612	4.00847	3.4724	4.10949	3.94133	3.40441	3.24731	3.37007	3.53244	3.43903	3.47845	3.45673	3.43883	3.2696	3.50481	3.41489	3.37062	3.43664	3.41103	3.73591	3.29622	3.88912
CPE	7.187	9.0763	8.39742	8.56601	7.96066	8.12449	8.93763	8.55239	8.182	8.20226	8.26337	8.89637	8.17131	8.61735	7.98706	8.28184	8.14705	7.62375	8.71287	7.717	8.68602	8.20699	8.47694	9.23677	8.73662	8.34885	7.55125	9.08438	8.28578	8.31097	8.73006	8.70447	8.13166	9.32243	8.67971	8.33437	8.17361	8.89332	8.53536	8.33829	7.013
CPEB4	5.41267	6.95047	6.23507	6.91659	6.57918	7.08933	7.05187	6.8059	6.63404	6.49927	6.39974	6.55292	7.00656	7.24653	7.00956	6.07452	7.03045	6.81774	6.56977	5.37961	5.64288	6.15141	6.15738	6.14132	7.48738	6.7758	7.14116	6.92049	7.06857	7.08045	6.89091	6.63183	6.15272	6.75716	6.28495	6.66712	6.97093	6.9174	7.04622	7.01073	5.77232
CPLX1	5.72406	5.83571	6.49641	5.45881	6.15529	4.96337	4.93844	4.64726	6.42758	5.14037	4.83736	5.01049	5.26308	6.50306	5.79407	6.58128	5.28001	4.21512	5.06545	4.08652	4.50519	5.36036	5.42991	5.67332	5.20179	4.56505	3.62539	5.55071	5.75275	5.12163	6.33683	6.43931	6.13893	5.38573	5.47629	6.33496	6.31812	5.15431	4.57672	6.62866	5.19744
CPLX3	7.98224	6.49617	6.55233	6.78773	6.49164	7.06124	6.76747	6.82323	6.83953	6.20376	6.94345	6.81032	6.84157	6.63791	7.26514	7.87838	7.37744	7.65366	6.87107	7.63517	8.29436	7.20744	7.83449	6.35918	7.62997	6.94381	7.3417	6.22327	6.44589	5.74831	7.09993	7.10879	5.53366	6.40039	6.01617	5.44435	6.74419	7.41026	5.59444	6.56918	6.77611
CPNE1	7.35776	7.30188	7.50491	6.64428	7.2523	6.46951	7.59312	7.25228	7.2943	7.2144	7.52643	7.2763	7.24027	6.76524	7.1018	8.11803	7.06736	7.32991	6.73687	7.32362	7.22366	7.16674	6.73222	7.18241	7.41548	7.56763	7.38218	7.08247	6.89397	7.11401	7.44626	6.73134	7.34064	6.83355	6.96787	7.25555	7.53032	7.473	7.45699	7.14597	7.50929
CPNE2	6.81287	7.07887	7.09757	6.13091	6.2587	6.78226	7.27969	6.95354	6.805	7.17215	7.02813	6.7199	7.23772	7.1645	7.01786	7.35222	7.09734	5.9541	7.2177	6.9269	6.41527	6.56803	6.23491	7.35908	6.7191	6.78452	6.3515	6.76373	6.74367	6.85368	7.12993	7.20501	7.64467	6.96955	7.07267	7.31389	6.82782	7.14067	6.90503	7.5576	5.54107
CPNE3	6.31214	7.66785	7.26516	7.16138	7.08494	7.85979	7.67515	8.04939	8.10087	6.82758	7.80247	7.57972	7.85495	7.64058	7.33433	7.38941	7.65084	7.50804	7.41498	6.932	7.16573	7.39821	7.69822	7.3997	7.70069	7.26386	7.6778	7.72182	8.05006	7.82769	7.30327	7.23425	7.39301	7.76908	7.29563	7.11865	7.86213	8.16921	7.67944	7.79444	6.65551
CPNE4	5.18066	3.50955	3.8903	4.48712	4.06904	3.79132	4.13881	4.6541	4.99322	3.06407	3.44241	4.31578	3.95212	4.68393	4.3207	4.2908	4.69273	4.20127	4.35627	3.88981	4.14792	5.17171	3.88804	3.78967	4.78584	3.91948	3.73181	3.72674	4.69118	4.48627	5.10799	4.21419	3.34804	3.70023	4.35008	3.45837	3.51207	5.40314	3.54561	3.51205	3.81439
CPNE5	7.82017	7.84008	8.35344	7.72219	8.73461	8.44725	7.64446	8.54048	7.74784	8.11393	7.76805	7.59559	7.82306	7.32018	8.33464	8.15781	8.98154	9.1631	7.69524	8.63958	8.14499	8.3626	8.25411	8.05474	9.24869	9.04933	8.4751	7.88639	8.24143	6.49684	8.43156	7.65076	7.25202	7.2686	7.62089	6.20162	7.43392	8.07572	8.19851	8.26107	10.353
CPOX	5.04047	6.28104	5.19448	5.5894	5.35655	5.15404	6.23071	6.08877	5.8256	5.67521	5.62284	5.50218	5.6255	5.85082	5.83914	5.56795	5.25952	5.07847	5.6003	5.5137	5.6246	6.01273	5.66338	5.98882	4.89674	5.60406	4.92131	5.82395	6.0468	5.69005	5.88238	5.59626	5.82686	6.27984	6.34951	5.56801	5.43361	5.45065	5.58235	6.38937	5.19752
CPQ	6.87396	6.83795	6.54147	6.3823	6.25682	6.85615	7.13249	6.78778	6.62503	7.17532	7.36889	6.86687	7.14397	6.88338	6.4748	6.97696	6.81517	6.4731	7.36035	6.91864	7.33852	7.0851	7.20296	7.3601	6.58988	6.76569	6.17957	7.04892	6.76007	7.3072	7.19095	6.96932	6.70812	7.59823	7.32955	6.38921	6.58123	7.25707	6.71125	6.67437	5.89056
CPSF3	7.81784	7.17437	7.12918	7.00654	7.11353	6.81804	6.8665	6.94836	7.04942	7.00702	7.01656	6.78806	6.69979	7.50318	7.56382	6.86821	7.05928	7.06044	7.01586	6.96537	7.06801	7.29976	6.7835	7.30415	6.78793	6.45421	6.97069	7.00552	6.85088	6.74096	7.00079	6.81143	7.66401	7.2206	7.36217	6.92063	6.65986	7.06258	6.6978	7.07444	7.40782
CPSF6	5.76787	6.24706	5.58167	5.50196	5.66807	5.7607	6.20249	6.14913	6.03607	6.32946	6.0615	5.77425	6.26623	6.19975	6.24449	6.06164	5.69165	6.04727	5.85168	5.96199	5.81998	6.42337	6.14975	6.32335	5.6832	6.0436	5.39245	6.10911	6.18503	5.93235	6.15202	5.80178	6.437	6.21591	6.31275	5.48151	5.67535	5.55945	5.69064	6.22933	6.15612
CPT2	6.76494	6.04471	6.1197	6.19121	6.56764	6.18661	5.90585	6.25059	6.4717	6.39931	6.55746	6.31179	6.16115	6.76879	6.47615	5.93028	6.11075	6.34067	6.5712	5.68543	5.9863	6.37306	6.50604	6.35864	5.81066	5.82365	6.05008	6.8698	6.67195	6.9066	6.4213	6.21682	6.27531	6.54851	6.49831	5.99174	6.14481	6.22604	6.47704	6.57938	6.21199
CPVL	5.77747	6.13036	5.38445	4.91017	5.72751	5.75836	6.65191	6.44952	6.40525	5.51718	4.90219	5.79843	5.16287	5.50021	4.98829	5.24879	4.77642	5.15698	5.26031	4.74559	5.75416	5.26841	5.62745	6.36268	5.02311	5.3331	5.03648	6.20397	6.9979	6.08061	6.4652	5.44517	5.60263	7.26192	7.7486	5.60788	5.94396	6.00341	5.59938	6.77973	4.95594
CPXM1	5.83293	6.10625	5.47488	4.50445	5.84073	4.89189	5.31202	4.41107	4.95018	4.59003	4.51733	4.04962	4.37089	4.76923	5.24824	5.17417	4.17168	4.63719	4.89186	4.91574	6.16056	4.45659	4.58432	5.96322	5.00531	4.91148	4.62198	5.21848	4.82727	5.06908	4.83576	5.15145	4.86153	6.57819	5.27351	4.82043	4.93159	5.00551	5.08078	4.53576	4.51831
CPXM2	5.21938	5.04202	5.22217	4.57239	4.85729	5.22608	5.70441	5.18674	5.38405	5.09792	4.84186	5.19815	4.79367	4.72382	5.20098	4.89836	4.89446	4.81309	5.43578	5.06868	4.99737	5.07546	5.2605	5.05397	5.0926	5.42485	4.57046	5.07326	4.74948	5.06159	4.78267	5.26242	5.21576	5.95043	4.95747	5.33913	5.1823	5.74301	5.0339	5.1128	4.97874
CR936796	3.61478	4.18503	3.81369	5.18728	4.39745	4.97576	4.87137	3.72026	4.85908	5.20463	4.64398	4.52867	4.91602	4.73257	3.87383	4.77962	3.86032	5.06453	4.06263	4.94165	4.64292	5.01223	4.37603	4.13222	4.42756	4.51077	4.01125	4.52132	4.50389	4.52967	4.67593	3.89123	5.17895	5.28492	5.12734	4.46538	3.89518	3.69892	4.49965	4.46097	5.61265
CRADD	6.39056	5.97965	6.54608	6.43758	6.16302	6.5847	6.407	6.86375	6.93987	7.14218	6.90093	7.05977	7.38904	7.0674	7.02654	5.88237	6.70707	6.20767	6.59014	6.46084	6.59298	6.62526	7.1259	7.00902	6.38264	6.61658	5.89142	7.02851	6.83522	6.8183	7.06695	6.53558	7.33328	7.12208	7.53093	5.98539	6.7007	6.26865	6.93286	7.19	6.0657
CRBN	7.39941	7.73763	8.03273	8.03213	7.88628	8.07891	8.30476	8.27494	8.16308	8.26372	8.36003	8.23116	8.09932	8.69764	8.23305	8.41334	8.22361	8.1378	8.13205	7.74799	7.77551	8.11516	8.09402	8.07073	7.67551	7.99815	7.95166	8.33509	8.60871	8.15129	8.46801	7.95924	8.34575	8.30426	8.33502	7.47378	7.9515	7.95854	7.92293	8.36194	7.83096
CREB3L4	5.98554	5.44453	5.33847	5.26576	5.3598	5.1708	5.36548	5.2106	5.34654	5.06836	5.24236	5.09416	5.04412	5.33878	5.07584	5.57862	4.42999	5.76411	4.80594	4.91834	5.19884	5.33469	5.22474	5.30806	5.2441	5.42765	5.2174	5.5021	5.03744	5.06547	5.55598	4.89178	5.19065	5.44752	6.13413	5.36178	5.27569	5.14259	5.3352	5.23878	5.83726
CREB5	4.65887	5.5642	5.00544	4.6054	5.38303	4.30292	4.95939	4.09851	5.3081	4.82943	4.69862	4.0211	3.55095	5.12545	4.69682	4.52713	8.0179	4.76321	4.76203	3.79766	4.33066	4.37426	4.49902	4.64734	5.26459	4.21708	4.71187	4.80031	5.35424	4.48683	4.34531	4.65245	5.07246	4.55947	4.11934	4.95588	4.72795	5.42528	4.35071	4.22171	3.70013
CREBL2	6.51576	7.14343	6.45053	6.55525	6.47902	6.9436	7.46488	7.21529	7.03228	7.07999	6.88735	7.10275	6.85377	6.99137	7.00014	6.68712	6.80718	6.67332	6.71393	6.40519	6.96655	7.32826	6.70196	7.21985	6.2476	6.45773	6.30503	6.9622	7.10961	7.25632	6.95472	7.05455	7.23235	7.61632	7.48153	6.78574	6.83993	6.72938	6.84963	7.22029	6.71357
CREBRF	5.6053	6.46959	5.94658	6.37534	6.3547	6.3214	6.94888	6.68402	6.64294	6.6161	6.56224	6.54403	6.6527	6.65561	6.26882	6.62964	6.28979	6.45169	6.49022	5.92602	5.96066	6.4944	6.49853	6.34604	6.21297	6.3803	6.51192	6.89013	7.00813	6.80846	6.70162	6.28426	6.37481	6.74207	6.59924	6.39025	6.52643	6.37136	6.49056	6.50075	5.75604
CREG1	9.45711	9.68815	9.42612	9.51892	9.67432	9.83878	10.4065	9.96306	9.63906	9.57593	9.73361	9.97157	9.79638	10.1099	9.97405	9.79712	9.79899	9.56544	9.78527	9.44585	9.55269	9.74576	9.75607	10.2079	9.35779	9.6209	9.30117	10.0823	10.124	10.0246	10.4049	9.64911	9.65266	10.0471	10.5633	9.11477	9.43204	9.46828	9.83969	10.3282	9.59005
CRELD2	8.27268	8.32642	7.94634	7.80767	8.0071	7.61526	7.98516	7.86369	7.67743	7.80745	7.67165	7.59884	7.35163	7.94818	8.22737	7.63764	7.90997	7.7609	7.42287	7.76199	7.5505	7.57332	7.80277	8.25058	7.4292	7.52375	7.41305	7.64953	7.71446	7.90619	8.07316	7.60442	8.3152	8.22387	8.05472	7.90238	8.1428	7.88937	7.63681	8.30953	8.41942
CREM	4.96734	5.16223	5.32328	5.93897	5.15394	5.93913	5.68885	5.67203	6.03606	5.86949	5.47201	5.74497	5.62733	5.94434	5.5857	5.49139	6.01566	5.49635	5.73982	4.96053	5.48857	5.39912	5.54962	5.87808	5.6158	5.52947	5.45537	5.82036	5.59634	5.44769	5.67853	5.41798	5.35443	5.59296	6.04823	5.28363	5.37226	5.78043	5.5308	6.1846	5.30279
CRHBP	4.04623	3.45345	4.17088	3.3277	3.83401	3.66389	4.15469	4.61325	4.05969	4.63245	4.53306	4.31498	4.9441	4.48889	4.10219	4.19357	4.11971	4.09844	4.03341	4.22131	3.89886	3.88539	4.09844	4.4496	3.89296	4.21828	3.82689	4.07189	3.86924	4.07844	4.14454	3.99725	4.71649	3.85616	4.45596	3.90974	4.16321	3.85687	4.29692	4.32239	4.29697
CRIM1	5.51539	8.50937	5.99095	7.25704	5.2079	6.72434	7.05477	6.56867	6.62273	6.28311	6.58282	6.04814	6.24783	6.2169	6.75214	6.97723	6.50952	5.85715	7.80678	5.47044	6.32307	6.49096	6.3087	6.90712	5.61026	5.83843	6.28853	7.94023	7.3508	6.75439	5.40634	8.01737	6.69373	8.02192	6.55415	6.65251	6.17444	6.97211	6.39891	6.62407	4.87953
CRIP1	10.6405	10.7189	10.0843	9.39393	9.59479	8.71225	9.57583	9.31428	9.25006	9.89419	9.49592	9.30848	9.32396	8.86654	9.8916	10.05	9.59048	9.00096	10.0608	10.3244	9.81102	9.42035	10.1056	10.5601	9.60123	9.75581	8.88434	9.52145	8.97611	9.48881	9.28026	10.1504	10.283	10.3529	9.47239	9.7833	9.27761	10.5685	9.52619	9.30773	9.5092
CRIP2	9.55107	8.34465	9.95121	9.06386	9.41702	9.95535	9.79703	10.2097	9.90625	10.3848	10.059	10.1183	10.5077	8.73677	9.58702	9.74191	10.4044	9.21693	10.5637	10.3139	9.42904	9.0548	9.76598	9.85603	10.056	10.2896	9.45272	9.96055	10.1956	10.2475	9.80016	10.1179	10.9295	9.43618	9.1172	9.33938	10.1728	9.65532	10.4942	9.58425	10.2302
CRISPLD1	4.45837	6.28678	4.04099	5.0455	4.06162	4.73355	6.38653	6.02642	6.27874	6.22665	5.09653	5.97509	5.73558	5.1255	5.68894	6.08487	4.90595	4.21198	5.99639	6.01547	5.27991	5.22571	4.84411	6.37045	5.88737	4.94673	4.16901	5.58022	4.96341	5.26721	4.97959	5.78319	6.60736	7.0769	6.2797	5.13122	5.30003	6.59064	4.45828	5.41539	4.43678
CRISPLD2	6.01949	5.80626	5.81814	6.32099	5.24981	6.53054	5.72871	6.2151	6.24684	6.11185	6.18118	6.0293	5.96033	5.90385	5.93907	6.31645	6.87452	6.25126	6.65279	5.48839	5.86653	6.04304	5.79792	6.51492	6.02527	6.24207	5.91618	6.17777	5.26795	5.96104	6.00334	5.9051	6.1659	6.07175	6.42818	5.77895	5.92355	6.77242	5.98251	6.73479	4.81889
CRK	6.68155	6.94905	7.21323	6.79918	6.74466	7.58189	7.57583	7.27351	7.08961	7.31493	7.36466	7.13377	7.29062	7.28286	7.20964	6.77834	7.38834	6.96479	7.29349	6.81002	6.71113	6.98154	7.00848	7.71289	6.84246	7.19741	6.49278	7.23928	7.19056	7.40313	7.21606	7.1725	7.62576	7.48719	7.5658	7.16693	7.37244	7.32554	7.53185	7.51467	6.77937
CRLF1	6.23535	6.06817	5.58008	6.3293	5.39382	4.96993	6.68634	4.66208	6.34324	5.14945	4.72237	6.34179	5.76004	5.55023	6.80573	5.50401	4.81327	5.78944	6.48565	5.0103	4.92985	5.06133	5.25016	5.68507	5.54027	5.01961	4.83742	5.01136	5.55248	6.46659	6.25095	6.29257	5.65537	6.19024	5.12063	6.13007	7.25764	7.41738	4.86487	7.06339	4.93122
CRLF3	5.06397	6.34036	5.50817	5.86701	5.19188	5.75138	6.32665	6.53829	6.4888	6.30937	6.25904	6.26497	5.86913	5.95033	6.19855	6.0269	6.1533	5.47272	6.34663	5.38048	6.24717	5.9939	5.47244	6.25313	5.55832	5.86207	5.70853	6.28269	5.97353	5.61003	5.77678	5.97374	5.96556	6.49486	6.27465	6.57762	5.83819	6.3938	5.56133	6.03788	5.36723
CRNDE	4.70776	5.48532	4.71189	4.54164	4.16996	5.01188	5.17344	4.62998	4.53052	5.02592	4.5913	4.365	4.62618	5.01723	5.00315	5.06514	4.65164	4.36063	4.39937	4.65711	4.82636	5.62106	4.82037	4.73347	4.33795	4.34356	4.10717	4.61526	4.59815	4.52943	4.51772	4.63482	5.26974	5.56833	5.13798	4.62391	4.52774	4.93396	4.33889	5.06713	4.64251
CRNKL1	6.01732	6.71309	5.94748	6.01024	6.20078	5.87305	6.79015	6.50975	6.51716	6.27962	6.32443	6.17773	6.37584	7.02106	6.76235	6.17141	6.52747	6.14601	6.20219	5.57312	5.75995	6.75996	6.07065	7.06179	5.83418	6.25869	5.89468	6.59877	6.86213	6.14734	6.79114	5.82356	6.74935	6.69373	6.87957	5.53516	5.74724	5.95453	6.46652	7.06977	6.32521
CRTAC1	5.61173	5.08959	5.16016	5.05047	5.02919	4.77624	4.60729	4.56419	4.54247	4.72943	5.08142	4.54158	4.55057	4.43858	4.5567	5.07904	4.88421	5.29312	5.37751	4.79169	5.1351	5.42662	5.05399	5.49909	5.17373	5.80581	4.79241	5.08185	4.49963	4.57934	4.41489	4.66213	4.56201	4.56266	5.31288	4.88207	4.38473	5.14776	4.66136	4.56235	4.59905
CRY1	6.63446	7.27638	6.17155	6.52705	6.1634	7.17657	6.90194	6.49947	6.29713	6.96007	6.91664	6.46768	6.50327	6.81642	6.80752	6.85025	7.30391	6.50716	6.58878	5.4719	6.83124	7.07428	6.70047	7.24257	6.39428	6.55694	6.00045	7.14616	6.91063	6.77801	6.60875	6.50167	7.10531	7.24124	6.94833	6.22673	6.08976	6.66831	6.30927	7.72253	6.20882
CRY2	8.14747	7.28039	7.81748	7.41397	8.11463	7.77409	7.27843	7.64744	7.73717	8.108	7.88389	7.73156	7.69728	7.96405	6.86474	7.16917	7.94051	7.53007	7.52836	8.67048	7.58539	7.59379	7.78354	7.90288	7.52954	7.94957	7.83688	7.19751	8.04712	7.77084	8.10701	7.5776	7.94493	7.44555	8.38829	7.66705	7.84878	7.42605	8.42399	7.74353	8.22394
CRYBG3	6.73726	7.89294	6.76989	7.13583	6.8928	7.20467	7.59704	7.42868	7.40234	7.44951	7.51482	7.23184	7.24532	7.54261	7.48451	7.17999	7.32182	7.24955	7.45391	6.66432	7.54077	7.65576	7.05126	7.47021	6.78861	6.76493	6.88271	7.56545	7.3103	7.40199	7.66582	7.24545	7.47939	7.64735	7.7911	7.02523	7.09935	7.29305	7.00429	7.64675	6.66937
CRYL1	6.88751	6.45251	6.89026	6.35827	6.76233	7.21025	7.1438	7.23219	6.96877	7.09933	7.15823	7.16163	7.1879	7.44346	6.39896	6.74501	7.16114	6.69653	7.02992	6.58225	6.76184	7.08847	7.1421	7.568	6.64566	7.19654	6.41961	7.15214	6.92631	7.14804	7.35933	6.80412	7.45358	6.98781	7.43812	6.36812	6.92561	6.79619	7.17544	7.37428	6.9185
CRYM	9.55191	9.04799	10.1866	10.323	10.3629	10.013	9.873	10.2367	10.4247	9.53514	10.1591	10.2577	10.5765	10.4591	9.71211	9.55836	9.73659	9.58726	9.56756	9.92384	9.50808	10.0442	10.2536	10.4401	9.88864	9.71918	9.84293	10.2364	10.7412	9.70411	10.4601	10.1661	10.5472	10.3746	10.3947	9.78182	10.3321	9.44556	10.4026	10.2739	10.9503
CRYZ	7.14362	7.96686	7.56737	7.72497	6.97083	7.49468	8.00585	7.79341	8.54103	8.12875	8.09055	7.9478	8.23005	8.31249	8.46628	8.32394	8.37294	8.03644	7.76989	7.90356	7.15111	7.98667	7.97774	8.07817	7.24575	6.44502	6.88796	8.16933	8.3473	7.64286	7.89072	8.0019	8.64184	8.0638	8.63729	6.06328	7.51884	7.51422	8.25663	7.97755	8.2455
CS	10.7914	10.1819	10.6825	10.3171	10.8761	11.1988	10.2494	11.0361	10.6271	10.7168	10.9082	10.8486	11.1992	11.1468	10.6863	10.6817	11.1605	10.5538	10.715	10.5032	10.5453	10.509	10.5728	10.7535	10.7773	11.1595	10.5588	10.821	11.4625	10.8578	11.1891	10.6018	10.7336	10.5227	10.9801	10.2593	11.0069	10.339	11.0024	11.4679	10.8683
CSDC2	9.58828	8.23844	8.89266	9.43552	8.90771	9.25961	8.43006	8.51706	8.06677	7.6414	8.38141	8.5056	8.96516	8.46773	9.19959	8.72942	9.15208	9.64124	8.39112	9.37419	8.36762	8.3768	9.16656	8.68385	8.93156	8.87238	9.36126	7.87496	8.47669	8.53838	8.62417	8.38545	8.87482	7.5245	7.90117	8.45405	8.88948	8.61398	8.89332	9.1368	9.3189
CSDE1	9.57315	10.3873	9.88011	10.3944	9.88702	10.6612	10.7165	10.6022	10.5713	10.479	10.3982	10.6395	10.7454	10.5158	10.5031	9.67554	10.4304	10.0108	10.449	9.58802	10.2439	10.0939	10.5679	10.3318	10.3591	10.488	10.0354	10.5653	11.0188	10.8694	10.9078	10.4129	10.407	10.7327	10.4618	10.433	11.0363	10.441	10.6682	10.6135	9.99981
CSF1R	6.89172	6.31227	6.27698	5.54379	6.72955	6.59816	7.29031	7.05784	6.47973	6.12882	6.18658	6.82615	6.21792	6.43344	5.70697	7.79464	5.62239	5.80843	6.11863	7.02192	6.34253	6.52879	6.42671	6.21448	6.1437	6.5359	6.15182	6.13425	5.75771	6.87905	6.72023	6.59815	7.5233	7.30065	6.25984	7.58076	6.84104	6.78104	6.22463	6.57191	5.75156
CSF2RB	4.31055	4.65835	4.98923	4.12544	4.22492	4.56261	5.02922	5.51555	5.67201	5.27758	5.17681	5.40778	4.18833	4.90537	4.9084	4.58598	4.89838	4.42207	4.75802	4.4326	4.66194	5.19342	4.41233	5.24242	4.53159	4.63826	4.28351	4.56278	4.80351	4.82614	4.70245	4.69656	5.34614	5.57837	5.36821	4.77059	4.56519	5.06443	4.80138	5.72213	4.60062
CSF3	6.32552	5.85996	6.46728	6.17407	6.05732	6.69247	5.88487	6.09531	6.11892	5.9044	6.10525	6.07233	6.10458	6.22451	6.18858	6.31327	6.2627	6.63303	5.86217	6.03087	5.9669	5.70962	5.98119	5.80049	6.15861	6.18008	6.68047	5.84218	6.04178	6.13844	6.17008	6.13275	5.57285	6.15416	5.67976	6.62211	6.30896	6.04642	6.35591	6.75681	6.15699
CSGALNACT1	9.13666	9.19701	8.80871	9.18243	8.78288	9.14522	9.1966	9.27633	9.01086	9.37894	9.29287	9.31453	9.4408	9.53365	9.37886	9.24233	9.22424	9.33372	9.44034	9.15448	9.54033	9.27592	9.50893	9.69309	9.41314	9.2234	9.1546	9.2964	9.13748	9.26938	9.33737	8.84462	8.91285	9.05111	9.75625	7.70313	9.27302	9.10969	8.73179	9.06939	9.29606
CSNK2A2	6.80149	6.79654	6.56793	6.17184	6.51461	6.56807	6.59596	6.48512	6.31258	6.53667	6.35976	6.21817	6.28712	6.75417	6.4789	6.20574	6.49257	6.31036	6.26039	5.98649	5.91979	6.20172	6.23471	6.94218	6.16973	6.24875	6.31188	6.79886	6.59441	6.56678	6.85089	6.23425	6.84587	7.02196	6.98464	6.29907	6.7632	6.50755	6.56602	6.93789	6.21567
CSPG4	5.2004	4.3915	4.91722	5.05281	4.89789	4.60258	4.77717	4.45039	4.6082	4.56529	4.69294	4.56156	4.30375	4.45365	5.60388	4.69257	5.03144	4.7451	4.35313	5.00101	4.41256	5.10052	4.66739	4.81109	4.81857	4.4671	4.53612	4.24074	4.53147	4.73364	4.63356	4.48358	4.98847	4.27552	4.57957	4.86974	4.7433	4.49299	4.61359	4.92819	4.61532
CSRNP1	5.64113	6.45072	6.41479	6.96608	5.65985	7.24098	6.73579	5.68478	7.43509	6.93457	6.46286	6.05423	6.8589	7.08921	6.03471	8.3082	7.75931	7.1379	6.12415	5.74275	6.89753	6.77864	7.20443	7.14702	7.06322	6.34278	6.6098	7.10185	6.06652	5.33812	6.51347	6.09752	5.9503	6.34094	5.52407	6.47598	5.3966	7.8436	6.13508	7.87544	5.20352
CSRP1	9.51716	9.52383	9.67685	8.4896	8.81449	9.47885	9.29217	9.32672	8.99899	9.22522	9.19526	9.2427	9.41018	9.10539	9.47532	9.54135	9.50888	9.02213	9.06122	9.63589	8.26954	9.07617	9.22711	9.66274	9.56406	10.5273	8.75196	9.06221	8.73483	9.30775	8.74392	9.44895	9.62048	9.0314	9.20554	9.53691	9.3155	9.77386	9.53214	9.28516	8.60196
CSRP2	7.0835	5.97768	6.69914	5.77029	6.3944	6.56826	6.50254	7.63815	6.95013	6.98533	7.49882	6.59152	5.48392	6.59455	7.38783	6.70004	6.69327	6.51686	6.86587	6.03792	6.44814	7.97819	6.73348	6.89779	6.15841	7.38076	5.6181	7.03266	6.25017	6.47632	6.81833	7.08218	6.28241	7.29124	7.47166	6.44099	6.28291	6.61855	6.95937	7.08604	5.36214
CSRP3	12.0425	11.6556	12.6494	12.3914	12.616	12.0716	12.1798	12.7101	12.592	12.775	12.5584	12.7022	12.9654	12.556	12.9734	11.3047	12.676	12.0588	12.117	12	12.1881	12.2778	12.3076	12.6851	12.0019	12.4091	12.0006	12.9042	12.8501	13.0271	12.4669	12.5392	13.1458	12.6628	13.1207	12.2485	12.7794	12.0734	12.8104	13.0093	12.508
CST6	5.90165	5.54871	5.10257	4.6092	5.0856	4.1701	4.2082	3.83183	4.11421	4.06619	3.82727	3.9945	3.66229	4.6043	5.26344	5.06398	4.0712	3.98136	4.44699	4.52689	4.8772	3.98717	4.17646	5.18478	4.41227	4.15742	4.70504	4.71304	4.1255	4.66164	4.30405	4.53265	4.42504	5.43063	4.25246	4.0831	4.61961	5.00403	4.09699	4.49769	4.32682
CST7	4.48475	4.49504	4.80066	4.21548	4.68332	4.65586	4.87444	5.08891	5.22401	4.65113	4.81975	5.29945	4.42288	4.52323	4.46325	4.82089	4.28582	4.92705	4.79845	4.5763	5.20091	5.14832	5.19747	4.80519	4.99796	4.64542	4.95078	4.53072	4.60843	4.4715	4.38066	4.82644	4.6539	5.01232	4.66311	5.19438	4.63412	4.46068	4.67353	4.50511	4.73394
CSTA	6.17305	5.13887	5.17982	4.59443	5.20733	5.14105	5.5621	5.6952	5.94532	5.08732	6.06241	5.11839	3.73446	5.37205	5.26553	5.9789	5.12208	4.94426	4.48154	4.67908	4.97347	8.67419	4.87481	5.46617	4.54603	5.23819	4.74865	4.71292	4.4896	4.78131	5.13184	6.20706	5.17941	5.44444	5.33762	6.08617	5.12595	5.16525	4.95598	5.39858	4.89665
CSTF1	5.03858	5.08111	4.68764	4.88733	4.51866	4.83993	4.95013	5.05112	5.34324	5.22019	5.14099	4.72978	4.87067	5.45982	5.35162	4.61344	4.77672	4.88419	4.84031	4.79235	4.65335	4.50711	4.94939	5.57254	4.66035	4.84198	4.60064	5.03732	4.78846	5.04034	5.14469	4.93003	5.07698	5.13101	5.78399	4.84039	4.70773	5.05451	4.83668	5.08092	4.93138
CSTF2T	5.59822	6.6263	5.95258	6.24939	5.83789	6.11116	6.70048	6.27926	6.25273	6.4614	6.39082	5.93622	6.4632	6.70028	6.51246	6.33902	6.34431	5.93699	6.25802	5.60007	6.39789	6.43797	6.13034	6.97954	5.727	6.20312	5.90274	6.39228	6.3042	6.31681	6.57613	5.89196	6.49525	6.80125	6.74659	5.75619	5.76996	6.28677	6.007	6.46839	5.85389
CSTF3	5.17625	5.55218	5.33355	5.43139	4.81863	5.34913	5.44422	5.64773	5.75262	5.89888	5.74479	5.35619	5.35062	5.69197	5.99158	5.47527	4.9939	5.38229	5.57867	5.11034	5.29493	5.43756	5.21447	5.78922	5.21667	4.94656	5.06241	5.67829	5.7927	5.46351	5.59908	5.33416	5.88202	5.64137	5.86617	5.01023	5.03121	5.3899	5.10381	5.95988	5.77353
CTA-292E10.6	4.30376	4.22441	4.39395	3.87305	4.69108	4.0957	3.78479	3.77041	4.3178	4.21089	4.6596	3.66606	4.14269	4.25925	4.42034	4.04596	3.78348	3.81203	3.67856	3.90982	4.04667	3.96933	4.20659	3.75738	5.19552	4.51904	4.52656	3.60674	4.41726	4.03502	3.49834	3.7776	3.78153	4.42443	4.07906	5.08581	4.45667	3.91418	4.26284	4.30902	3.72684
CTA-29F11.1	5.19286	4.1864	4.37372	4.68752	5.20906	5.03361	5.78036	5.0156	5.00449	4.49526	5.10097	4.57516	4.89442	5.36959	5.24486	4.84013	4.42193	4.94616	4.54597	4.84013	4.44106	5.34278	4.80286	5.52059	4.60863	4.22845	4.80919	5.18611	5.33636	4.37139	5.26524	4.64652	4.86245	4.52501	5.69478	4.6812	4.45067	4.73249	5.02738	4.68535	5.17122
CTB-12A17.3	5.5774	6.91981	5.46375	5.85766	5.12695	5.39083	5.63469	5.89559	6.0874	5.92041	5.84984	5.57675	5.74533	4.74092	6.26043	6.06927	6.02694	5.90629	5.98976	5.95346	6.59055	5.88475	6.20798	4.94959	5.53897	5.38867	6.20548	5.48633	6.19735	5.81844	5.20549	6.07626	6.21206	5.70596	4.72929	6.66935	5.75754	5.47204	5.7659	5.06171	6.25914
CTB-167B5.2	5.16633	5.52142	5.18166	5.34568	5.56197	5.26473	6.62622	6.28858	5.76264	5.8763	5.74801	5.47417	5.06566	5.80705	6.12896	6.4483	5.61831	5.60108	6.25702	4.91253	5.17301	6.62561	5.77843	6.16337	5.09748	5.68626	4.47902	6.29171	5.68145	5.20889	5.49928	6.22393	5.30824	5.29175	6.58176	5.7759	5.14391	5.47433	5.38602	5.6806	4.47199
CTB-181H17.1	4.04223	3.58558	3.94897	3.64213	3.59953	3.44549	3.72888	3.36553	3.21253	3.22184	3.35939	3.59837	3.84139	3.4018	4.22097	3.92322	4.29064	4.07766	3.44788	3.10935	3.47112	3.91518	3.44925	3.45526	3.25064	3.3274	3.63326	3.62918	3.65544	3.94717	3.43966	3.50078	3.89645	3.57538	3.30343	3.55773	3.82251	3.61106	3.11532	3.08624	3.90186
CTB-31O20.2	5.03333	4.5146	4.91355	4.96654	5.10743	5.07093	5.38204	5.45708	6.07926	5.31561	5.56355	4.96232	5.03686	5.27738	5.38711	5.8551	4.49949	5.18542	4.74303	5.40086	4.95347	5.85745	5.17011	5.26669	4.97214	4.58013	5.30624	5.40267	5.88566	4.72531	5.61539	4.21232	5.65145	4.90029	5.51087	5.17391	4.90382	4.84666	4.32164	5.3329	6.06028
CTC-425F1.4	6.63931	7.27055	6.42916	7.23728	6.34549	6.45784	7.0749	7.15302	6.57483	6.44333	6.60061	6.66098	6.59555	7.03964	6.47307	7.01728	7.10492	6.76541	6.96754	7.42052	6.65705	6.55197	6.79745	6.59261	6.67247	6.30328	7.32057	6.67956	6.99813	6.97924	6.23455	7.14254	7.04951	6.36821	6.43115	6.47686	6.88459	6.44041	6.74585	6.42146	7.0145
CTC-444N24.11	7.07541	7.49465	6.80798	6.53086	7.28588	6.7583	7.01537	6.82244	6.33798	6.90035	6.71957	6.47168	6.41517	6.81979	7.20272	6.71582	6.84942	7.06502	7.04065	6.5485	6.20402	6.97357	6.43377	6.77576	7.07332	6.73802	7.28148	7.086	7.07498	6.93401	6.80186	7.08465	6.93314	7.11476	6.9742	6.72267	6.28666	6.97567	6.71649	6.62553	6.73107
CTC-459F4.3	6.16232	5.56651	6.04255	5.77838	6.35081	5.77846	5.54885	5.38892	5.37897	5.40606	5.41737	5.54839	5.74206	5.24054	5.48833	5.66584	4.96646	6.03174	5.85653	6.08935	5.6676	5.93699	5.81631	5.47699	5.38282	5.53663	5.76688	5.21612	5.62761	5.12179	5.70307	5.66995	5.66395	5.48854	6.09095	5.92842	5.66401	5.62492	5.66995	5.53257	6.98573
CTCF	7.37728	7.92332	7.18767	7.25052	7.10461	7.10513	7.70512	7.70281	7.49889	7.88339	7.61343	7.52658	7.32781	7.46095	7.52905	7.60084	7.65604	7.42854	7.25399	7.24907	7.21792	7.42531	7.49421	8.00011	7.11249	7.65021	6.69394	7.79902	7.81201	7.67676	7.63474	7.14629	7.77171	7.83851	8.08533	7.1309	7.68646	7.31726	7.5644	7.46236	7.68427
CTD-2083E4.7	7.183	5.09081	6.36936	5.65106	6.636	6.87517	5.86246	6.95755	6.16089	6.67258	6.59115	6.7044	6.53796	6.17603	5.73278	6.46451	5.74166	6.51511	6.43188	6.65242	6.90532	6.84822	7.5318	6.30268	5.16808	6.28178	6.08238	6.89129	7.16097	6.68761	6.93193	6.3675	5.89543	6.79219	6.75503	6.20963	6.82102	5.96998	6.99389	5.86004	6.88357
CTD-2292M16.8	4.9648	5.10556	4.28739	4.08689	5.11812	4.30316	4.1405	4.80428	4.62633	5.42375	4.49292	4.23107	4.69501	6.57035	4.95939	5.4447	4.29331	4.48017	4.6004	4.82454	4.83811	4.88362	4.6549	4.94293	4.3445	4.48203	4.2351	5.07284	4.84202	4.32468	4.63899	4.24403	4.79081	4.31137	4.9749	4.24416	4.27611	4.16139	3.60757	5.08403	5.17287
CTD-3064M3.3	5.61313	5.1731	5.73907	5.59746	5.91079	5.59383	5.38208	5.41996	5.54141	5.18298	5.60472	5.76627	5.74716	5.63019	5.17696	5.52579	5.59284	5.97752	5.43446	5.87052	6.42165	5.64683	5.69005	5.3115	5.87949	5.95813	5.90379	5.49379	5.44109	5.45562	5.56921	5.66287	5.20168	5.38057	5.26198	5.60733	5.41271	5.38992	5.63722	4.89837	5.56205
CTD-3092A11.2	5.37303	5.76651	4.53998	4.81594	5.26924	4.92775	5.11968	4.97517	5.04884	4.89102	5.52638	5.1878	5.24657	5.28244	5.54158	5.4713	5.08965	4.85664	5.21138	4.36467	5.60573	6.00894	5.02766	5.08083	4.81115	5.37419	4.74697	4.49612	5.1102	5.07561	5.24394	4.96737	4.98171	5.24563	6.06508	4.6285	4.752	4.93906	5.0127	5.90494	4.8703
CTDSPL2	3.83095	4.61418	4.1805	4.29601	3.74076	4.53728	4.95175	5.06312	4.83513	4.99365	4.96652	4.75477	4.84254	4.85365	4.64003	4.40021	4.41623	4.19873	4.47361	4.33211	4.53654	4.5596	4.41698	4.98432	4.53464	4.53328	4.51993	4.64771	4.62917	4.50783	4.5124	4.42947	4.90143	4.77394	4.92657	4.36735	4.54182	4.72737	4.57825	4.78898	4.51428
CTGF	7.57181	10.7068	9.11458	9.74423	7.67209	9.59573	10.2701	8.81595	9.34846	9.79169	8.80901	8.60185	9.63112	10.7499	10.0498	8.46586	9.42264	7.23215	9.70231	9.11267	8.60851	9.13283	8.60416	10.4753	10.5256	9.67608	6.89711	9.28815	9.11574	10.8438	9.31412	10.1235	10.4757	10.4646	9.48143	9.34077	9.82079	10.0934	9.17449	10.343	6.62685
CTHRC1	4.38745	7.17738	6.76198	6.06532	4.72165	5.48023	7.3601	6.33655	6.27207	6.90524	6.06319	6.53556	4.94258	7.37677	8.11159	6.28535	4.78139	4.69109	7.78427	5.36157	5.83616	6.04889	5.36459	6.0805	6.15471	5.36346	4.64885	5.55261	5.50648	6.17687	6.26956	7.38113	7.17074	8.28593	6.56289	6.74616	5.76564	7.93546	4.89158	5.36123	4.60488
CTNNBIP1	7.49296	7.04321	7.68542	7.30579	7.71095	7.65482	7.13748	7.35828	7.04681	7.67032	7.71338	7.25555	7.53021	7.76919	7.40855	7.63201	7.39779	7.9695	7.47631	7.96142	7.08685	7.14343	7.4148	7.5629	7.62517	7.7449	7.6728	7.53109	7.40303	6.94135	8.08806	7.13284	7.03471	7.03287	7.57067	7.65538	7.43447	7.56294	7.38162	7.41484	7.08279
CTPS1	4.6095	4.87283	4.68332	4.67482	3.83253	4.59032	4.59594	4.47622	4.17789	4.28772	4.1593	3.8539	5.17222	4.99846	4.4113	4.43369	4.50394	4.31295	4.40653	4.3505	4.51626	4.67815	3.85359	4.48405	4.3224	4.38763	3.8141	4.55646	4.58541	4.48234	4.04032	4.32469	5.47774	4.90653	4.70393	4.12289	4.45428	4.74371	4.34286	4.7581	4.33125
CTR9	7.10931	7.89264	6.79273	7.21213	7.09428	7.10217	7.75902	7.46613	7.4834	7.48956	7.2174	7.49815	7.33989	8.32744	7.52894	7.26651	7.91179	7.07295	7.49813	6.21112	7.44897	7.36421	7.3617	8.04556	6.98159	7.18177	6.523	7.9083	7.71572	7.47554	7.94996	7.44267	7.34014	7.90707	8.24341	6.5801	6.9774	7.19679	7.22712	7.76734	7.45883
CTSB	9.43475	9.60322	9.67594	9.90426	9.82477	9.63586	10.092	9.85185	9.61945	9.22052	9.32218	9.98518	9.4834	9.63305	9.84575	9.31679	9.63496	9.78776	9.75124	9.18948	8.99921	9.53597	9.69034	9.47307	9.85733	9.1451	9.61948	9.5915	10.0196	10.3176	9.85361	9.74537	10.0972	10.0236	9.4368	9.56401	10.3347	9.96664	9.56012	9.73325	9.54765
CTSC	5.12878	5.28677	4.8477	4.75256	4.49205	5.37232	6.02003	5.50076	5.61805	5.15804	5.11548	5.39603	4.6771	4.86115	5.44117	5.70644	5.07456	4.6031	5.17187	4.82764	5.15074	5.5253	5.05326	5.39587	4.63403	5.03046	4.71981	5.2464	4.79353	5.31942	4.87966	5.45709	5.26408	5.89401	5.46291	5.34126	5.20396	5.50808	4.94607	5.56152	4.58668
CTSD	8.35569	7.66288	8.13029	8.09245	8.68461	7.8095	8.16965	8.0775	8.05652	8.18085	7.76772	8.56356	7.90235	7.5423	8.11379	7.21	8.60087	7.69464	7.73285	8.61321	7.84137	7.80654	7.82429	8.05235	8.23125	8.1589	8.25365	7.80582	8.29307	8.47441	7.98735	7.94378	8.38968	7.91067	8.0257	8.52832	8.47167	7.85306	8.72102	8.16057	8.79482
CTSE	5.63313	6.98573	4.36176	5.74809	5.22827	4.11907	4.93152	3.7189	3.93191	4.24263	4.70353	3.62566	3.68949	4.2395	4.69687	4.66319	4.653	4.7734	4.54456	5.31974	5.98952	4.77191	5.13031	4.57756	4.84615	4.58859	4.51836	4.60844	3.9596	4.56381	4.58979	4.60019	4.62751	4.74758	4.80552	5.44401	4.65947	4.64103	4.76615	4.69258	4.58008
CTSF	9.51992	8.11571	8.63702	8.32182	8.89708	8.60354	8.93337	8.74373	8.57025	8.87864	8.73931	8.64826	8.92707	8.79464	8.82829	7.77113	9.22532	8.4135	8.15778	9.35823	8.9183	8.99684	9.09448	8.63463	8.47779	8.83543	8.71563	8.41283	8.82452	8.7077	8.59838	8.41281	9.19625	9.08633	8.89288	9.2844	8.84159	8.47851	9.0192	8.47872	8.97623
CTSG	5.56467	4.87743	5.96497	5.19926	5.57372	5.27581	5.26524	5.93519	5.92968	5.74406	5.61667	5.83981	5.16739	5.17226	4.57969	5.87339	5.35262	4.9935	5.64872	5.56262	5.64405	5.39855	5.80298	5.41977	6.04765	5.97435	5.8325	5.55133	5.38908	5.56605	5.36845	5.97143	5.25262	5.39995	5.22733	5.50393	5.50537	5.68418	6.21416	5.40084	5.46156
CTSH	8.40075	7.71487	8.56887	8.01834	8.47332	8.19794	7.79845	8.37496	8.57199	8.60911	8.42595	7.9385	8.33015	8.62512	8.59104	8.66111	8.35093	8.38922	7.98439	8.30551	8.82254	8.37335	8.54044	8.36376	8.05303	8.23063	8.01335	8.26595	7.99039	8.23684	8.15094	8.51342	8.46567	8.80211	8.51391	8.57652	7.76465	8.27223	8.0397	7.80037	7.72951
CTSK	6.77088	6.84849	6.36405	6.07423	6.03046	6.64896	7.9682	6.86468	6.71803	6.94729	6.78537	6.89179	6.25736	6.45729	6.74012	6.56706	6.25239	5.63883	7.47611	6.62463	6.31057	6.88315	6.51782	6.87596	6.01791	6.39218	5.7033	7.0769	6.42243	7.25736	7.13251	7.48774	7.37725	7.60801	7.19992	6.45935	7.57723	7.7376	6.71656	6.51517	5.49704
CTSO	4.91947	6.9596	6.3133	6.03389	6.25336	6.81306	6.96257	6.81085	6.58137	6.42731	6.84662	6.64994	6.84747	6.81354	5.90794	6.30431	6.09634	5.49291	7.13669	5.21046	5.38831	6.35725	6.1422	6.91435	6.42627	7.1882	5.98949	6.86463	6.82107	7.14282	6.98301	6.90265	6.86041	7.13249	6.57282	6.48441	7.19602	7.04633	7.31613	7.03913	4.86277
CTSS	4.79876	5.14514	5.25789	4.62247	4.98323	5.36281	6.15943	6.14431	5.86408	5.50483	5.75714	6.05148	5.33293	5.51587	5.73247	5.84337	5.31412	4.95518	5.19794	5.5517	5.32882	5.57826	5.5148	5.40621	5.0367	5.07047	5.1775	5.24026	5.31341	5.86135	5.17492	5.42219	5.69168	5.81198	5.42813	6.0346	5.46158	5.59214	5.47074	5.45578	4.84681
CTSW	5.16585	4.24954	4.89239	4.53395	5.15637	4.56732	4.70864	4.89904	5.15072	4.8335	4.90981	4.97976	5.11292	4.571	4.39274	4.91017	4.43448	4.94808	4.8102	5.18909	5.64037	5.0843	4.45051	4.67382	5.36736	5.42333	5.03655	4.82489	4.54012	4.77568	5.01602	4.90009	4.6487	4.69646	4.53514	5.07467	4.96235	5.03399	4.95378	4.6266	4.65577
CTSZ	5.53058	6.16221	5.97501	5.7971	6.15456	5.89354	6.98684	6.29287	6.15645	6.23948	5.91276	6.08807	6.55476	6.27567	5.95715	5.81343	6.20416	6.0738	5.51212	5.24253	6.10006	6.07382	6.2578	6.03404	6.16643	6.14511	6.17082	6.29779	6.26723	6.63972	6.15632	5.47161	5.61174	6.49049	6.14489	6.50278	7.03508	6.68659	6.08389	5.69702	6.16036
CUL2	4.8869	4.78601	4.34686	4.96567	4.53952	5.06205	5.38449	5.51322	5.50475	5.41338	5.32035	5.32244	5.10817	5.54071	5.27692	4.90661	4.97376	5.07756	5.13308	4.64105	4.90974	5.09701	4.84187	5.29461	4.61659	5.05945	4.67591	5.4841	5.51257	5.23389	5.29914	4.75656	5.36645	5.27748	5.49097	4.75023	5.05038	5.07247	5.17127	5.47738	4.98619
CUTC	7.49369	6.74483	7.18607	7.27841	7.23019	7.68712	7.03661	7.07081	7.70251	7.53753	7.44401	7.18713	7.94623	8.24979	8.092	7.53271	7.57539	7.14039	7.56915	7.01604	6.97804	7.33269	7.34051	7.63247	7.21878	6.76076	6.87594	7.5808	7.63955	7.58142	7.70013	7.27583	7.96772	7.53679	7.73746	6.12039	7.07095	7.11797	6.89324	8.21949	7.17315
CUX1	7.34288	8.03585	7.3653	7.50958	7.48736	7.06704	7.39198	7.095	6.92203	7.13117	7.07698	7.04954	7.22348	7.10105	7.26327	7.2258	7.59116	7.3552	7.14228	7.23707	6.71845	6.73563	7.01092	6.75594	7.40676	7.38714	7.79638	7.42928	7.46564	7.62129	7.35941	7.0771	7.62299	7.11397	6.80582	7.72055	7.83414	7.15783	7.27505	7.61008	7.37899
CWC15	9.38251	9.12788	9.60292	9.70573	9.62019	9.73002	9.65501	9.70584	9.63838	9.83406	9.93633	9.56536	9.72279	9.75777	9.33803	9.76947	9.15712	9.68045	10.1244	8.91482	9.71881	9.3739	9.58073	9.60741	9.52563	9.6205	9.51447	10.4386	9.99796	9.83323	10.1071	9.76696	9.6525	9.57708	9.76518	8.92065	9.77823	9.77485	9.73154	9.67599	9.16585
CX3CL1	6.23408	5.89291	6.82296	5.86079	6.51454	6.46772	6.45376	6.36775	6.19689	6.70177	6.52059	6.27198	6.07751	6.81879	6.47226	6.51012	6.50606	5.66397	6.33702	6.11812	6.11214	6.35733	5.94333	6.49626	7.17512	6.94209	6.34514	6.04141	6.08758	6.12835	6.51793	6.32773	6.70083	6.08565	5.87875	6.92455	6.42	6.42306	6.4106	6.84654	5.22049
CX3CR1	4.51993	4.84781	4.712	3.82685	4.45966	3.80007	4.43769	4.88526	4.48316	4.89773	4.98441	4.99567	3.45679	4.44612	4.27241	4.27459	4.32982	4.356	4.36396	4.64201	4.85038	4.55205	4.53036	4.6998	4.3729	4.29395	4.14605	4.5272	4.40123	4.85898	4.83627	4.54428	4.71713	5.04047	4.59617	4.62922	4.50876	4.34105	4.59646	3.82328	4.51309
CXADR	5.67204	6.73072	5.72175	5.86474	5.96712	5.38359	5.45866	5.14351	5.17306	5.66022	5.41465	5.37806	5.28702	5.92506	5.61835	5.39511	5.84405	5.4751	5.46905	5.74649	5.69295	4.87542	5.9184	5.72369	5.52148	5.16443	5.41302	6.03453	5.88847	5.38226	5.42726	5.34613	5.88077	6.16746	5.92931	5.4901	5.59546	5.69453	5.35142	5.8096	5.67289
CXCL1	5.55545	7.10662	4.61289	8.75604	4.82918	6.42586	5.42058	3.66913	5.4742	4.53273	5.02292	4.42142	3.33286	4.83059	4.86171	6.56474	8.55639	4.56507	4.85539	4.63051	8.80734	5.03231	7.20494	6.28907	4.58006	4.71552	4.6948	5.07433	4.76071	4.65105	4.74627	4.91618	4.61735	7.98455	4.94793	5.22109	4.70844	5.01718	4.68208	5.92658	4.90107
CXCL10	4.22154	4.42133	5.08539	4.01801	4.92994	4.02792	4.47676	5.16924	4.66035	4.87084	5.40476	4.86761	3.98027	4.56026	4.56317	4.73563	4.5281	4.4951	4.65866	4.64555	4.85912	4.40937	4.09119	4.59474	4.64705	4.69436	4.40825	4.72144	4.56782	4.79726	4.76972	4.47572	4.66725	5.13691	4.81112	4.75541	4.35667	4.64429	4.85661	4.89959	4.31854
CXCL11	2.55014	3.17271	3.56354	2.40775	3.10321	3.22331	3.29049	4.49678	3.72748	4.01951	4.58051	4.20567	2.52925	3.57136	3.65161	3.48093	3.52604	3.42274	3.34435	3.45891	3.55431	3.55508	3.4937	3.50673	3.31059	3.41795	3.42358	3.28897	3.42726	3.34482	3.26986	3.35346	3.57276	3.56908	3.34185	3.67737	3.47829	3.2282	3.50998	3.60015	3.53729
CXCL12	8.82763	8.58847	8.88197	7.91665	9.29989	8.65478	10.0541	10.0784	9.8238	9.2899	8.80077	9.77061	8.14008	9.44395	8.31475	9.06445	8.84753	7.18679	9.23845	8.35132	8.79572	8.97396	9.09286	10.1383	8.15727	9.37537	8.40517	9.05215	9.25661	9.43927	9.61424	9.69686	9.54427	9.68573	9.85094	9.70841	9.96096	8.90227	9.76136	9.70746	7.27237
CXCL13	2.8133	2.67308	2.43759	2.66854	2.88999	2.7328	2.64364	3.59712	4.31468	2.55239	2.70326	3.18409	2.64223	2.88555	2.83034	2.88973	2.86818	2.9736	3.05733	2.90492	3.00388	3.1111	3.11302	2.82831	2.89791	2.80787	2.96946	2.91833	2.92735	2.7085	3.09135	2.89451	2.976	2.63964	2.70086	3.16294	2.79157	2.85381	2.95143	2.98592	3.05571
CXCL14	5.88954	4.95978	3.83895	4.4282	5.12292	4.87235	5.69304	3.55878	5.68662	3.77822	3.49558	4.90991	3.56944	4.02962	4.20298	4.9326	3.80998	4.06346	4.17515	4.24463	4.65531	6.09481	5.7887	4.1642	4.13656	4.15756	3.96049	4.0075	3.90063	4.51557	5.02378	5.52922	4.06423	4.57357	4.44921	6.18697	5.51805	5.47562	4.51315	4.13171	4.16201
CXCL16	4.36537	5.60189	4.67348	4.89424	4.61884	4.94762	5.43981	5.45418	5.2194	4.57706	4.71825	5.61738	4.328	4.55898	4.60804	5.22005	5.53544	4.16713	4.66318	4.26594	4.62812	4.80756	4.69829	5.65148	4.48633	4.79097	4.57746	4.93057	4.63176	5.41575	4.84761	5.20796	5.7293	5.67998	5.40259	5.17934	5.17318	5.3511	4.59757	5.52042	4.68395
CXCL2	4.47163	5.11903	4.66646	5.65068	4.56665	5.70758	4.81036	4.89734	5.16435	4.88388	5.12529	5.03072	4.99824	5.24708	4.81909	5.68018	5.93873	5.1532	5.0631	4.75405	5.74968	5.3435	5.51016	5.1901	5.05612	5.39796	5.2064	5.26861	4.58914	4.42707	5.53333	4.91607	4.74394	5.45611	4.033	4.83913	4.80298	4.95201	4.52282	5.55914	3.89949
CXCL3	3.92501	4.24258	4.14098	5.35486	3.94814	5.67412	4.00999	4.12257	4.0693	4.02876	4.05866	4.10922	4.00224	4.28414	4.03154	4.96989	5.41604	4.29499	4.1022	3.87509	5.38096	4.28238	4.57898	4.4641	4.19289	4.13572	4.1458	4.37424	4.14061	4.10934	4.56374	3.95852	4.30599	4.21437	4.1306	3.78222	4.30749	4.11514	4.32381	4.40316	3.88032
CXCL6	4.26036	5.66683	3.51354	6.03225	3.89139	3.39437	4.95748	2.29749	4.70017	2.71236	3.68792	2.73352	2.49978	3.7423	3.92928	4.52979	4.11511	3.57612	3.75197	3.59245	4.85012	3.89118	3.81668	4.12095	3.66141	3.4444	3.71978	3.83049	4.02198	3.90814	3.64767	3.82993	3.9163	5.92736	3.81915	3.62881	3.57882	3.87608	4.01867	3.79268	3.90391
CXCL8	3.64807	4.77474	3.6385	6.75438	3.35507	6.70033	4.12632	3.88297	5.23246	4.88524	4.67878	3.97016	3.59474	4.21273	4.41619	6.50395	7.16077	4.15662	3.9645	4.26853	6.95925	5.00673	6.28262	5.5275	3.92322	3.90434	4.06805	4.35437	4.25322	4.11016	3.95656	4.25013	4.05762	4.82632	4.09032	4.13816	4.02236	4.19545	3.98715	5.60298	4.10464
CXCL9	4.42537	4.40146	5.33943	4.0639	5.32214	5.26678	4.38791	5.73067	5.14143	5.22494	6.22046	6.37165	3.6891	5.39868	7.07208	4.55022	5.17972	4.57056	4.9439	5.3018	4.72636	4.66055	4.84213	4.87644	4.84494	5.10661	4.33298	4.84728	4.37973	5.00923	4.64897	4.59897	5.72715	5.41717	5.41854	5.56929	5.22091	4.89812	4.66341	5.67968	4.71742
CXCR2	3.47777	3.01778	3.32338	3.45755	3.08432	3.95297	3.82923	4.62152	5.08911	4.90517	5.32167	4.46316	3.75703	3.98762	4.30855	4.13231	4.05903	3.88346	4.08132	4.35001	4.07557	4.32453	3.99101	4.38345	3.93229	3.74705	3.97407	3.99044	3.75444	3.93217	4.50325	3.98043	3.90449	3.70199	3.84239	3.63733	4.07649	4.03529	3.9118	3.74981	4.27816
CXCR4	4.04043	5.25792	5.25943	4.91898	4.53858	5.56881	6.06692	6.11371	6.67112	5.69489	5.67023	6.46702	5.1823	5.84111	5.18733	5.50003	5.32925	5.0845	5.12642	5.04424	5.471	5.66665	5.29157	5.74798	5.19182	5.19687	5.01375	5.45982	4.92422	5.30552	5.63121	5.26249	5.67989	6.67507	5.56633	7.0486	5.44525	5.98404	5.1046	5.89217	4.93186
CXXC5	8.44674	8.34088	8.28444	8.20975	8.61845	8.12716	8.11303	8.30676	8.35192	8.33489	8.21	8.38423	7.71925	8.57058	8.57822	8.59734	8.25104	8.11326	8.39677	7.55909	7.9134	8.30384	8.21654	7.88158	8.38282	8.11118	8.35825	8.20064	8.59967	8.7476	8.9901	8.06729	8.42572	8.3542	8.0441	8.06727	8.43354	8.18999	8.04813	8.40457	7.69241
CXorf21	5.33634	4.86654	4.69495	4.64457	4.8966	4.35986	5.08141	4.88734	4.67419	4.82215	4.84862	4.81241	4.12117	4.38447	4.72612	4.45932	4.80228	4.8148	4.72067	5.45436	5.08344	4.85455	4.6657	4.46873	4.81351	4.83522	5.08524	4.47248	4.79973	4.91908	4.59039	4.78735	4.43242	4.72138	4.45743	5.53471	4.89869	4.73953	4.56746	4.09035	5.38369
CXorf23	3.66758	4.70289	3.90789	4.37548	4.26845	4.57826	4.37673	4.45245	4.75594	4.63006	4.44876	4.36864	4.55817	4.80922	4.00988	4.51228	4.60281	4.33927	4.60471	3.91215	4.06585	4.45566	4.22901	4.43379	4.36895	4.34799	4.47003	4.43182	5.12403	4.39183	4.66948	4.01568	4.51362	4.43344	4.58245	4.08983	3.78951	4.3817	4.25976	4.88909	4.55665
CXorf24	3.2488	4.35917	3.78995	3.91682	3.74058	3.91769	3.62881	4.29388	3.91305	4.40841	4.11302	3.60456	4.14299	4.12882	4.58098	3.76755	3.94628	3.65153	4.02475	3.72887	3.90916	3.67728	4.08968	4.29583	3.7358	3.75086	3.62201	4.19362	4.33028	3.864	3.86007	3.78051	3.84533	4.00266	4.49781	3.28152	3.74936	3.88142	3.78678	4.22249	4.2737
CXorf40A	7.39477	7.29118	7.69708	7.11075	7.35397	8.22774	7.567	7.3441	7.30305	7.38995	7.38573	7.26979	7.80027	6.84118	8.38944	7.23084	7.62903	7.43318	7.8056	7.47661	7.5542	7.43821	7.68064	7.53313	7.53463	7.49139	7.12299	8.04454	7.96522	8.19712	7.3161	7.48538	8.03452	7.98175	6.79842	7.36101	7.73129	7.71878	7.79658	6.44321	7.79032
CXorf40B	7.22441	7.16128	7.5819	7.1154	7.31582	8.1525	7.41242	7.28758	7.48974	7.41183	7.50564	7.23422	7.70867	6.65067	8.31806	7.41731	7.84709	7.33422	7.58245	7.53637	7.73942	7.48959	7.52106	7.4981	7.4325	7.53657	7.15763	8.13738	7.98424	8.14402	6.89693	7.50498	7.94667	7.79205	6.81732	7.52335	7.72919	7.65802	7.81741	6.27286	7.27765
CYB561A3	6.54182	6.05296	5.82508	5.64676	5.88105	5.64119	5.76017	5.71595	5.74156	5.67301	5.62857	5.59335	5.56956	5.52738	5.36586	5.84935	5.55812	5.33184	5.39486	5.81845	5.57733	5.81132	5.71519	6.23928	5.83655	5.89714	5.5102	5.45735	5.31737	5.86484	5.75541	5.59582	6.16108	6.55978	6.33228	6.00326	5.88298	5.90646	5.89943	5.79018	5.70695
CYB5A	6.64942	7.09549	6.62512	6.44372	6.5819	6.88414	6.83684	7.10347	7.62513	6.63879	7.42742	6.5897	6.56422	7.15563	6.77676	6.53286	6.78382	6.50226	6.94278	6.48321	6.88012	7.58017	6.91549	7.34389	6.30004	7.20242	6.1363	7.17152	6.87528	6.67936	7.3526	7.21026	6.64653	7.45066	7.53501	6.29817	6.49574	6.68019	6.90781	7.42006	6.61729
CYB5D1	6.58896	6.6105	6.41717	6.5727	6.43231	6.76013	6.46296	6.73914	6.2925	6.6921	6.7676	6.46717	6.22525	6.95467	6.77804	7.21447	7.44164	6.81384	6.5404	6.22853	6.61265	6.88253	6.79081	6.94856	6.35155	6.46909	6.1222	6.64592	6.6317	6.11886	6.83846	6.17943	6.22687	6.38068	6.96213	6.12178	6.22263	6.54569	6.26756	6.39671	6.71695
CYB5D2	6.56977	6.24491	6.62886	5.94563	6.28858	6.65619	6.1859	6.5335	6.39592	6.22867	6.36331	6.26696	6.73647	6.72472	5.53921	6.70212	5.73932	6.41002	6.6383	6.36186	6.76827	6.62045	5.89626	6.79864	6.70714	6.06563	6.0341	6.16397	6.26867	6.55593	7.07872	6.61574	6.31268	6.64861	6.63968	6.23065	6.33812	6.48041	5.81621	6.43896	6.40243
CYB5R2	4.29023	4.63877	4.05485	3.56361	3.74164	4.11566	4.50707	3.93335	4.45529	4.31465	3.89275	4.09525	4.28139	4.21528	4.1101	3.90856	4.27649	4.30308	4.06354	3.90134	4.25095	3.96715	3.96005	4.85937	4.04987	4.10538	3.96106	4.15773	3.61589	4.00128	4.33506	4.43575	4.85773	4.35038	4.07068	4.06262	3.80017	4.20326	4.09699	3.97045	4.12405
CYB5R3	8.0593	8.54662	9.09792	8.87962	8.72282	9.14588	9.4086	9.21291	9.20362	9.16588	9.18325	9.21671	9.28582	8.68619	8.71923	9.13414	9.60211	9.02157	9.3203	8.76748	8.80494	8.52914	8.6363	9.20886	9.14342	9.46689	8.80283	9.16112	9.52208	9.0928	8.75587	9.14817	9.49339	8.63964	8.73058	8.86168	10.0231	8.83949	9.23287	8.69151	8.47158
CYBA	6.4078	5.81499	6.3032	6.0838	6.32075	6.36857	6.51212	6.89309	6.61932	6.59078	6.5482	6.68871	6.41413	5.88801	6.32705	6.28823	6.31073	6.02651	6.74062	7.02049	6.29014	6.3062	6.38128	6.4788	6.47778	6.56176	6.05734	6.48015	6.12279	6.54282	6.15911	6.65934	6.60518	6.74835	6.04997	7.16936	6.52824	6.66751	6.55526	5.82828	6.30947
CYBRD1	7.1752	7.94797	6.78106	7.08284	6.57318	7.62067	8.16996	7.7465	7.42772	7.41882	7.49019	7.52927	7.83835	7.14635	6.72589	7.44578	7.08224	7.05662	7.47485	7.38287	7.56456	7.88831	7.68128	8.22303	6.69553	7.68934	6.85638	7.92639	7.4733	7.50339	7.0476	7.77612	7.44766	8.57506	8.31182	7.46406	7.29782	7.58886	7.42199	7.7521	6.58897
CYC1	9.88018	9.23222	10.3143	9.65673	10.2604	10.4339	9.69614	10.5928	10.0865	10.355	10.2769	10.2757	10.4536	10.5805	9.99658	9.97711	10.0149	10.1177	10.6151	9.77989	9.66819	9.86964	10.2681	10.6684	10.0286	10.4619	9.60611	10.6683	10.0606	10.5369	10.4067	10.2364	10.0565	10.0786	10.606	9.06134	9.9849	10.218	10.5783	10.5278	9.93234
CYCS	7.92838	8.10798	8.59082	8.13597	8.28272	8.62446	8.55198	8.90839	8.32787	8.79095	8.44545	8.71482	9.10814	9.01844	8.89032	8.34931	8.55131	8.32985	8.83343	7.26361	7.93627	8.30314	8.3338	8.32322	8.43348	8.79301	8.47453	8.91439	8.78321	9.24766	9.01519	8.37035	8.412	8.33648	8.54374	8.16882	8.58586	8.94632	8.75501	8.65148	8.40695
CYFIP1	8.79172	9.16126	8.84842	8.18333	8.28124	8.21968	8.78791	8.53289	8.4618	8.5069	8.40675	8.50266	8.01151	8.81302	8.75722	8.78814	8.49862	8.17738	8.73796	7.94165	8.51151	8.84271	8.39767	8.98387	8.32709	8.40896	7.59247	8.42495	8.25789	8.47162	8.54028	8.73125	9.15725	9.18895	9.05177	8.73807	8.53538	8.81116	8.32199	8.70902	7.8671
CYP1A1	3.89953	3.71011	3.91363	3.97422	4.00451	4.00307	3.785	3.88336	5.13329	3.71458	3.74364	3.82296	3.82201	3.93369	3.77311	3.88737	3.4789	4.24634	3.93822	4.04213	3.98603	4.06181	4.26133	3.70259	4.06588	3.93808	4.31054	4.05008	3.90931	3.6731	4.06388	3.8438	3.68768	3.96184	4.43184	4.14073	3.8798	3.77196	3.54399	4.09045	4.2543
CYP1B1	5.92497	6.72385	6.40796	6.79749	5.98379	6.53605	7.41879	6.12002	6.95582	5.44219	6.00269	6.34074	6.74674	6.31756	7.22349	6.26105	5.83326	5.15265	7.1352	6.05207	5.64085	6.27879	6.13266	6.34594	5.78445	5.50181	5.77337	6.07082	6.97058	7.3309	6.68279	7.14415	6.53933	6.7339	6.72834	7.10852	7.49008	7.15352	6.7921	7.08614	4.82304
CYP20A1	4.10725	4.85872	4.57433	4.46302	4.15772	5.11865	5.44421	5.05343	4.85218	5.0827	4.92094	4.79693	4.82757	5.267	4.74231	4.91118	5.61484	4.37285	5.39795	4.43009	4.30525	4.32338	4.34525	5.34979	4.81371	4.73313	4.39877	4.94552	5.01705	4.94859	4.73543	4.83332	5.00298	5.24448	4.99885	4.30984	4.66233	4.9424	4.58962	5.0055	4.30951
CYP26B1	4.60021	5.31302	5.09986	4.55466	4.39519	4.52793	4.99193	4.42984	4.76169	4.74623	4.78441	4.43886	4.11461	4.22755	4.62213	4.41871	4.67351	4.43992	4.65305	4.5471	4.57079	4.24369	4.02743	4.99683	4.63963	4.40855	4.63822	4.42048	4.36342	4.27367	4.51295	5.69126	4.94476	5.61182	4.8504	5.18261	4.75386	4.74599	4.43039	5.13929	4.69627
CYP27A1	7.54891	6.91392	7.27329	6.65944	7.02999	6.7354	7.07979	6.73065	6.58066	6.82697	6.79121	6.77366	6.79956	6.81992	6.60246	7.04914	6.95425	6.14928	6.8149	7.76206	7.10644	6.96538	7.21205	7.11523	6.77306	6.89993	6.53275	6.92921	6.41966	6.66112	6.85641	6.8633	6.77999	7.4808	7.31675	7.14319	7.0065	6.93215	7.02859	6.55178	6.91357
CYP2J2	8.81387	9.01697	9.49312	9.24952	9.99851	8.75754	9.28195	8.61127	8.86524	8.8373	8.89602	8.83546	8.82722	9.76236	9.74522	8.93744	9.88474	8.74171	8.67183	8.09223	8.59038	8.32905	8.52802	9.75927	9.50232	8.89423	8.50166	9.88834	9.24579	9.61572	9.29058	9.06479	9.37682	8.82214	9.82951	8.45389	9.44893	8.79641	8.92543	9.38048	8.92648
CYP2W1	4.43591	4.07535	4.4083	4.46696	4.16309	4.21049	4.41554	4.20144	4.39069	4.32045	4.42582	4.71612	4.4579	4.36515	4.32648	4.09086	4.23179	4.41111	4.55252	5.25793	5.00429	3.88404	4.22062	4.40005	4.09194	4.21124	4.45269	4.46207	4.34436	4.41117	4.10948	4.49019	4.15825	4.12048	4.08734	4.2771	4.7546	3.95485	4.34966	4.27478	4.99378
CYP46A1	7.16013	5.99007	6.73573	6.60523	6.66179	6.5426	5.92654	6.15697	6.31576	6.26299	6.3717	6.50041	6.42072	6.45446	6.43622	6.3802	6.60305	6.41246	6.37754	6.69268	6.29893	6.10704	6.10154	6.11968	6.8928	6.0158	6.2458	5.71485	7.14429	6.50959	6.75668	6.55578	6.82261	5.98358	6.00711	6.42936	6.83541	6.25762	5.9052	6.72705	7.47042
CYP4B1	4.73171	3.77126	4.12856	6.08231	4.93872	6.13849	3.86998	4.24376	3.91131	3.13624	4.72008	3.93373	5.00427	4.044	4.44618	5.16095	3.74327	7.59987	4.87189	4.06841	4.42538	4.77419	5.24012	4.6529	4.27835	3.91504	4.16922	4.54477	4.4438	4.49673	4.19604	4.31916	3.77125	4.11953	5.39268	3.82395	4.18736	4.56743	5.51426	5.71656	3.79357
CYP4V2	5.27787	5.17967	5.24303	4.99796	5.83162	5.16024	5.22457	5.52252	5.54856	5.60551	5.8329	5.40132	6.04194	5.88609	5.0459	5.67131	5.47002	5.39886	5.32452	5.43971	5.84204	5.67973	5.33522	5.77541	5.2769	5.42861	4.99602	5.54599	5.84639	5.33185	6.01384	5.37396	5.05251	5.11987	5.9937	5.00626	5.43128	5.15511	5.40883	5.50509	5.61965
CYP4X1	5.91107	6.2851	5.55454	5.27434	5.82462	5.82642	5.88089	6.10615	4.94551	5.83912	4.99747	5.31374	6.65892	5.92577	5.13373	6.71438	5.5276	5.33699	6.019	6.12462	5.84987	6.14035	5.76716	7.155	4.50444	5.91074	4.30839	6.83265	5.88675	5.36351	5.68095	6.35699	5.68103	6.41681	6.24257	5.16865	5.43822	5.81826	5.31171	6.07369	4.99773
CYR61	7.52831	9.21226	8.12947	6.67722	7.83348	8.81726	8.04262	7.41235	7.63835	9.05009	7.28385	6.78523	8.44784	9.14581	8.51	8.89837	9.91365	7.01823	7.45622	6.45435	8.07483	8.19883	8.30803	9.04908	9.82047	9.59269	6.96401	9.62582	6.58848	8.00797	8.00535	8.16718	7.49674	9.21457	7.80387	6.94993	7.17364	9.23201	7.77082	7.83701	4.97746
CYS1	6.97307	7.41054	6.78944	5.76917	7.11574	6.59441	6.72382	6.91265	5.95802	6.4723	6.87046	6.3649	6.42664	7.49864	6.24478	6.7746	6.7323	5.03308	6.40611	6.23699	6.50308	6.44607	6.95942	7.15123	6.31873	7.2255	5.75719	6.99981	6.51417	6.37146	7.15615	6.31385	7.15034	7.16036	7.66932	6.53892	6.88119	6.65109	6.78976	6.92028	6.60274
CYSTM1	9.90573	10.3034	9.68219	9.64652	9.38163	9.36228	9.57829	9.16241	9.53857	9.4112	9.67377	9.39275	9.10342	10.0897	9.84832	9.28758	9.80633	9.50047	9.44159	9.14755	9.49834	9.73951	9.19224	10.1489	9.16929	9.07554	8.92483	9.9437	9.61075	9.85308	9.89783	9.90277	9.90527	10.2127	9.5364	8.95722	9.42968	9.44332	9.37629	10.225	9.21134
CYTIP	3.87012	4.19082	4.40587	4.06954	3.81511	4.56242	4.65478	4.62645	5.33141	4.55824	4.60928	4.7792	4.23471	4.79531	4.10884	4.80182	4.57607	4.16268	4.0855	4.29922	4.25203	4.57626	4.50218	4.653	4.20042	4.21537	4.01404	4.34822	4.52182	4.44348	4.6094	4.27812	4.25355	4.81502	5.05529	4.85764	4.23286	4.22468	4.1982	4.46185	4.08878
CYYR1	6.13483	6.284	6.60832	5.87407	6.54627	7.11886	7.02619	7.27031	6.80692	7.29015	7.25934	6.89211	6.79959	7.35816	7.51542	7.34989	6.52257	6.90827	7.4697	5.55966	7.32938	7.26431	6.66249	7.26551	6.85357	6.55534	6.26704	6.94245	6.76201	6.78989	6.93809	7.08181	6.10731	6.66597	7.01319	6.51915	6.48518	6.91274	7.29862	6.94811	4.9827
D2HGDH	7.24898	6.55211	6.58236	6.64323	6.82493	6.49197	6.5308	6.40467	6.36349	6.48783	6.26013	6.66033	6.54189	6.28738	6.57271	6.61898	6.76551	6.48373	5.71665	7.15362	6.69421	6.77572	7.11639	6.55346	6.589	6.42102	6.59075	6.32539	6.69099	6.01867	6.00278	6.19264	6.86512	6.81179	6.56268	7.58335	6.87599	6.28624	6.27299	6.13131	7.81523
DAAM2	6.19555	6.75274	6.70119	5.92702	6.36845	6.93037	6.42924	6.51562	6.36986	6.61489	6.42307	6.47254	5.79588	6.33783	5.88707	6.8555	6.20721	6.55093	6.95213	5.72476	6.55638	6.84277	6.14681	7.17057	6.34493	6.82033	5.83579	6.31742	6.20722	5.98169	6.68858	6.75482	6.33465	6.14626	6.91352	6.18406	5.94637	6.7543	6.9678	7.01918	5.69867
DAB2	3.97608	4.4378	4.40789	3.67004	4.5361	4.23209	5.02386	4.29902	4.01789	3.7052	4.02051	4.07066	3.69225	3.80757	3.57886	4.47188	4.06765	3.75293	4.52977	3.93601	3.788	3.66324	3.98017	3.93495	4.06765	4.07371	4.04295	4.23849	4.17799	4.42769	3.75063	4.48326	3.49986	4.81212	3.84448	4.3111	5.34994	5.14075	4.24622	4.17621	4.18749
DACH1	3.75603	3.4133	3.94541	3.78587	3.8142	4.30416	4.03582	3.90316	3.90399	4.26244	4.31823	3.51489	3.87216	4.27215	3.92289	4.14591	4.01973	3.73782	4.98299	3.955	3.57648	3.96342	3.67325	3.72942	4.18843	3.95515	3.61652	3.95583	3.94513	4.03246	4.16422	3.78378	3.73074	3.79493	3.69984	4.28394	3.64806	3.68681	4.14978	3.79771	3.42091
DACT1	4.8403	5.73166	5.03204	4.02123	5.04501	4.79474	5.80088	6.07981	5.62591	6.04037	5.29105	6.11557	3.79784	6.65622	5.53383	4.8255	5.64553	4.68497	5.14045	4.55796	4.61383	4.68109	5.42042	5.84457	4.96091	6.04058	4.50103	5.81822	4.4312	5.57532	5.30884	5.53478	5.61249	6.92973	5.61584	5.67276	5.21502	5.70501	5.1981	4.71167	4.21216
DAD1	8.84123	9.16536	9.42751	9.20139	8.79502	9.08538	9.58121	9.21103	9.79834	9.60321	9.54507	9.38828	9.53026	9.88673	9.55128	8.81727	9.25496	9.2535	9.8289	9.23712	8.92877	9.49898	9.16696	9.89719	9.06586	9.37231	8.7585	9.95057	9.41398	9.80583	9.76991	9.76457	9.74315	9.7957	9.77029	9.22257	9.40135	9.44497	8.96669	9.94398	8.91209
DANCR	9.43372	9.0229	9.83535	9.44847	9.52655	9.72437	9.43053	9.98165	9.68028	9.63353	9.94889	9.46329	9.82899	9.96323	9.81506	9.48351	9.49803	9.59025	9.54481	8.94188	8.83501	9.31925	9.03075	10.0085	9.42804	9.65954	9.30753	10.139	9.69887	9.83804	10.0953	9.49405	9.85999	9.68166	10.4116	9.19303	9.55958	9.24349	9.97572	10.3377	9.57962
DAND5	6.76028	6.64964	6.58403	6.99512	6.3271	6.31304	6.42314	6.78868	6.39104	6.70525	6.49601	6.39068	7.15985	7.11537	6.96619	6.51919	6.4815	6.54327	6.92507	7.41091	6.92707	6.70486	6.86288	6.94065	6.75543	6.42945	6.17587	6.30349	6.50714	6.73962	6.82828	6.56728	6.52291	6.195	6.28589	6.44711	6.161	6.53585	6.61441	6.40892	6.74018
DAP	7.93475	8.37986	8.08656	7.813	7.63872	7.70807	8.01928	8.02813	7.55853	7.69698	7.73901	7.45931	7.31139	7.77737	7.88272	7.30235	8.12037	7.76733	7.78617	7.278	6.54087	7.33961	7.23146	8.57456	7.52515	7.49685	7.38804	7.84174	7.88111	8.10872	7.98557	7.88661	9.03974	8.27744	8.1252	7.97531	8.30731	8.15647	7.96067	8.5647	7.12695
DAPK1	5.04357	5.86448	4.88566	5.27868	4.89542	5.15185	5.54547	4.70206	4.87831	4.7527	4.87681	4.60593	5.38674	4.48742	4.80726	5.41798	5.08646	4.21807	4.95798	5.29411	5.53936	5.06669	5.39989	5.87504	4.84495	5.0185	4.44351	5.45282	4.77025	4.9027	4.61278	5.21992	5.84522	6.2801	5.03019	5.13972	5.08422	5.9423	4.47346	4.99459	4.46519
DAPK2	8.03532	7.04684	7.52951	7.65423	8.04755	7.72483	7.08951	7.92124	7.59818	7.55817	7.73794	7.49292	7.28737	7.00616	7.61025	8.33035	7.87738	8.66337	7.50305	7.43225	8.14999	7.82885	8.28514	7.41706	8.22301	7.97306	8.45697	7.49708	7.71476	6.43339	7.75346	7.11868	6.42763	7.02841	7.58651	7.12286	7.41734	7.65657	7.35754	7.26891	8.21578
[truncated: 4,210 more rows]

## Sheet: Additional Table S2
ID	Disease
GSM2102198	control
GSM2102200	control
GSM2102202	control
GSM2102204	control
GSM2102206	control
GSM2102208	control
GSM3182708	control
GSM3182710	control
[truncated: 33 more rows]

## Sheet: Additional Table S3
GeneSymbol	moduleColor	GS.AF	p.GS.AF
[truncated: 717 more rows]

[truncated: 3 more sheets: Additional Table S4, Additional Table S5, Additional Table S6]
